# Supplementary material for: Analysis of the transcriptional responses in inflorescence buds of Jatropha curcas exposed to cytokinin treatment
Source: BMC Plant Biol. 2014 Nov 30;14:318. doi: 10.1186/s12870-014-0318-z (PMC4272566; doi:10.1186/s12870-014-0318-z)
Supplement: Additional file 2: — Hierarchical clustering of differentially expressed transcripts. [file 12870_2014_318_MOESM2_ESM.zip]

Archive with 1 entries (1 files):
- 12870_2014_318_MOESM2_ESM.rar
