# Supplementary material for: Analysis of the transcriptional responses in inflorescence buds of Jatropha curcas exposed to cytokinin treatment
Source: BMC Plant Biol. 2014 Nov 30;14:318. doi: 10.1186/s12870-014-0318-z (PMC4272566; doi:10.1186/s12870-014-0318-z)
Supplement: Additional file 3: — Expression analysis of transcripts related to major phytohormones in J. curcas. [file 12870_2014_318_MOESM3_ESM.xls]

## Sheet: Sheet1
Additional file 6 Expression analysis of transcripts related to major phytohormones in Jatropha curcas.
Probe_ID	The flod of 3h vs 0h	The flod of 12h vs 0h	The flod of 24h vs 0h	The flod of 48h vs 0h	Name	The type of hormones	Function	Discription	AGI: Code
CUST_11268	1.29214	-2.27965	-1.30131	1.17151	ABA1, LOS6, NPQ2, ATABA1, ZEP, IBS3, ATZEP	ABA	Hormone biosynthesis	Zeaxanthin epoxidase (ZEP) (ABA1)	AT5G67030
CUST_5945	-1.24548	-1.63845	-1.12376	-1.19196	ARAC8, ATROP10, ROP10, ATRAC8	ABA	Hormone signal transduction	RHO-related protein from plants 10	AT3G48040
CUST_1404	-1.02021	1.19794	1.12671	1.13212	ATCDPK2, CPK11, ATCPK11, CDPK2	ABA	Hormone signal transduction	Calcium-dependent protein kinase 2	AT1G35670
CUST_29391	-1.32161	-1.14826	-1.27625	-1.08409	ATGGT-IB, GGB, PGGT-I	ABA	Hormone signal transduction	Prenyltransferase family protein	AT2G39550
CUST_18905	1.03746	1.13241	1.03091	-1.02491	ATMPK6, MPK6, MAPK6, ATMAPK6	ABA	Hormone signal transduction	MAP kinase 6	AT2G43790
CUST_31661	-1.16376	-1.14819	-1.01613	-1.18292	CIPK3	ABA	Hormone signal transduction	CBL-interacting protein kinase 3	AT2G26980
CUST_4773	-1.31551	-4.075	-1.88088	-1.65187	CLA1, DEF, CLA, DXS, DXPS2	ABA	Hormone biosynthesis	Deoxyxylulose-5-phosphate synthase	AT4G15560
CUST_18122	-1.02339	1.14974	1.0228	1.05912	ERA1, ATFTB, WIG	ABA	Hormone signal transduction	Prenyltransferase family protein	AT5G40280
CUST_21577	-1.05346	1.61165	1.07654	1.27615	GCR2, GPCR	ABA	Hormone signal transduction	G protein coupled receptor	AT1G52920
CUST_15540	1.12041	-20.6026	-1.55448	-1.15242	GUN5, CCH, CHLH, CCH1, ABAR	ABA	Hormone receptor	Magnesium-chelatase subunit chlH, chloroplast, putative / Mg-protoporphyrin IX chelatase, putative (CHLH)	AT5G13630
CUST_13407	-1.25063	1.12877	-1.28616	-1.17667	HAB1	ABA	Hormone signal transduction	Homology to ABI1	AT1G72770
CUST_30322	-1.15516	1.03265	1.00626	-1.04476	IAA7, AXR2	ABA	Hormone signal transduction	Indole-3-acetic acid 7	AT3G23050
CUST_18125	-1.02964	-1.97796	-1.11323	1.07377	IP5PII, AT5PTASE2, 5PTASE2	ABA	Hormone signal transduction	Myo-inositol polyphosphate 5-phosphatase 2	AT4G18010
CUST_19670	1.27313	-1.19977	1.10197	-1.06295	MYB96	ABA	Hormone signal transduction	Myb domain protein 96	AT5G62470
CUST_20053	2.25303	-3.83047	1.4548	-1.17531	NCED3, ATNCED3, STO1, SIS7	ABA	Hormone biosynthesis	Nine-cis-epoxycarotenoid dioxygenase 3	AT3G14440
CUST_35126	1.12469	1.53758	1.30111	1.25768	OST1, SNRK2-6, SRK2E, SNRK2.6, P44, ATOST1	ABA	Hormone signal transduction	Protein kinase superfamily protein	AT4G33950
CUST_32106	-1.13587	1.08999	-1.19626	-1.05462	PLDALPHA1, PLD	ABA	Hormone signal transduction	Phospholipase D alpha 1	AT3G15730
CUST_31870	1.16023	-1.9667	-1.83116	-1.23336	PSBR	ABA	Plant development	Photosystem II subunit R	AT1G79040
CUST_37715	2.61758	-1.4395	1.24004	-1.40403	PSBR	ABA	Plant development	Photosystem II subunit R	AT1G79040
CUST_10876	-3.51033	-1.18299	-1.13465	1.016	PYL4, RCAR10	ABA	Hormone receptor	Unknown protein	AT2G38310
CUST_30822	-1.00581	1.12174	1.006	1.04685	RCN1, REGA, ATB, BETA, BETA, EER1	ABA	Hormone signal transduction	ARM repeat superfamily protein	AT1G25490
CUST_7797	1.01093	1.23517	1.10101	1.47882	RGS1, ATRGS1	ABA	Hormone biosynthesis	G-protein coupled receptors;GTPase activators	AT3G26090
CUST_31659	-1.09389	1.20473	1.20112	1.13883	RPN10, MCB1, ATMCB1, MBP1	ABA	Hormone signal transduction	Regulatory particle non-ATPase 10	AT4G38630
CUST_30179	-1.13939	-1.72206	-1.47123	-1.45164	SDIR1	ABA	Hormone signal transduction	RING/U-box superfamily protein	AT3G55530
CUST_36749	1.07291	1.11593	1.04739	-1.05997	ABCB4	AUX	Hormone transportion	Xenobiotic-transporting ATPase	AT2G47000
CUST_34715	-1.62415	1.03375	-1.33661	1.65797	ARF2, ARF1-BP, HSS, ORE14	AUX	Hormone signal transduction	Auxin response factor 2	AT5G62000
CUST_34715	-1.62415	1.03375	-1.33661	1.65797	ARF4	AUX	Hormone signal transduction	Auxin response factor 4	AT5G60450
CUST_34715	-1.62415	1.03375	-1.33661	1.65797	ARF6	AUX	Hormone signal transduction	Auxin response factor 6	AT1G30330
CUST_5241	-1.03741	1.02504	1.07723	1.07155	ASA1, TRP5, AMT1, WEI2	AUX	Hormone biosynthesis	Anthranilate synthase	AT5G05730
CUST_20958	-1.09145	1.46959	1.06885	1.19342	ASB1, TRP4, WEI7	AUX	Hormone biosynthesis	Anthranilate synthase	AT1G25220
CUST_35126	1.12469	1.53758	1.30111	1.25768	ASK1	AUX	Hormone signal transduction	Protein kinase superfamily protein	AT1G10940
CUST_33061	-1.17397	-1.25921	-1.05859	-1.08684	ATCUL1, CUL1, AXR6	AUX	Hormone signal transduction	Cullin 1	AT4G02570
CUST_28279	-1.07725	1.67591	1.12881	1.17446	ATMDR1, ATMDR11, PGP19, MDR11, MDR1	AUX	Hormone transportion	Auxin efflux transmembrane transporter	AT3G28860
CUST_32887	-1.09139	-1.01593	1.04762	-1.05514	AUX1	AUX	Hormone transportion	Auxin influx transmembrane transporter	AT2G38120
CUST_12999	-1.02399	1.216	-1.0727	-1.05122	AXR1	AUX	Hormone signal transduction	NAD(P)-binding Rossmann-fold superfamily protein	AT1G05180
CUST_19139	-1.05998	1.10914	1.02159	-1.00544	CAND1, ATCAND1, ETA2, TIP120, HVE	AUX	Hormone signal transduction	Cullin-associated and neddylation dissociated	AT2G02560
CUST_17606	1.15383	-2.88625	-1.63707	-1.196	CHS, TT4, ATCHS	AUX	Hormone transportion	Chalcone and stilbene synthase family protein	AT5G13930
CUST_31273	-1.2901	-1.04538	-1.39566	-1.32341	CIPK6, SIP3, SNRK3.14, ATCIPK6	AUX	Hormone transportion	SOS3-interacting protein 3	AT4G30960
CUST_7068	1.05748	1.1308	1.03475	-1.01715	CTR1, SIS1, AtCTR1	AUX	Hormone biosynthesis and transport	Protein kinase superfamily protein	AT5G03730
CUST_5208	1.26278	1.43123	1.31494	1.31994	ECR1	AUX	Hormone signal transduction	E1 C-terminal related 1	AT5G19180
CUST_31656	1.1833	1.29688	1.19005	1.082	EIR1, WAV6, ATPIN2, PIN2, AGR, AGR1	AUX	Hormone transportion	Auxin efflux transmembrane transporter	AT5G57090
CUST_34715	-1.62415	1.03375	-1.33661	1.65797	ETT, ARF3	AUX	Hormone signal transduction	Transcriptional factor B3 family protein / auxin-responsive factor AUX/IAA-related	AT2G33860
CUST_9888	1.13271	-1.10681	-1.18112	1.16481	GH3.6, DFL1, DFL1	AUX	Hormone biosynthesis	Indole-3-acetic acid amido synthetase	AT5G54510
CUST_4662	-1.04077	1.11627	-1.50807	-1.2997	IAA14, SLR	AUX	Hormone signal transduction	Indole-3-acetic acid inducible 14	AT4G14550
CUST_2462	-1.37292	2.04055	1.07638	-1.09212	IAA19	AUX	Hormone signal transduction	Indole-3-acetic acid inducible 19	AT3G15540
CUST_19275	1.25603	-2.07596	-1.02018	1.37022	IAMT1	AUX	Hormone metabolism	S-adenosylmethionine-dependent methyltransferase/ indole acetic acid carboxyl methyltransferase	AT5G55250
CUST_18192	-1.06056	-1.7417	-1.48207	-2.10737	MYB77	AUX	Hormone signal transduction	Myb domain protein 77	AT3G50060
CUST_19670	1.27313	-1.19977	1.10197	-1.06295	MYB96	AUX	Hormone signal transduction	Myb domain protein 96	AT5G62470
CUST_9844	-1.35646	1.38648	1.05576	1.00536	PEN3, PDR8, ATPDR8, ABCG36, ATABCG36	AUX	Hormone transportion	ABC-2 and Plant PDR ABC-type transporter family protein	AT1G59870
CUST_31656	1.1833	1.29688	1.19005	1.082	PIN1	AUX	Hormone transportion	Transporter	AT1G73590
CUST_14670	1.20288	1.40108	1.24192	1.14951	PIN3	AUX	Hormone signal transduction	Hydrogen symporter/ transporter	AT1G70940
CUST_7627	-1.09603	-1.33723	-1.32147	1.13513	RUB1, NEDD8, ATRUB1	AUX	Hormone signal transduction	Related to ubiquitin 1	AT1G31340
CUST_5999	-1.28356	-1.19505	-1.09196	-1.00787	SAL1, ALX8, ATSAL1, HOS2, FRY1, RON1	AUX	Hormone signal transduction	Inositol monophosphatase family protein	AT5G63980
CUST_16559	-1.16006	-4.26802	1.1136	1.44093	SUR1, HLS3, RTY, ALF1, RTY1	AUX	Hormone biosynthesis	Tyrosine transaminase family protein	AT2G20610
CUST_35851	-1.16098	-1.45113	-1.26213	-1.1847	TIR1	AUX	Hormone receptor	Auxin binding / protein binding / Ubiquitin-protein ligase	AT3G62980
CUST_9888	1.13271	-1.10681	-1.18112	1.16481	YDK1, GH3.2, BRU6, GH3-2, AUR3	AUX	Hormone metabolism	Auxin-responsive GH3 family protein	AT4G37390
CUST_34219	-1.2989	-1.13998	-1.09578	1.00743	ARF2, ARF1-BP, HSS, ORE14	BR	Hormone signal transduction	Auxin response factor 2	AT5G62000
CUST_19670	1.27313	-1.19977	1.10197	-1.06295	ATMYB30, MYB30	BR	Hormone signal transduction	Myb domain protein 30	AT3G28910
CUST_15214	-1.18691	-1.01562	-1.2721	-1.27632	BRI1, CBB2, DWF2, BIN1, ATBRI1	BR	Hormone receptor	Protein homodimerization/ protein kinase	AT1G55610
CUST_36558	2.99282	1.23632	1.8704	1.4065	CPD, CYP90A, CYP90, CBB3, DWF3, CYP90A1	BR	Hormone biosynthesis	Cytochrome P450 superfamily protein	AT5G05690
CUST_4110	1.00428	1.05763	-1.06886	1.02633	CYP51G1, EMB1738, CYP51A2, CYP51	BR	Hormone biosynthesis	Oxygen binding / sterol 14-demethylase	AT1G11680
CUST_14505	-1.16518	-4.99701	-1.5823	1.43342	DOGT1, UGT73C5	BR	Hormone metabolism	Don-glucosyltransferase 1	AT2G36800
CUST_34329	1.1336	1.17037	1.17078	1.14977	DOGT1, UGT73C5	BR	Hormone metabolism	Don-glucosyltransferase 1	AT2G36800
CUST_30952	-1.16714	-1.05824	-1.25682	-1.28902	DWF1, DIM, EVE1, DIM1, CBB1	BR	Hormone biosynthesis	Cell elongation protein / DWARF1 / DIMINUTO (DIM)	AT3G19820
CUST_36720	1.29171	-1.07985	1.43892	1.53876	DWF4, CYP90B1, CLM, SNP2, SAV1, PSC1	BR	Hormone biosynthesis	Cytochrome P450 superfamily protein	AT3G50660
CUST_13321	1.19233	-1.48858	-1.06646	-1.18446	ROT3	BR	Hormone biosynthesis	Cytochrome P450 superfamily protein	AT4G36380
CUST_30744	-1.30882	-1.24915	-1.21245	-1.2123	SERK1, ATSERK1	BR	Hormone signal transduction	Somatic embryogenesis receptor-like kinase 1	AT1G71830
CUST_31334	-1.29531	1.10505	1.05427	-1.19243	SMT2, CVP1, FRL1	BR	Hormone biosynthesis	Sterol methyltransferase 2	AT1G20330
CUST_32112	1.42333	-2.00858	-1.42034	-1.0174	ACC1	CK	Response to cytokinin stimulus	Homomeric Acetyl-CoA Carboxylase (Hom-ACCase) [Ricinus communis]	AT1G36160
CUST_36754	-1.36549	1.04387	-1.28742	1.3263	ACR4	CK	Response to cytokinin stimulus	Amino acid binding protein, putative [Ricinus communis]	AT1G69040
CUST_36744	1.08162	1.10681	1.01809	-1.17272	ACT2, DER1	CK	Response to cytokinin stimulus	Actin 1 [Populus trichocarpa]	AT3G18780
CUST_33269	-1.4403	-2.04809	-2.48771	-1.13253	AHB2	CK	Response to cytokinin stimulus	AHB2 (ARABIDOPSIS HAEMOGLOBIN 2); oxygen transporter [Arabidopsis thaliana]	AT3G10520
CUST_36745	-1.30288	-1.13529	-1.23649	-1.03	AHK3	CK	Hormone receptor	Histidine kinase 1, 2, 3 plant, putative [Ricinus communis]	AT1G27320
CUST_3731	1.32937	-1.07764	1.0447	1.19094	AHP2	CK	Hormone signal transduction	Histidine-containing phosphotransfer protein, putative [Ricinus communis]	AT3G29350
CUST_33761	1.72604	-1.32693	1.35216	1.04397	ANAC101, VND6	CK	Response to cytokinin stimulus|response to abscisic acid stimulus|response to brassinosteroid stimulus	NAC domain-containing protein, putative [Ricinus communis]	AT5G62380
CUST_8950	-1.03869	1.25652	-1.04081	-1.08197	ARR1	CK	Hormone signal transduction	Two-component sensor histidine kinase bacteria, putative [Ricinus communis]	AT3G16857
CUST_36727	2.25021	1.49062	2.57301	1.60581	ARR3	CK	Hormone signal transduction	Two-component system sensor histidine kinase/response regulator, putative [Ricinus communis]	AT1G59940
CUST_18875	1.83549	1.26725	1.69824	1.32983	ARR8	CK	Hormone signal transduction	Two-component system sensor histidine kinase/response regulator, putative [Ricinus communis]	AT2G41310
CUST_16691	-1.03382	1.03053	1.14122	1.0427	AT2G18300	CK	Response to cytokinin stimulus	Basic helix-loop-helix (bHLH) family protein [Arabidopsis thaliana]	AT2G18300
CUST_12400	1.12712	1.60868	1.31029	1.30099	ATEBP, ERF72	CK	Response to cytokinin stimulus	Ethylene-responsive transcription factor, putative [Ricinus communis]	AT3G16770
CUST_36748	-1.31934	-1.16269	-1.07076	-2.17533	ATHB2, HAT4	CK	Response to cytokinin stimulus	ATHB-2 (ARABIDOPSIS THALIANA HOMEOBOX PROTEIN 2); DNA binding / protein homodimerization/ sequence-specific DNA binding / transcription factor [Arabidopsis thaliana]	AT4G16780
CUST_12394	-2.47108	-1.3931	-2.34311	-1.73349	ATIPT5	CK	Cytokinin biosynthetic process	Cytokinin biosynthetic isopentenyltransferase [Populus trichocarpa]	AT5G19040
CUST_34489	-1.05739	1.18914	-1.00363	1.10953	ATIPT9	CK	Cytokinin biosynthetic process	ATP binding protein, putative [Ricinus communis]	AT5G20040
CUST_31659	-1.09389	1.20473	1.20112	1.13883	ATMCB1, MBP1	CK	Response to cytokinin stimulus	26S proteasome non-atpase regulatory subunit, putative [Ricinus communis]	AT4G38630
CUST_14796	-1.01901	-1.04567	-1.12208	-1.26345	BUM, STM, SHL	CK	Cytokinin biosynthetic process	Homeobox protein knotted-1, putative [Ricinus communis]	AT1G62360
CUST_31273	-1.2901	-1.04538	-1.39566	-1.32341	CIPK3	CK	Response to cytokinin stimulus	CBL-interacting serine/threonine-protein kinase, putative [Ricinus communis]	AT2G26980
CUST_16086	-1.18794	-1.85438	-1.6578	-1.8738	CTL1	CK	Response to cytokinin stimulus|regulation of salicylic acid metabolic process	Chitinase, putative [Ricinus communis]	AT1G05850
CUST_36746	-1.37949	1.04508	-1.11691	-1.00851	CYCD3;3	CK	Hormone signal transduction	Cyclin d, putative [Ricinus communis]	AT3G50070
CUST_36731	1.06148	-1.0062	1.01456	1.30564	ENT3, FUR1	CK	Hormone transportion	Equilibrative nucleoside transporter [Populus trichocarpa]	AT4G05120
CUST_9950	1.20942	1.46234	1.24811	1.19992	GCR1	CK	Response to cytokinin stimulus	Cyclic AMP receptor, putative [Ricinus communis]	AT1G48270
CUST_36757	-1.35982	1.20197	1.02659	1.00432	KNAT3	CK	Detection of cytokinin stimulus	Homeobox protein knotted-1, putative [Ricinus communis]	AT5G25220
CUST_36749	1.07291	1.11593	1.04739	-1.05997	MDR4, PGP4	CK	Hormone transportion	Multidrug/pheromone exporter, MDR family, ABC Transporter family [Populus trichocarpa]	AT2G47000
CUST_36735	-1.17036	-2.15446	-1.04876	-1.38088	QUA2, TSD2	CK	Response to cytokinin stimulus	S-adenosylmethionine-dependent methyltransferase, putative [Ricinus communis]	AT1G78240
CUST_5445	-1.03703	1.23756	1.50233	-1.0145	RPN12a	CK	Response to cytokinin stimulus	26S proteasome non-atpase regulatory subunit, putative [Ricinus communis]	AT1G64520
CUST_33410	1.01869	1.10077	1.04617	1.07137	SPY	CK	Hormone signal transduction	O-linked n-acetylglucosamine transferase, ogt, putative [Ricinus communis]	AT3G11540
CUST_18905	1.03746	1.13241	1.03091	-1.02491	ATMPK4, MPK4	ETH	Hormone biosynthesis	MAP kinase/ kinase	AT4G01370
CUST_18905	1.03746	1.13241	1.03091	-1.02491	ATMPK6, MPK6, MAPK6, ATMAPK6	ETH	Hormone biosynthesis and signal transduction	MAP kinase 6	AT2G43790
CUST_30399	-1.19605	1.129	-1.06897	1.17169	EIN4	ETH	Hormone receptor	Histidine protein kinase/receptor	AT3G04580
CUST_16283	-1.19713	-1.49028	-1.22915	-1.31739	ETO1	ETH	Hormone biosynthesis	Tetratricopeptide repeat (TPR)-containing protein	AT3G51770
CUST_36787	1.02652	1.01262	-1.05278	-1.0769	ETR1	ETH	Hormone receptor	Two-component response regulator	AT1G66340
CUST_4472	1.1301	1.12475	1.2302	1.37092	IBR5, DSPTP1E	ETH	Hormone signal transduction	Indole-3-butyric acid response 5	AT2G04550
CUST_1121	11.3187	14.4369	37.416	4.80572	MBF1C, ATMBF1C	ETH	Hormone response	Multiprotein bridging factor 1C	AT3G24500
CUST_2357	-1.1128	-2.33027	-1.7433	-1.26659	MYB51, AtMYB51, BW51A, BW51B, HIG1	ETH	Hormone signal transduction	Myb domain protein 51	AT1G18570
CUST_20053	2.25303	-3.83047	1.4548	-1.17531	NCED3, ATNCED3, STO1, SIS7	ETH	Hormone signal transduction	Nine-cis-epoxycarotenoid dioxygenase 3	AT3G14440
CUST_28894	-1.01406	1.11108	-1.06306	1.02885	RCN1, REGA, ATB, BETA, BETA, EER1	ETH	Hormone signal transduction	ARM repeat superfamily protein	AT1G25490
CUST_13428	1.24559	1.51435	1.08016	-1.02835	VAD1	ETH	Hormone signal transduction	GRAM domain family protein	AT1G02120
CUST_35998	1.01859	1.3623	1.18987	1.19946	AIL5, CHO1, EMK	GA	Hormone biosynthesis	AINTEGUMENTA-like 5	AT5G57390
CUST_17503	1.04876	-2.00803	-2.59415	-2.53401	ATGA2OX1, GA2OX1	GA	Hormone biosynthesis	Arabidopsis thaliana gibberellin 2-oxidase 1	AT1G78440
CUST_7668	1.18574	1.31544	1.7475	3.09227	ATGID1B, GID1B	GA	Hormone receptor	Alpha/beta-Hydrolases superfamily protein	AT3G63010
CUST_35724	1.1689	1.30769	1.73224	2.97738	ATGID1C, GID1C	GA	Hormone receptor	Alpha/beta-Hydrolases superfamily protein	AT5G27320
CUST_31291	-1.43717	-1.12805	-1.27628	-1.20442	ATPHAN, AS1, ATMYB91, MYB91	GA	Hormone receptor	Myb-like HTH transcriptional regulator family protein	AT2G37630
CUST_31050	2.30705	1.3952	1.91933	3.00165	GA20OX1	GA	Hormone biosynthesis	Gibberellin 20-oxidase	AT4G25420
CUST_38266	1.78788	2.97821	1.7318	1.33977	GA2OX6	GA	Hormone biosynthesis	GIBBERELLIN 2-OXIDASE 6	AT1G02400
CUST_14796	-1.01901	-1.04567	-1.12208	-1.26345	KNAT1, BP, BP1	GA	Hormone biosynthesis	KNOTTED-like	AT4G08150
CUST_18620	1.04085	1.33533	-1.22514	-1.4348	RGA1, RGA	GA	Hormone signal transduction	GRAS family transcription factor family protein	AT2G01570
CUST_31426	1.53364	2.2841	1.54437	1.19315	AIM1	JA	Hormone biosynthesis	Enoyl-CoA hydratase/isomerase family	AT4G29010
CUST_31636	2.16712	1.68359	1.65889	1.09285	AOS, CYP74A, DDE2	JA	Hormone biosynthesis	Allene oxide synthase	AT5G42650
CUST_18139	-1.1551	-1.08165	-1.00949	-1.06616	ATCUL1, CUL1, AXR6	JA	Hormone signal transduction	Cullin 1	AT4G02570
CUST_16146	2.28785	1.68852	1.53111	-1.27872	BSMT1	JA	Hormone metabolism	S-adenosylmethionine-dependent methyltransferase	AT3G11480
CUST_18096	-1.18401	-1.01113	-1.07955	-1.01865	COI1	JA	Hormone receptor	RNI-like superfamily protein	AT2G39940
CUST_38284	1.32496	1.62093	-1.02949	-1.42246	FAD3	JA	Hormone biosynthesis	Fatty acid desaturase 3	AT2G29980
CUST_14900	-2.73011	-20.6808	-1.89876	-2.78208	JMT	JA	Hormone biosynthesis	Jasmonic acid carboxyl methyltransferase	AT1G19640
CUST_17764	1.61881	-1.21117	-1.18417	-1.71394	LOX2, ATLOX2	JA	Hormone biosynthesis	Lipoxygenase 2	AT3G45140
CUST_5083	3.30132	2.81353	2.20664	1.55	OPR3, DDE1	JA	Hormone biosynthesis	Oxophytodienoate-reductase 3	AT2G06050
CUST_32106	-1.13587	1.08999	-1.19626	-1.05462	PLDALPHA1, PLD	JA	Hormone biosynthesis	Phospholipase D alpha 1	AT3G15730
CUST_7296	1.02903	1.54905	-1.15225	-1.14154	SAD2, URM9	JA	Hormone transportion	ARM repeat superfamily protein	AT2G31660
CUST_33425	1.24412	1.29242	1.69943	3.66407	SSI2, FAB2	JA	Hormone biosynthesis	Acyl-[acyl-carrier-protein] desaturase/ stearoyl-CoA 9-desaturase	AT2G43710
CUST_15566	-1.04901	1.06775	1.14611	1.13317	AHBP-1B, TGA2	SAT	Hormone signal transduction	bZIP transcription factor family protein	AT5G06950
CUST_18905	1.03746	1.13241	1.03091	-1.02491	ATMPK6, MPK6, MAPK6, ATMAPK6	SAT	Hormone signal transduction	MAP kinase 6	AT2G43790
CUST_4904	-1.07534	1.79409	1.03934	-1.03315	ATRAD51D, RAD51D, SSN1	SAT	Hormone signal transduction	Homolog of RAD51 D	AT1G07745
CUST_21807	1.04654	1.07054	-1.06232	1.08763	ATWHY1, PTAC1, WHY1	SAT	Hormone signal transduction	ssDNA-binding transcriptional regulator	AT1G14410
CUST_15381	-1.40051	-1.33976	-1.68851	1.03154	GLIP1	SAT	Hormone signal transduction	GDSL lipase 1	AT5G40990
CUST_19670	1.27313	-1.19977	1.10197	-1.06295	MYB96	SAT	Hormone signal transduction	MYB domain protein 96	AT5G62470

## Sheet: Sheet2
AGI	type	name	discription	function	ProbeName	p-value(3h_vs_0h)	FCAbsolute(3h_vs_0h)	regulation(3h_vs_0h)	p-value(12h_vs_0h)	FCAbsolute(12h_vs_0h)	regulation(12h_vs_0h)	p-value(24h_vs_0h)	FCAbsolute(24h_vs_0h)	regulation(24h_vs_0h)	p-value(48h_vs_0h)	FCAbsolute(48h_vs_0h)	regulation(48h_vs_0h)
AT1G25490	aba	RCN1, REGA, ATB BETA BETA, EER1	ARM repeat superfamily protein	Hormone signal transduction	CUST_30822_PI425515147	0.90499	1.00581	down	0.0617015	1.12174	up	0.896609	1.006	up	0.322627	1.04685	up
AT1G35670	aba	ATCDPK2, CPK11, ATCPK11, CDPK2	Calcium-dependent protein kinase 2	Hormone signal transduction	CUST_1404_PI425515147	0.73997	1.02021	down	0.133141	1.19794	up	0.149999	1.12671	up	0.137298	1.13212	up
AT1G52920	aba	GCR2, GPCR	G protein coupled receptor	Hormone signal transduction	CUST_21577_PI425515147	0.682307	1.05346	down	0.0270774	1.61165	up	0.593893	1.07654	up	0.10928	1.27615	up
AT1G72770	aba	HAB1	Homology to ABI1	Hormone signal transduction	CUST_13407_PI425515147	0.0297353	1.25063	down	0.219092	1.12877	up	0.0187304	1.28616	down	0.0671344	1.17667	down
AT1G79040	aba	PSBR	Photosystem II subunit R	Plant development	CUST_37715_PI425515147	0.199562	2.61758	up	0.408413	1.4395	down	0.166403	1.24004	up	0.396238	1.40403	down
AT1G79040	aba	PSBR	Photosystem II subunit R	Plant development	CUST_31870_PI425515147	0.193509	1.16023	up	0.0133912	1.9667	down	0.00698135	1.83116	down	0.170797	1.23336	down
AT2G26980	aba	CIPK3	CBL-interacting protein kinase 3	Hormone signal transduction	CUST_31661_PI425515147	0.560818	1.16376	down	0.591404	1.14819	down	0.951182	1.01613	down	0.53698	1.18292	down
AT2G39550	aba	ATGGT-IB, GGB, PGGT-I	Prenyltransferase family protein	Hormone signal transduction	CUST_29391_PI425515147	0.0270049	1.32161	down	0.104277	1.14826	down	0.120035	1.27625	down	0.479634	1.08409	down
AT2G43790	aba	ATMPK6, MPK6, MAPK6, ATMAPK6	MAP kinase 6	Hormone signal transduction	CUST_18905_PI425515147	0.795324	1.03746	up	0.147475	1.13241	up	0.716215	1.03091	up	0.712319	1.02491	down
AT3G14440	aba	NCED3, ATNCED3, STO1, SIS7	Nine-cis-epoxycarotenoid dioxygenase 3	Hormone biosynthesis	CUST_20053_PI425515147	0.0258395	2.25303	up	0.0219518	3.83047	down	0.118943	1.4548	up	0.406988	1.17531	down
AT3G15730	aba	PLDALPHA1, PLD	Phospholipase D alpha 1	Hormone signal transduction	CUST_32106_PI425515147	0.249053	1.13587	down	0.207246	1.08999	up	0.035082	1.19626	down	0.431545	1.05462	down
AT3G23050	aba	IAA7, AXR2	Indole-3-acetic acid 7	Hormone signal transduction	CUST_30322_PI425515147	0.145923	1.15516	down	0.698435	1.03265	up	0.898775	1.00626	up	0.476633	1.04476	down
AT3G26090	aba	RGS1, ATRGS1	G-protein coupled receptors;GTPase activators	Hormone biosynthesis	CUST_7797_PI425515147	0.79225	1.01093	up	0.0175219	1.23517	up	0.139774	1.10101	up	0.00266445	1.47882	up
AT3G48040	aba	ARAC8, ATROP10, ROP10, ATRAC8	RHO-related protein from plants 10	Hormone signal transduction	CUST_5945_PI425515147	0.201147	1.24548	down	0.0336542	1.63845	down	0.446194	1.12376	down	0.329704	1.19196	down
AT3G55530	aba	SDIR1	RING/U-box superfamily protein	Hormone signal transduction	CUST_30179_PI425515147	0.0147003	1.13939	down	0.00124976	1.72206	down	0.0857153	1.47123	down	0.0424707	1.45164	down
AT4G15560	aba	CLA1, DEF, CLA, DXS, DXPS2	Deoxyxylulose-5-phosphate synthase	Hormone biosynthesis	CUST_4773_PI425515147	0.120786	1.31551	down	0.00417677	4.075	down	0.0125612	1.88088	down	0.0457956	1.65187	down
AT4G18010	aba	IP5PII, AT5PTASE2, 5PTASE2	Myo-inositol polyphosphate 5-phosphatase 2	Hormone signal transduction	CUST_18125_PI425515147	0.699451	1.02964	down	0.091512	1.97796	down	0.192063	1.11323	down	0.378666	1.07377	up
AT4G33950	aba	OST1, SNRK2-6, SRK2E, SNRK2.6, P44, ATOST1	Protein kinase superfamily protein	Hormone signal transduction	CUST_35126_PI425515147	0.114381	1.12469	up	0.0124489	1.53758	up	0.0159521	1.30111	up	0.131247	1.25768	up
AT4G38630	aba	RPN10, MCB1, ATMCB1, MBP1	Regulatory particle non-ATPase 10	Hormone signal transduction	CUST_31659_PI425515147	0.141727	1.09389	down	0.246515	1.20473	up	0.0590702	1.20112	up	0.0640978	1.13883	up
AT5G13630	aba	GUN5, CCH, CHLH, CCH1, ABAR	Magnesium-chelatase subunit chlH, chloroplast, putative / Mg-protoporphyrin IX chelatase, putative (CHLH)	Hormone receptor	CUST_15540_PI425515147	0.469958	1.12041	up	0.000113	20.6026	down	0.0663127	1.55448	down	0.4934	1.15242	down
AT5G40280	aba	ERA1, ATFTB, WIG	Prenyltransferase family protein	Hormone signal transduction	CUST_18122_PI425515147	0.397982	1.02339	down	0.0199574	1.14974	up	0.534065	1.0228	up	0.291123	1.05912	up
AT5G62470	aba	MYB96	Myb domain protein 96	Hormone signal transduction	CUST_19670_PI425515147	0.143865	1.27313	up	0.437246	1.19977	down	0.475526	1.10197	up	0.633315	1.06295	down
AT5G67030	aba	ABA1, LOS6, NPQ2, ATABA1, ZEP, IBS3, ATZEP	Zeaxanthin epoxidase (ZEP) (ABA1)	Hormone biosynthesis	CUST_11268_PI425515147	0.237174	1.29214	up	0.0198204	2.27965	down	0.214001	1.30131	down	0.405348	1.17151	up
AT1G05180	aux	AXR1	NAD(P)-binding Rossmann-fold superfamily protein	Hormone signal transduction	CUST_12999_PI425515147	0.624832	1.02399	down	0.00881446	1.216	up	0.240364	1.0727	down	0.107199	1.05122	down
AT1G10940	aux	ASK1	Protein kinase superfamily protein	Hormone signal transduction	CUST_35126_PI425515147	0.114381	1.12469	up	0.0124489	1.53758	up	0.0159521	1.30111	up	0.131247	1.25768	up
AT1G30330	aux	ARF6	Auxin response factor 6	Hormone signal transduction	CUST_34715_PI425515147	0.1005	1.62415	down	0.819377	1.03375	up	0.115781	1.33661	down	0.0306297	1.65797	up
AT1G31340	aux	RUB1, NEDD8, ATRUB1	Related to ubiquitin 1	Hormone signal transduction	CUST_7627_PI425515147	0.345046	1.09603	down	0.0949049	1.33723	down	0.108773	1.32147	down	0.21868	1.13513	up
AT2G02560	aux	CAND1, ATCAND1, ETA2, TIP120, HVE	Cullin-associated and neddylation dissociated	Hormone signal transduction	CUST_19139_PI425515147	0.034519	1.05998	down	0.0115478	1.10914	up	0.466547	1.02159	up	0.836519	1.00544	down
AT2G20610	aux	SUR1, HLS3, RTY, ALF1, RTY1	Tyrosine transaminase family protein	Hormone biosynthesis	CUST_16559_PI425515147	0.513536	1.16006	down	0.0246019	4.26802	down	0.374297	1.1136	up	0.00817311	1.44093	up
AT2G33860	aux	ETT, ARF3	Transcriptional factor B3 family protein / auxin-responsive factor AUX/IAA-related	Hormone signal transduction	CUST_34715_PI425515147	0.1005	1.62415	down	0.819377	1.03375	up	0.115781	1.33661	down	0.0306297	1.65797	up
AT3G15540	aux	Auxin-induced protein AUX22	Indole-3-acetic acid inducible 19	Hormone signal transduction	CUST_2462_PI425515147	0.106797	1.37292	down	0.0120607	2.04055	up	0.615585	1.07638	up	0.656105	1.09212	down
AT3G50060	aux	MYB77	Myb domain protein 77	Hormone signal transduction	CUST_18192_PI425515147	0.870237	1.06056	down	0.106471	1.7417	down	0.148903	1.48207	down	0.0334152	2.10737	down
AT4G02570	aux	ATCUL1, CUL1, AXR6	Cullin 1	Hormone signal transduction	CUST_33061_PI425515147	0.0920421	1.17397	down	0.081747	1.25921	down	0.585363	1.05859	down	0.251532	1.08684	down
AT4G14550	aux	IAA14, SLR	Indole-3-acetic acid inducible 14	Hormone signal transduction	CUST_4662_PI425515147	0.749074	1.04077	down	0.814	1.11627	up	0.0469376	1.50807	down	0.233087	1.2997	down
AT4G37390	aux	YDK1, GH3.2, BRU6, GH3-2, AUR3	Auxin-responsive GH3 family protein	Hormone metabolism	CUST_9888_PI425515147	0.466772	1.13271	up	0.657792	1.10681	down	0.129976	1.18112	down	0.138702	1.16481	up
AT5G03730	aux	CTR1, SIS1, AtCTR1	Protein kinase superfamily protein	Hormone biosynthesis and transport	CUST_7068_PI425515147	0.185302	1.05748	up	0.0636199	1.1308	up	0.318397	1.03475	up	0.756314	1.01715	down
AT5G13930	aux	CHS, TT4, ATCHS	Chalcone and stilbene synthase family protein	Hormone transportion	CUST_17606_PI425515147	0.175486	1.15383	up	0.0176698	2.88625	down	0.0359656	1.63707	down	0.0985466	1.196	down
AT5G19180	aux	ECR1	E1 C-terminal related 1	Hormone signal transduction	CUST_5208_PI425515147	0.0058172	1.26278	up	0.0150749	1.43123	up	0.0170795	1.31494	up	0.00637241	1.31994	up
AT5G60450	aux	ARF4	Auxin response factor 4	Hormone signal transduction	CUST_34715_PI425515147	0.1005	1.62415	down	0.819377	1.03375	up	0.115781	1.33661	down	0.0306297	1.65797	up
AT5G62000	aux	ARF2, ARF1-BP, HSS, ORE14	Auxin response factor 2	Hormone signal transduction	CUST_34715_PI425515147	0.1005	1.62415	down	0.819377	1.03375	up	0.115781	1.33661	down	0.0306297	1.65797	up
AT5G62470.2	aux	MYB96	Myb domain protein 96	Hormone signal transduction	CUST_19670_PI425515147	0.143865	1.27313	up	0.437246	1.19977	down	0.475526	1.10197	up	0.633315	1.06295	down
AT5G63980.1	aux	SAL1, ALX8, ATSAL1, HOS2, FRY1, RON1	Inositol monophosphatase family protein	Hormone signal transduction	CUST_5999_PI425515147	0.0114901	1.28356	down	0.00484243	1.19505	down	0.395656	1.09196	down	0.840308	1.00787	down
AT1G20330	br	SMT2, CVP1, FRL1	Sterol methyltransferase 2	Hormone biosynthesis	CUST_31334_PI425515147	0.0145236	1.29531	down	0.412658	1.10505	up	0.478082	1.05427	up	0.030065	1.19243	down
AT1G71830	br	SERK1, ATSERK1	Somatic embryogenesis receptor-like kinase 1	Hormone signal transduction	CUST_30744_PI425515147	0.000282	1.30882	down	0.000924	1.24915	down	0.000397	1.21245	down	0.00167696	1.2123	down
AT2G36800	br	DOGT1, UGT73C5	Don-glucosyltransferase 1	Hormone metabolism	CUST_14505_PI425515147	0.356165	1.16518	down	0.0881866	4.99701	down	0.0133573	1.5823	down	0.00696294	1.43342	up
AT2G36800	br	DOGT1, UGT73C5	Don-glucosyltransferase 1	Hormone metabolism	CUST_34329_PI425515147	0.338779	1.1336	up	0.615067	1.17037	up	0.125856	1.17078	up	0.159589	1.14977	up
AT3G19820	br	DWF1, DIM, EVE1, DIM1, CBB1	Cell elongation protein / DWARF1 / DIMINUTO (DIM)	Hormone biosynthesis	CUST_30952_PI425515147	0.0105527	1.16714	down	0.289738	1.05824	down	0.00239424	1.25682	down	0.00176568	1.28902	down
AT3G28910	br	ATMYB30, MYB30	Myb domain protein 30	Hormone signal transduction	CUST_19670_PI425515147	0.143865	1.27313	up	0.437246	1.19977	down	0.475526	1.10197	up	0.633315	1.06295	down
AT3G50660	br	DWF4, CYP90B1, CLM, SNP2, SAV1, PSC1	Cytochrome P450 superfamily protein	Hormone biosynthesis	CUST_36720_PI425515147	0.0187736	1.29171	up	0.528851	1.07985	down	0.0403319	1.43892	up	0.00114831	1.53876	up
AT4G36380	br	ROT3	Cytochrome P450 superfamily protein	Hormone biosynthesis	CUST_13321_PI425515147	0.0433744	1.19233	up	0.186935	1.48858	down	0.405067	1.06646	down	0.0496763	1.18446	down
AT5G05690	br	CPD, CYP90A, CYP90, CBB3, DWF3, CYP90A1	Cytochrome P450 superfamily protein	Hormone biosynthesis	CUST_36558_PI425515147	7e-05	2.99282	up	0.531564	1.23632	up	0.00362492	1.8704	up	0.0213274	1.4065	up
AT5G62000	br	ARF2, ARF1-BP, HSS, ORE14	Auxin response factor 2	Hormone signal transduction	CUST_34219_PI425515147	0.00685098	1.2989	down	0.0742032	1.13998	down	0.217905	1.09578	down	0.930283	1.00743	up
AT1G02120	eth	VAD1	GRAM domain family protein	Hormone signal transduction	CUST_13428_PI425515147	0.226338	1.24559	up	0.00284033	1.51435	up	0.331332	1.08016	up	0.53409	1.02835	down
AT1G18570	eth	MYB51, AtMYB51, BW51A, BW51B, HIG1	Myb domain protein 51	Hormone signal transduction	CUST_2357_PI425515147	0.251402	1.1128	down	0.0757875	2.33027	down	0.00617442	1.7433	down	0.160084	1.26659	down
AT1G25490	eth	RCN1, REGA, ATB BETA BETA, EER1	ARM repeat superfamily protein	Hormone signal transduction	CUST_28894_PI425515147	0.757995	1.01406	down	0.045269	1.11108	up	0.147747	1.06306	down	0.546074	1.02885	up
AT2G04550	eth	IBR5, DSPTP1E	Indole-3-butyric acid response 5	Hormone signal transduction	CUST_4472_PI425515147	0.0330559	1.1301	up	0.0954885	1.12475	up	0.0323393	1.2302	up	0.0121758	1.37092	up
AT2G43790	eth	ATMPK6, MPK6, MAPK6, ATMAPK6	MAP kinase 6	Hormone biosynthesis and signal transduction	CUST_18905_PI425515147	0.795324	1.03746	up	0.147475	1.13241	up	0.716215	1.03091	up	0.712319	1.02491	down
AT3G14440	eth	NCED3, ATNCED3, STO1, SIS7	Nine-cis-epoxycarotenoid dioxygenase 3	Hormone signal transduction	CUST_20053_PI425515147	0.0258395	2.25303	up	0.0219518	3.83047	down	0.118943	1.4548	up	0.406988	1.17531	down
AT3G24500	eth	MBF1C, ATMBF1C	Multiprotein bridging factor 1C	Hormone response	CUST_1121_PI425515147	0.0227323	11.3187	up	0.000427	14.4369	up	0.0137564	37.416	up	0.0128989	4.80572	up
AT3G51770	eth	ETO1	Tetratricopeptide repeat (TPR)-containing protein	Hormone biosynthesis	CUST_16283_PI425515147	0.0531631	1.19713	down	0.015913	1.49028	down	0.0354066	1.22915	down	0.0149912	1.31739	down
AT1G78440	ga	ATGA2OX1, GA2OX1	Arabidopsis thaliana gibberellin 2-oxidase 1	Hormone biosynthesis	CUST_17503_PI425515147	0.973686	1.04876	up	0.535122	2.00803	down	0.411969	2.59415	down	0.421556	2.53401	down
AT2G01570	ga	RGA1, RGA	GRAS family transcription factor family protein	Hormone signal transduction	CUST_18620_PI425515147	0.559338	1.04085	up	0.00456939	1.33533	up	0.0792635	1.22514	down	0.00468705	1.4348	down
AT2G37630	ga	ATPHAN, AS1, ATMYB91, MYB91	Myb-like HTH transcriptional regulator family protein	Hormone receptor	CUST_31291_PI425515147	0.0139162	1.43717	down	0.250417	1.12805	down	0.0633202	1.27628	down	0.0327521	1.20442	down
AT3G63010	ga	ATGID1B, GID1B	Alpha/beta-Hydrolases superfamily protein	Hormone receptor	CUST_35724_PI425515147	0.512011	1.1689	up	0.187248	1.30769	up	0.0102601	1.73224	up	0.00108479	2.97738	up
					CUST_7668_PI425515147	0.49427	1.18574	up	0.108065	1.31544	up	0.00549734	1.7475	up	0.000611	3.09227	up
AT5G27320	ga	ATGID1C, GID1C	Alpha/beta-Hydrolases superfamily protein	Hormone receptor	CUST_35724_PI425515147	0.512011	1.1689	up	0.187248	1.30769	up	0.0102601	1.73224	up	0.00108479	2.97738	up
AT1G05180	ja	AXR1	NAD(P)-binding Rossmann-fold superfamily protein	Hormone signal transduction	CUST_12999_PI425515147	0.624832	1.02399	down	0.00881446	1.216	up	0.240364	1.0727	down	0.107199	1.05122	down
AT2G43790	ja	ATMPK6, MPK6, MAPK6, ATMAPK6	MAP kinase 6	Hormone signal transduction	CUST_18905_PI425515147	0.795324	1.03746	up	0.147475	1.13241	up	0.716215	1.03091	up	0.712319	1.02491	down
AT2G43790	ja	ATMPK6, MPK6, MAPK6, ATMAPK6	MAP kinase 6	Hormone signal transduction	CUST_5903_PI425515147	0.303507	1.82475	up	0.301149	1.75603	up	0.213383	2.03519	up	0.542996	1.3294	up
AT4G02570	ja	ATCUL1, CUL1, AXR6	Cullin 1	Hormone signal transduction	CUST_18139_PI425515147	0.147513	1.1551	down	0.194157	1.08165	down	0.844951	1.00949	down	0.144472	1.06616	down
AT1G07745	sat	ATRAD51D, RAD51D, SSN1	Homolog of RAD51 D	Hormone signal transduction	CUST_4904_PI425515147	0.440371	1.07534	down	0.00240021	1.79409	up	0.549037	1.03934	up	0.683724	1.03315	down
AT1G14410	sat	ATWHY1, PTAC1, WHY1	ssDNA-binding transcriptional regulator	Hormone signal transduction	CUST_21807_PI425515147	0.516202	1.04654	up	0.356401	1.07054	up	0.436918	1.06232	down	0.282454	1.08763	up
AT2G43790	sat	ATMPK6, MPK6, MAPK6, ATMAPK6	MAP kinase 6	Hormone signal transduction	CUST_18905_PI425515147	0.795324	1.03746	up	0.147475	1.13241	up	0.716215	1.03091	up	0.712319	1.02491	down
AT5G06950	sat	AHBP-1B, TGA2	bZIP transcription factor family protein	Hormone signal transduction	CUST_15566_PI425515147	0.384618	1.04901	down	0.242762	1.06775	up	0.0702626	1.14611	up	0.113645	1.13317	up
AT5G40990	sat	GLIP1	GDSL lipase 1	Hormone signal transduction	CUST_15381_PI425515147	0.0611101	1.40051	down	0.219676	1.33976	down	0.00756094	1.68851	down	0.828188	1.03154	up
AT5G62470	sat	MYB96	MYB domain protein 96	Hormone signal transduction	CUST_19670_PI425515147	0.143865	1.27313	up	0.437246	1.19977	down	0.475526	1.10197	up	0.633315	1.06295	down
AT1G02400	ga	GA2OX6	GIBBERELLIN 2-OXIDASE 6	Hormone biosynthesis	CUST_38266_PI425515147	0.000892	1.78788	up	0.1028	2.97821	up	0.00148771	1.7318	up	0.144244	1.33977	up
AT4G25420	ga	GA20OX1	gibberellin 20-oxidase	Hormone biosynthesis	CUST_31050_PI425515147	0.105045	2.30705	up	0.470616	1.3952	up	0.175937	1.91933	up	0.0597473	3.00165	up
AT5G57390	ga	AIL5, CHO1, EMK	AINTEGUMENTA-like 5	Hormone biosynthesis	CUST_36344_PI425515147	0.00765451	1.52026	down	0.0855132	1.25139	up	0.583423	1.06798	down	0.124268	1.16477	up
					CUST_35998_PI425515147	0.875482	1.01859	up	0.073226	1.3623	up	0.228877	1.18987	up	0.210192	1.19946	up
AT2G38310	aba	PYL4, RCAR10		Hormone receptor	CUST_10876_PI425515147	0.0585337	3.51033	down	0.856821	1.18299	down	0.790394	1.13465	down	0.971752	1.016	up
AT1G25220	auxin	ASB1, TRP4, WEI7	anthranilate synthase	Hormone biosynthesis	CUST_20958_PI425515147	0.172277	1.09145	down	0.0694918	1.46959	up	0.36128	1.06885	up	0.0105971	1.19342	up
AT1G70940	auxin	PIN3	hydrogen symporter/ transporter	Hormone signal transduction	CUST_14670_PI425515147	0.147903	1.20288	up	0.156857	1.40108	up	0.077124	1.24192	up	0.172603	1.14951	up
AT5G05730	auxin	ASA1, TRP5, AMT1, WEI2	anthranilate synthase	Hormone biosynthesis	CUST_5241_PI425515147	0.509323	1.03741	down	0.641194	1.02504	up	0.244794	1.07723	up	0.262392	1.07155	up
AT5G54510	auxin	GH3.6, DFL1 | DFL1 (DWARF IN LIGHT 1)	indole-3-acetic acid amido synthetase	Hormone biosynthesis	CUST_9888_PI425515147	0.466772	1.13271	up	0.657792	1.10681	down	0.129976	1.18112	down	0.138702	1.16481	up
					CUST_12840_PI425515147	0.312385	1.19356	up	0.936966	1.01314	up	0.907344	1.01024	down	0.0931153	1.23028	up
AT5G55250		IAMT1(IAA CARBOXYLMETHYLTRANSFERASE 1)	S-adenosylmethionine-dependent methyltransferase/ indole acetic acid carboxyl methyltransferase	Hormone metabolism	CUST_18219_PI425515147	0.454501	1.03116	down	0.719402	1.03669	up	0.39415	1.03643	down	0.800595	1.0104	down
					CUST_14683_PI425515147	0.00535357	1.39414	up	0.263176	2.20222	down	0.483083	1.17614	up	0.0548716	1.50545	up
					CUST_19275_PI425515147	0.033346	1.25603	up	0.268079	2.07596	down	0.898608	1.02018	down	0.0124003	1.37022	up
AT3G62980	auxin	TIR1 (TRANSPORT INHIBITOR RESPONSE 1)	auxin binding / protein binding / ubiquitin-protein ligase	Hormone receptor	CUST_35851_PI425515147	0.139436	1.16098	down	0.0889934	1.45113	down	0.0790276	1.26213	down	0.103016	1.1847	down
					CUST_7663_PI425515147	0.194566	1.1608	down	0.181103	1.20702	down	0.860586	1.01901	down	0.156489	1.18369	down
AT1G59870	auxin	PEN3, PDR8, ATPDR8, ABCG36, ATABCG36	ABC-2 and Plant PDR ABC-type transporter family protein	Hormone transportion	CUST_9844_PI425515147	0.0606197	1.35646	down	0.0529419	1.38648	up	0.441968	1.05576	up	0.966274	1.00536	up
					CUST_33119_PI425515147	0.0134444	1.41934	down	0.063537	1.29993	up	0.286582	1.08169	up	0.225005	1.09032	down
AT1G73590	auxin	PIN1 (PIN-FORMED 1)	transporter	Hormone transportion	CUST_31656_PI425515147	0.22676	1.1833	up	0.235585	1.29688	up	0.167301	1.19005	up	0.341231	1.082	up
					CUST_14670_PI425515147	0.147903	1.20288	up	0.156857	1.40108	up	0.077124	1.24192	up	0.172603	1.14951	up
					CUST_19321_PI425515147	0.149175	1.22491	up	0.180681	1.34413	up	0.154065	1.19696	up	0.400368	1.09022	up
AT2G38120	auxin	AUX1 (AUXIN RESISTANT 1)	auxin influx transmembrane transporter	Hormone transportion	CUST_32887_PI425515147	0.438569	1.09139	down	0.847719	1.01593	down	0.739239	1.04762	up	0.54678	1.05514	down
					CUST_17190_PI425515147	0.224043	1.13504	down	0.829269	1.01292	down	0.764543	1.03244	up	0.135752	1.16163	down
AT2G47000	auxin	ABCB4 (ATP BINDING CASSETTE SUBFAMILY B4)	xenobiotic-transporting ATPase	Hormone transportion	CUST_36749_PI425515147	0.727215	1.07291	up	0.356134	1.11593	up	0.737281	1.04739	up	0.620695	1.05997	down
AT3G28860	auxin	ATMDR1, ATMDR11, PGP19, MDR11, MDR1	auxin efflux transmembrane transporter	Hormone transportion	CUST_38490_PI425515147	0.976935	1.00135	up	0.928792	1.00405	down	0.336148	1.04907	up	0.557684	1.02876	down
					CUST_28279_PI425515147	0.387882	1.07725	down	0.0114837	1.67591	up	0.220957	1.12881	up	0.112145	1.17446	up
					CUST_286_PI425515147	0.352344	1.09945	down	0.0314999	1.52599	up	0.687273	1.04268	up	0.353153	1.10492	up
AT4G30960	auxin	CIPK6, SIP3, SNRK3.14, ATCIPK6	SOS3-interacting protein 3	Hormone transportion	CUST_31273_PI425515147	0.0103654	1.2901	down	0.396775	1.04538	down	0.00946558	1.39566	down	0.0137209	1.32341	down
					CUST_16131_PI425515147	0.0169437	1.33585	down	0.953914	1.01082	up	0.362185	1.07283	up	0.0883832	1.41805	down
					CUST_20060_PI425515147	0.00024	2.0746	down	0.0318383	1.58409	down	0.0382388	1.42739	down	0.0108381	1.37653	down
					CUST_29911_PI425515147	0.00592053	1.47279	down	0.0276754	1.20722	down	0.00433519	1.42415	down	0.0636166	1.32865	down
AT5G57090	auxin	EIR1, WAV6, ATPIN2, PIN2, AGR, AGR1	auxin efflux transmembrane transporter	Hormone transportion	CUST_31656_PI425515147	0.22676	1.1833	up	0.235585	1.29688	up	0.167301	1.19005	up	0.341231	1.082	up
AT1G11680	br	CYP51G1, EMB1738, CYP51A2, CYP51	oxygen binding / sterol 14-demethylase	Hormone biosynthesis	CUST_4110_PI425515147	0.918063	1.00428	up	0.269234	1.05763	up	0.183433	1.06886	down	0.65036	1.02633	up
					CUST_11601_PI425515147	0.993517	1.00052	down	0.147868	1.07528	up	0.409987	1.0302	down	0.404223	1.04096	up
AT5G05690	br	CPD, CYP90A, CYP90, CBB3, DWF3, CYP90A1	monooxygenase/ oxygen binding	Hormone biosynthesis	CUST_36558_PI425515147	7e-05	2.99282	up	0.531564	1.23632	up	0.00362492	1.8704	up	0.0213274	1.4065	up
AT1G55610	br	BRI1, CBB2, DWF2, BIN1, ATBRI1	protein homodimerization/ protein kinase	Hormone receptor	CUST_15214_PI425515147	0.0652613	1.18691	down	0.838583	1.01562	down	0.00669318	1.2721	down	0.0612633	1.27632	down
					CUST_8162_PI425515147	0.0685931	1.21789	down	0.510385	1.05317	down	0.0126654	1.34108	down	0.00824585	1.41776	down
AT4G01370	eth	ATMPK4, MPK4	MAP kinase/ kinase	Hormone biosynthesis	CUST_18905_PI425515147	0.795324	1.03746	up	0.147475	1.13241	up	0.716215	1.03091	up	0.712319	1.02491	down
					CUST_16733_PI425515147	0.362604	1.11406	up	0.072593	1.19574	up	0.0742891	1.15633	up	0.269704	1.04749	down
AT1G66340	eth	ETR1 (ETHYLENE RESPONSE 1)	two-component response regulator	Hormone receptor	CUST_36787_PI425515147	0.673038	1.02652	up	0.874796	1.01262	up	0.223984	1.05278	down	0.0775779	1.0769	down
					CUST_15719_PI425515147	0.533811	1.03923	up	0.0529192	1.17701	up	0.684414	1.01805	down	0.221303	1.04571	up
AT3G04580	eth	EIN4 (ETHYLENE INSENSITIVE 4)	protein histidine kinase/ receptor	Hormone receptor	CUST_30399_PI425515147	0.338939	1.19605	down	0.169377	1.129	up	0.392905	1.06897	down	0.113288	1.17169	up
AT4G08150	ga	KNAT1, BP, BP1	KNOTTED-like	Hormone biosynthesis	CUST_14796_PI425515147	0.872615	1.01901	down	0.835284	1.04567	down	0.339611	1.12208	down	0.138253	1.26345	down
					CUST_14796_PI425515147	0.872615	1.01901	down	0.835284	1.04567	down	0.339611	1.12208	down	0.138253	1.26345	down
AT1G19640	ja	JMT	jasmonic acid carboxylmethyltransferase	Hormone biosynthesis	CUST_19587_PI425515147	0.00616838	2.6384	down	0.0107061	17.5303	down	0.0128926	1.75378	down	0.0196455	2.69272	down
					CUST_14900_PI425515147	0.00679419	2.73011	down	0.00394801	20.6808	down	0.00572039	1.89876	down	0.0218127	2.78208	down
					CUST_19973_PI425515147	0.00573614	2.78371	down	0.00285934	19.4932	down	0.00428264	1.91737	down	0.0131575	2.78299	down
AT2G06050	ja	OPR3, DDE1	oxophytodienoate-reductase 3	Hormone biosynthesis	CUST_5083_PI425515147	0.0130471	3.30132	up	0.0103604	2.81353	up	0.0331432	2.20664	up	0.117585	1.55	up
AT2G29980	ja	FAD3	fatty acid desaturase 3	Hormone biosynthesis	CUST_38284_PI425515147	0.0262666	1.32496	up	0.0192124	1.62093	up	0.656684	1.02949	down	0.00844454	1.42246	down
					CUST_38272_PI425515147	0.0339851	3.08178	up	0.346168	1.73184	down	0.094995	2.03096	up	0.508494	1.22584	up
					CUST_38285_PI425515147	0.250836	1.25706	up	0.151028	1.22041	down	0.16185	1.2241	up	0.542327	1.0717	down
					CUST_13535_PI425515147	0.269422	1.32217	up	0.394275	1.13486	down	0.253975	1.20016	up	0.508759	1.10812	down
AT2G43710	ja	SSI2, FAB2	acyl-[acyl-carrier-protein] desaturase/ stearoyl-CoA 9-desaturase	Hormone biosynthesis	CUST_38273_PI425515147	0.437779	1.04426	up	0.719484	1.03098	down	0.622129	1.03278	down	0.319657	1.0495	down
				Hormone biosynthesis	CUST_33425_PI425515147	0.48519	1.24412	up	0.720427	1.29242	up	0.126268	1.69943	up	0.0285659	3.66407	up
AT3G15730	ja	PLDALPHA1, PLD	phospholipase D alpha 1	Hormone biosynthesis	CUST_32106_PI425515147	0.249053	1.13587	down	0.207246	1.08999	up	0.035082	1.19626	down	0.431545	1.05462	down
	ja			Hormone biosynthesis	CUST_11585_PI425515147	0.370749	1.05791	down	0.230492	1.11888	up	0.205189	1.14268	down	0.212214	1.09279	down
AT3G45140	ja	LOX2, ATLOX2	lipoxygenase 2	Hormone biosynthesis	CUST_17764_PI425515147	0.293074	1.61881	up	0.737563	1.21117	down	0.710606	1.18417	down	0.0416325	1.71394	down
	ja			Hormone biosynthesis	CUST_36782_PI425515147	0.512683	1.47454	up	0.415978	1.87508	down	0.918419	1.06757	down	0.238067	1.83536	down
AT4G29010	ja	AIM1	Enoyl-CoA hydratase/isomerase family	Hormone biosynthesis	CUST_31426_PI425515147	0.146089	1.53364	up	0.0271058	2.2841	up	0.171516	1.54437	up	0.450961	1.19315	up
					CUST_10351_PI425515147	0.756545	1.03681	up	0.150321	1.21105	up	0.298098	1.14932	up	0.284956	1.13484	up
					CUST_30540_PI425515147	0.617617	1.04926	down	0.772236	1.0271	up	0.931471	1.01167	up	0.520569	1.0596	up
AT5G42650	ja	AOS, CYP74A, DDE2	allene oxide synthase	Hormone biosynthesis	CUST_31636_PI425515147	0.097632	2.16712	up	0.169047	1.68359	up	0.165924	1.65889	up	0.756335	1.09285	up
	ja				CUST_30692_PI425515147	0.0868437	2.18072	up	0.140248	1.76697	up	0.139283	1.75019	up	0.758455	1.09514	up
AT2G39940	ja	COI1	RNI-like superfamily protein	Hormone receptor	CUST_18096_PI425515147	0.0461532	1.18401	down	0.863711	1.01113	down	0.0740469	1.07955	down	0.768311	1.01865	down
	ja				CUST_32925_PI425515147	0.0249672	1.23301	down	0.532222	1.0502	down	0.0367868	1.11296	down	0.974882	1.00202	down
AT2G31660	ja	SAD2, URM9	ARM repeat superfamily protein	Hormone transportion	CUST_7296_PI425515147	0.820338	1.02903	up	0.136351	1.54905	up	0.425209	1.15225	down	0.358346	1.14154	down
	ja			Hormone transportion	CUST_19080_PI425515147	0.966254	1.00551	down	0.249292	1.19861	up	0.990044	1.00191	down	0.412266	1.13737	down
AT3G11480	ja	BSMT1	S-adenosylmethionine-dependent methyltransferase	Hormone transportion	CUST_16146_PI425515147	0.169606	2.28785	up	0.329081	1.68852	up	0.481967	1.53111	up	0.608901	1.27872	down
					CUST_3433_PI425515147	0.182953	2.21014	up	0.400821	1.54121	up	0.607895	1.35135	up	0.602661	1.28082	down
