# Supplementary material for: Analysis of the transcriptional responses in inflorescence buds of Jatropha curcas exposed to cytokinin treatment
Source: BMC Plant Biol. 2014 Nov 30;14:318. doi: 10.1186/s12870-014-0318-z (PMC4272566; doi:10.1186/s12870-014-0318-z)
Supplement: Additional file 4: — 41,735 sequences collected for the transcriptional analysis using microarray technology. [file 12870_2014_318_MOESM4_ESM.txt]

Additional file 4 Total of 10,569 probes representing 5,555 differentially-expressed transcripts were identified using microarray analysis.
ProbeName	Corrected p-value	p-value	Absolute Fold change([2] vs [1])	Regulation([2] vs [1])	Absolute Fold change([3] vs [1])	Regulation([3] vs [1])	Absolute Fold change([4] vs [1])	Regulation([4] vs [1])	Absolute Fold change([5] vs [1])	Regulation([5] vs [1])	[0h-1](normalized)	[0h-2](normalized)	[0h-3](normalized)	[12h-1](normalized)	[12h-2](normalized)	[12h-3](normalized)	[24h-1](normalized)	[24h-2](normalized)	[24h-3](normalized)	[3h-1](normalized)	[3h-2](normalized)	[3h-3](normalized)	[48h-1](normalized)	[48h-2](normalized)	[48h-3](normalized)	desc	evalue	object_id	seq	TargetID
CUST_19993_PI425515147	0.020119186	0.001985065	1.1414174	down	1.4174677	up	1.1096953	up	1.2136738	up	8.802155	8.630794	8.711065	9.133012	9.240219	9.280732	8.850355	8.821378	8.922771	8.596183	8.448996	8.526357	8.820343	8.920069	9.241745	ctp synthase, putative [Ricinus communis]	e-105	ref|XP_002515313.1|	TTCTGCATGCTTGTATCGCATGTTCATTGAAGCCATCAATTGATTGGATTGCAGCTTCAG	xtzdca0_006857.z1.scf
CUST_37684_PI425515147	0.0304532	0.005319973	1.1534882	up	1.1026107	up	6.95542	up	21.598482	up	3.7275739	6.01229	5.809231	4.7297854	4.2869954	6.9550834	7.5364237	9.363274	7.043811	6.1450005	5.50332	4.518783	9.783897	9.12272	9.941053	Major pollen allergen Ory s 1 precursor, putative [Ricinus communis]	e-108	ref|XP_002531220.1|	GTTACATTAGTTTGAGATTCCAGTGAGTGGGAGTGAAGGGCTAAATGGGTTCAGGCTTCA	GO247081.1
CUST_21756_PI425515147	0.005786454	7.00E-05	1.4823247	down	1.313034	down	1.2534686	down	1.2029294	down	12.368021	12.308402	12.32967	12.023645	11.915418	11.888316	12.043805	12.213417	11.771096	11.737295	11.78083	11.784384	12.058922	12.025297	12.122218	predicted protein [Physcomitrella patens subsp. patens]	6	ref|XP_001756734.1|	TGAGGAGAAGCCTATATTGTAGTCTATTTTATCCGCTATAATTTTTAGGGTCTATTTGGC	rjcaeb0_002435.y1.scf
CUST_17514_PI425515147	0.024585973	0.003219295	1.2528373	up	1.0772294	down	1.018944	up	1.2689352	up	14.056156	14.235036	14.102253	13.954597	14.112853	14.004016	14.225609	14.195742	14.053319	14.530773	14.545402	14.292864	14.456321	14.472027	14.495954	selenium-binding protein, putative [Ricinus communis]	2.00E-76	ref|XP_002520613.1|	GCATGATCCTTCTAAAGATACAGGGTTTGTTGGGTGTGCTTTGACAAGTAATATGGTGCG	xtzdca0_003465.z1.scf
CUST_27553_PI425515147	0.037125777	0.008137982	1.092753	up	1.0514523	down	1.0269879	down	1.2852199	down	6.5863757	6.4739428	6.548132	6.2601223	6.57955	6.551627	6.658635	6.446781	6.3877764	6.742419	6.577687	6.6722455	6.2103972	6.2187057	6.0933	DNA binding protein, putative [Ricinus communis]	0.063	ref|XP_002522328.1|	CTTTGGCAGACTCTGATATATTTGGTTTTGATGAGTCCTCACATTTAGCCAACCATAAAG	rjcpga0_004752.y1.scf
CUST_37460_PI425515147	0.045648165	0.012613742	1.5598795	down	1.1831045	down	1.3393346	down	1.0765126	down	13.314341	13.502484	13.559874	13.332389	13.18229	13.13429	13.130754	13.016093	12.965304	12.627759	12.905001	12.919637	13.383127	13.367499	13.306981	hypothetical protein RCOM_0251200 [Ricinus communis]	4.00E-17	ref|XP_002529784.1|	ACCCACTCTTGGTTCAACATACCATCACTACATAGTGGTTGGTATGCCAGATTTAGAATT	GT228861.1
CUST_20167_PI425515147	0.042923167	0.010966945	1.9498945	up	1.101531	up	1.1319588	up	1.2195189	up	9.109415	9.176965	9.028714	9.115299	9.721952	8.896371	9.344179	9.192374	9.315006	10.1750145	9.815304	10.214961	9.334409	9.421912	9.417709	U2 snrnp auxiliary factor, small subunit, putative [Ricinus communis]	2.00E-65	ref|XP_002510741.1|	TTTGAGGATTTCTACGAAGACATCTTCGAAGAACTCAGCAAGTTTGGCGAGATCGAGAGC	xtzdca0_007063.z1.scf
CUST_36989_PI425515147	0.009542249	2.77E-04	1.0225357	up	12.778527	up	9.021256	up	5.3755937	up	14.156116	13.985241	14.226032	17.701818	17.548014	18.144506	17.155775	16.43059	18.301012	14.109709	14.182724	14.17141	16.067799	17.038465	16.540398	conserved hypothetical protein [Ricinus communis]	3.00E-26	ref|XP_002525477.1|	TGCTTAAAGACAACTTAAGGCTGATATGGGAGCACTTCTTAAACTGCAAACGGTTTTTAT	GT228575.1
CUST_4825_PI425515147	0.037125777	0.008135693	1.0944096	down	1.8996474	up	1.1512493	down	1.1410643	down	9.662791	9.491139	9.518939	10.631529	10.228612	10.589923	9.209555	9.433823	9.419892	9.392415	9.520512	9.369487	9.330165	9.374747	9.396817	emb2746 (embryo defective 2746); DNA binding / catalytic/ hydrolase [Arabidopsis thaliana]	2.00E-28	ref|NP_201147.2|	GCCTTCTAAGCGTCTGAAAAAGAATAATGGAAACCTGAGGAGGTTAAGAAACTGATAAAA	xtzaca0_006775.z1.scf
CUST_19575_PI425515147	0.01581432	0.001073883	1.2183981	down	2.909938	down	1.196527	up	1.2130699	up	9.109721	9.007849	8.745048	7.560369	7.2059336	7.473348	9.030102	9.0914	9.5176735	8.861019	8.65788	8.488762	9.21588	9.484104	8.998618	zinc ion binding protein, putative [Ricinus communis]	3.00E-08	ref|XP_002533282.1|	TTCTAGCTATCAAGGCCAGTATCATGGGAAGTATGCAGATGATAGATATTGGCATGAGCC	xtzdca0_006356.z1.scf
CUST_28248_PI425515147	0.045648165	0.01261627	1.3568703	up	1.1568756	down	1.0051495	down	1.0050292	up	13.011113	12.894535	13.043719	12.668415	12.950124	12.700131	13.021997	13.05961	12.8455305	13.390892	13.346453	13.532871	12.89976	13.093601	12.977718	Arginine/serine-rich-splicing factor, putative [Ricinus communis]	8.00E-08	ref|XP_002530643.1|	TTAGAAGAACATTTCTCTAAGGAGGGAAAGGTTGCTTCATGCCTTTCTTGTTGTGGAGCC	rjcpga0_001672.y1.scf
CUST_22622_PI425515147	0.04429606	0.011768529	1.4823825	down	1.1299987	up	1.1394272	down	1.1063818	down	16.435574	16.347603	16.538445	16.71889	16.550749	16.580948	16.33634	16.21645	16.203907	16.014763	15.916525	15.686581	16.329752	16.227942	16.32638	DNA-binding protein MNB1B, putative [Ricinus communis]	8.00E-48	ref|XP_002510689.1|	ATAGAATATGAGAAGAAATTGAAAGCCTACAACAAGGGACAGGCTGAAGGCCCCAAGGAA	rjcaeb0_003533.y1.scf
CUST_30656_PI425515147	0.04907228	0.014744877	1.1193243	up	1.4018263	up	1.1399523	up	1.3664167	up	9.547381	9.487635	8.475072	9.602658	9.779645	9.589704	9.350602	9.325153	9.401253	9.211684	9.376434	9.40985	9.567425	9.681056	9.612796	ketopantoate hydroxymethyltransferase [Populus trichocarpa]	7.00E-83	ref|XP_002320828.1|	AAGGAAGGAGGAATGGATGCGATTAAATTGGAAGGAGGTTCACCTTCCCGAATTACAGCT	Contig632
CUST_13523_PI425515147	0.0038077	2.12E-05	1.1071433	up	5.6709204	down	1.0792265	down	1.0734655	down	13.715754	13.794821	12.764519	10.853762	11.029931	10.880648	13.521658	13.437692	12.985746	13.708362	13.524455	13.4828005	13.355975	13.540862	13.071429	PREDICTED: hypothetical protein [Vitis vinifera]	2.00E-05	ref|XP_002269606.1|	AGTCTAGCAGTAGTACATCCTTATTCTACGAAGCCTCCTCTCGGTTACAGCATTGAAGAC	xtzcca0_005031.z1.scf
CUST_9532_PI425515147	0.031797998	0.005869293	1.1924251	down	1.0705438	down	1.771392	down	1.4269782	down	14.897933	14.778008	14.287181	15.016284	14.36818	14.283627	13.822494	13.75645	13.909531	14.356786	14.491526	14.353114	14.048195	14.499874	13.876163	superoxide dismutase [cu-zn], putative [Ricinus communis]	2.00E-45	ref|XP_002523728.1|	GAAACATAGTTGCTAACGCTGATGGGGTGGCAGAAGCAACAATTGTGGATAACCAGATAC	xtzbca0_006939.z1.scf
CUST_14807_PI425515147	0.039167516	0.009125793	1.0721493	up	2.2645195	down	1.7508285	down	1.0794663	down	11.999138	11.943437	11.693201	11.172551	10.542693	10.382913	11.276962	10.884471	11.050225	12.035234	11.919035	11.983022	11.419802	12.109803	11.775212	unknown protein [Arabidopsis thaliana]	3.00E-43	ref|NP_564300.1|	ATGTTATTGATAATCCAATAACTGTCTGGGTTTGTTGGTCCTCTGTTTGCAGCACTGACA	xtzcca0_006861.z1.scf
CUST_2462_PI425515147	0.021767827	0.002418613	1.3737453	down	2.0423222	up	1.0765631	up	1.0922391	down	11.495661	10.89814	11.306136	12.378982	12.0439625	12.367622	11.230982	11.355888	11.4323635	10.793936	10.890276	10.641381	10.79465	11.472524	11.050898	Auxin-induced protein AUX22, putative [Ricinus communis]	4.00E-66	ref|XP_002517528.1|	TGGCCACCGGTTTGCTCTTATAGGAAAAAGAATAGTTTTAATGAGAAAGAACGGGTTGAA	xtzaca0_003380.z1.scf
CUST_10034_PI425515147	0.006950803	1.20E-04	2.30059	up	1.5086094	down	1.3630698	down	1.0061057	up	7.6129227	7.4121547	7.263388	6.861942	6.4917417	7.1551256	7.1119714	6.902308	6.9336085	8.688265	8.670833	8.53538	7.4455185	7.6774106	7.191883	conserved hypothetical protein [Ricinus communis]	5.00E-40	ref|XP_002513079.1|	GCGTGTTTTTGAATTGGATTTTCGTTTTGAGTTTTGTTCTGGTTTTTCTAGCGATGTTTG	xtzbca0_007523.z1.scf
CUST_18144_PI425515147	0.006286257	9.55E-05	1.3804735	up	8.971356	down	1.5979273	down	1.0219958	down	12.258579	12.43197	12.1876745	9.390046	8.875713	9.116487	11.855059	11.494769	11.499792	12.7417965	12.830062	12.701853	12.064204	12.590192	12.129658	protein binding protein, putative [Ricinus communis]	2.00E-61	ref|XP_002523407.1|	TGCTGATGAGAATGCAGAAGAGATATGGGAAATTGGATTACGCTGGCGAATTAACAGAGA	xtzdca0_004358.z1.scf
CUST_21631_PI425515147	0.015176107	9.68E-04	1.7529315	down	1.0158597	down	1.1687359	up	1.1861472	up	6.3147697	6.232334	6.5154266	6.281106	6.1557097	6.557611	6.6294904	6.150071	6.9578156	5.493538	5.4913797	5.648305	6.507418	6.7231545	6.570808	PREDICTED: hypothetical protein [Vitis vinifera]	7.00E-09	ref|XP_002282992.1|	GTGGAAAAATTGCTTCCTCCAGGGGAGGTCTGATTCCAGTTTAATTTTGCTGTTTATTTA	rjcaeb0_002270.y1.scf
CUST_10898_PI425515147	0.02200543	0.002471399	1.3699471	up	2.1346433	down	1.4247316	down	1.1836944	down	5.5700703	5.5921903	5.326721	4.645861	4.345803	4.2153316	5.0583377	5.218733	4.679839	6.07046	5.947236	5.833644	5.5746846	5.5091968	4.6752095	predicted protein [Chlamydomonas reinhardtii]	1.6	ref|XP_001691444.1|	ATTTTCATAGGTTCAACAAAAATGAAGAACGCCACCAACACAAAGCTCATTCTCCTCCAC	xtzcca0_001186.z1.scf
CUST_19940_PI425515147	0.045279697	0.012350202	1.3757074	down	1.2041434	up	1.0191805	down	1.0471003	up	9.07019	9.182541	9.166408	9.267078	9.335317	9.620768	9.185105	9.124301	9.027503	8.611955	8.79307	8.633594	9.331657	8.86679	9.419892			nohit	AGCTCGACTTTTGAGTTATTTTCAGCAAAGCAATGTCTGCTAATACCAGAATTTAATGCT	xtzdca0_006786.z1.scf
CUST_17087_PI425515147	0.009472373	2.70E-04	1.1855389	down	1.6552662	up	1.1949757	down	1.6625057	down	6.414804	6.1657186	5.845811	6.904046	6.8576674	6.84581	5.848476	6.0979357	5.7089787	5.934219	5.973435	5.782052	5.6136556	5.3286557	5.283944	PREDICTED: hypothetical protein [Vitis vinifera]	2.00E-18	ref|XP_002273113.1|	GTGGAAAAGTCATCAAGAGTCCTGAATTAACTTAACTTCCACTTTACAGCTTGAAACAGC	xtzdca0_002937.z1.scf
CUST_30221_PI425515147	0.04428164	0.011742871	1.3428664	up	1.2903246	up	1.0564228	up	1.2152522	down	9.792586	9.395414	9.563315	9.928866	10.03114	9.89451	9.537385	9.859563	9.591929	10.062671	9.88594	10.078654	9.465124	9.179806	9.262617	receptor serine-threonine protein kinase, putative [Ricinus communis]	3.00E-37	ref|XP_002514864.1|	GAGGAGAGGGTTTGGAGAGCAGGAAAATTTTTTCTTTTTAATTGATTTGTAGAAGATGGG	Contig197
CUST_2811_PI425515147	0.020613078	0.002117192	1.0308414	down	1.0550264	up	1.2423431	down	1.2390846	down	11.860765	11.850941	11.964972	11.959002	11.994445	11.955071	11.548341	11.549486	11.639661	11.830229	11.956636	11.758345	11.66137	11.655717	11.431767	lipid binding protein, putative [Ricinus communis]	4.00E-54	ref|XP_002524256.1|	TCTGCATCTTTGATGGTAGCTTATTCTAGCAAACTAATTTGCTGTAACATCAAGGGATCT	xtzaca0_003846.z1.scf
CUST_35994_PI425515147	0.013130476	6.64E-04	1.5277073	up	1.4649504	up	1.2054942	up	1.0097953	up	12.949018	13.117182	13.018679	13.620886	13.4990225	13.617527	13.135385	13.263186	13.495181	13.637498	13.67878	13.602708	13.123192	13.039958	12.963917	purine permease, putative [Ricinus communis]	3.00E-33	ref|XP_002510280.1|	TTCATACAGTTCTCGAACAATAACTCGATGAGAAATCACTACATCTTGGGCTTATCTTTG	GT978183.1
CUST_4069_PI425515147	0.011735025	5.05E-04	1.1396091	down	1.8554455	up	1.1076694	down	1.1154104	up	8.260641	8.105669	8.036049	9.201483	8.754825	9.121348	7.8942094	7.9675555	8.098013	7.9190197	7.9680867	7.949636	8.257031	8.31049	8.307565	pentatricopeptide repeat-containing protein, putative [Ricinus communis]	7.00E-82	ref|XP_002514751.1|	GGCATTGCTCCTAATGTTCATCATTATGGGTGTATTGTTGATCTTTTAGGTCGTGCTAGT	xtzaca0_005861.z1.scf
CUST_6743_PI425515147	0.010423354	3.77E-04	1.2486789	down	4.390427	down	1.3608851	down	1.4288834	up	6.5217104	6.573946	6.126682	4.528443	4.0768485	4.213962	6.123734	5.8449926	5.9199758	5.9336753	6.1542892	6.173165	6.8028092	7.1074696	6.8567233	Auxin-induced protein 5NG4, putative [Ricinus communis]	6.00E-39	ref|XP_002529296.1|	GGTATATTATGCATGCATTTACCCTAAAAACGTATCCTGCTCAACTATCGCTGACTACGT	xtzbca0_002873.z1.scf
CUST_20132_PI425515147	0.001883426	1.79E-06	2.3033237	up	2.5209262	down	1.4152983	down	1.3769765	up	10.067085	10.575584	10.589088	9.144047	9.043684	9.042168	10.015838	9.630818	10.081784	11.666851	11.607319	11.568741	10.725357	11.106171	10.784743	unknown protein [Arabidopsis thaliana]	2.00E-27	ref|NP_201538.1|	GGACCTCTTTTTGCTCGTCTTGGAGGTCTTTGGTTAGTAACCTTCACAGTTCTTGGAGTT	xtzdca0_007015.z1.scf
CUST_7640_PI425515147	0.043468542	0.011310511	1.7427169	down	1.1988792	down	2.4352615	down	2.1694117	down	14.643646	14.8511305	14.434016	14.959544	14.144977	14.039216	13.562422	13.357054	13.157088	13.742886	13.985899	13.795994	13.347677	14.0208	13.208407	tonoplast intrinsic protein, putative [Ricinus communis]	5.00E-54	ref|XP_002523724.1|	TTCCACTGTTGCTTGCTTGTTGCTTAAGTTTCAACTCATGGCATGACAACATCGGCATTT	xtzbca0_004116.z1.scf
CUST_17392_PI425515147	0.009954454	3.11E-04	1.0592527	down	2.5960531	down	1.1232164	down	1.2032053	down	8.768504	9.179806	9.375254	7.842094	7.6818914	7.6706204	8.922022	8.456846	9.441789	9.032363	8.947488	9.094574	9.189446	8.546724	8.786743	conserved hypothetical protein [Ricinus communis]	8.00E-28	ref|XP_002525926.1|	GGTGAAAACGAATAATCATGGAGAATTCAGAGTTCATCTACCTTTCTCAGTTAGTACACA	xtzdca0_003327.z1.scf
CUST_12075_PI425515147	0.04822751	0.014195995	2.1177928	up	1.6247044	down	1.5181907	down	1.0405343	up	9.656086	10.29059	9.481589	8.836648	9.090246	9.400839	9.651318	9.396564	8.573324	10.5529585	11.201408	10.921582	9.5508585	10.266801	9.78258	Os01g0616900 [Oryza sativa (japonica cultivar-group)]	1.00E-65	ref|NP_001043581.1|	CTGTGCAGGTTGTTCCTCATGTCACAGACGAAATTCAAGAATGGATAGAACGAGTAGCAA	xtzcca0_002737.z1.scf
CUST_32812_PI425515147	0.015007154	9.42E-04	2.3109431	up	1.3825969	up	1.0153099	up	1.1578503	up	10.130439	10.254481	9.595805	10.556553	10.325968	10.500345	9.664757	10.149878	10.231852	11.2237015	11.204801	11.1776705	10.039701	10.344941	10.230427	predicted protein [Chlamydomonas reinhardtii]	0.86	ref|XP_001693274.1|	GATGGGCTGTGAGAATTTGATAGTTGACTGATTGAGTTAATTGGTGGATAGTTGAATTTT	GT972726.1
CUST_25912_PI425515147	0.034380015	0.006917971	1.1507894	down	1.2003324	down	1.5723118	down	1.8173057	down	7.5523243	7.667028	7.5992675	7.4322124	7.333789	7.262318	7.1305184	6.8447676	6.8846726	7.263388	7.330933	7.6164274	6.577404	7.016185	6.6396284	PREDICTED: hypothetical protein [Vitis vinifera]	1.2	ref|XP_002273985.1|	CACCACTATAAACTTTCCTTGAATCCTAGATTCAAGAATTTACAGCACTTTAGAGAACAG	rjcfea0_002642.y1.scf
CUST_10124_PI425515147	0.03240014	0.006100008	1.7286761	down	3.7348273	down	1.8404454	down	1.0000589	up	8.031983	8.253418	8.1551075	6.630156	6.106422	6.0008073	7.4942365	7.703123	6.602986	7.619515	7.4495544	7.0024385	8.287129	8.612641	7.5409927	predicted protein [Populus trichocarpa]	9.00E-15	ref|XP_002330425.1|	GATTTGAATGTGACAGGCATGGTTATGGATGATAAGGAAGTAACAGTAGTGAACGGTCGG	xtzcca0_0001_C05.ab1
CUST_19177_PI425515147	0.0457692	0.012720079	1.0347444	up	1.162384	down	1.0697887	up	2.809894	up	5.8159304	5.341122	5.6895723	5.679238	5.7583084	4.7578197	5.55652	6.5545483	5.0275345	6.981036	4.131523	5.8818913	7.084453	6.860852	7.3728676	conserved hypothetical protein [Ricinus communis]	4.00E-10	ref|XP_002518907.1|	GAACAAATTTGTCTCCTTAATGCTCCTTCACACCATGATGTTGTTCTGGGGTTAAACTCT	xtzdca0_005877.z1.scf
CUST_7397_PI425515147	0.008103116	1.79E-04	2.431234	down	1.6540028	down	1.5271914	down	1.1043131	down	7.320378	7.443264	7.3625674	6.8333616	6.1631594	6.951803	6.6052737	6.8398285	6.8484635	6.0510335	6.2024436	6.027665	7.1852984	7.3584785	7.152983	PREDICTED: similar to catalytic [Vitis vinifera]	1.00E-41	ref|XP_002265997.1|	TTGGCTTTGATATTGTTGTTTCTTCCTTAACATTGATTCAGATATTCAGATGGATGTCCG	xtzbca0_003809.z1.scf
CUST_35542_PI425515147	0.044158146	0.011669151	1.1441066	down	1.1594234	up	1.0617471	up	1.0543034	up	9.467808	9.328807	9.525329	9.616067	9.684425	9.661676	9.626642	9.563315	9.391308	9.173203	9.231153	9.334925	9.480355	9.348787	9.72167	D-galactonate transporter, putative [Ricinus communis]	7.00E-15	ref|XP_002530113.1|	GTTTGCTATATAGAACGGGTGGGTTTCGTCATTGCATATACAGTTGCAGCTGATGCTGCT	GT975933.1
CUST_20444_PI425515147	0.02033176	0.002036788	1.1867028	up	2.1531832	up	1.1296954	down	1.0720309	down	14.70639	14.741523	14.688833	15.94784	15.847399	15.660921	14.728911	14.347066	14.532971	14.836814	15.014446	15.026363	14.737516	14.613734	14.484457	predicted protein [Populus trichocarpa]	2.00E-10	ref|XP_002305455.1|	GCACCCCCTTAACCCTGAAATCCCATTTAGTTAATTTATTGCTTGATTGTTGTTACTCTA	rjcaeb0_000594.y1.scf
CUST_8505_PI425515147	0.021368785	0.002302989	1.4665782	up	1.758278	down	1.193799	down	1.1874844	down	9.201251	9.451795	9.409056	8.585878	8.785832	8.247898	9.0177	9.063215	9.214507	9.781188	9.928866	10.009408	9.127224	9.214507	8.976642	predicted protein [Populus trichocarpa]	1.00E-21	ref|XP_002298405.1|	TGTGGAGGCTTATAGAGATGAGGTAGGAACCGTAATAACAATCCATTAATTATGCTTTGA	xtzbca0_005468.z1.scf
CUST_20028_PI425515147	0.047027044	0.013399483	1.3169936	up	1.3505776	up	1.181932	up	1.0769055	down	12.328176	12.331457	12.681815	12.892242	12.884027	12.8659115	12.62641	12.766183	12.672298	12.85629	12.835489	12.8414135	12.500401	12.131161	12.3892145	alpha-expansin family protein [Populus trichocarpa]	8.00E-88	ref|XP_002298353.1|	TGAAGTGAACACTGCAGCATTAAGCACAGCTCTGTTTAACAATGGACTTAGTTGTGGAGC	xtzdca0_006894.z1.scf
CUST_29293_PI425515147	0.03329153	0.006492471	1.1416045	down	1.1506019	up	1.1481994	up	1.1155586	up	12.675275	12.982835	12.889165	13.004525	13.038366	13.111551	12.998762	13.015877	13.130754	12.587218	12.717648	12.66922	13.061906	12.965304	12.993362	UBX domain-containing protein, putative [Ricinus communis]	3.00E-85	ref|XP_002521873.1|	AGACTCAAATGTGATGGCTTCTGACAATAAAGGTGCAACTACGGCTGAAAAGGGGGAAGA	rjcpga0_003313.y1.scf
CUST_20025_PI425515147	0.03009496	0.005174494	1.1053977	down	1.1013796	up	1.1371142	up	1.0756447	up	11.266778	11.242972	11.271472	11.254994	11.127274	11.816891	11.446319	11.418004	11.47303	11.376795	11.032873	10.937858	11.286982	11.444595	11.365252	conserved hypothetical protein [Ricinus communis]	5.00E-33	ref|XP_002533072.1|	ATGCTGAGAACATGCAAAGGAGGCCAATGACATGCATGCAGGGGAAATTTATGGTGAGAA	xtzdca0_006891.z1.scf
CUST_37172_PI425515147	0.031504627	0.005754316	1.3648721	up	1.3762221	up	1.1920232	up	1.0573863	up	11.2234535	11.062229	11.148104	11.512368	11.554937	11.748617	11.355478	11.36614	11.472404	11.583874	11.526759	11.669449	11.172049	11.2802105	11.223035	F-box and wd40 domain protein, putative [Ricinus communis]	0.61	ref|XP_002510854.1|	ATCTCTATTTGCGATATTTCCATGTGTGGGAAGTGATTGTTACAAATTGTGCCTTTGGTC	GT229231.1
CUST_38543_PI425515147	0.048531022	0.0144162	1.173988	down	1.2241886	up	1.0297523	up	1.9185765	up	5.5499673	5.185339	5.3335567	5.6057196	5.92576	5.4128604	5.535263	5.4040856	5.2564077	5.298492	4.6307445	5.4453726	6.4830484	6.1040053	6.3019176	nucleolysin tia-1, putative [Ricinus communis]	0	ref|XP_002516242.1|	GGAAAACTGTAGGATAATGTTTATTATGTGACATGCCTGCTGTGTATTGATAACATGTGT	bmcontig256
CUST_29663_PI425515147	0.024779107	0.003284818	1.3312546	down	1.4545214	down	1.349216	down	1.4230275	down	14.281958	14.197431	14.157195	13.818319	13.715421	13.481213	13.787816	13.814293	13.738114	13.755819	13.864741	13.777669	13.76402	13.799885	13.545792	sphingolipid fatty acid alpha hydroxylase [Ricinus communis]	6.00E-76	ref|XP_002523169.1|	TCAGAATCCAAAATATGGGTTTTGGAATCACTTCAGCCCTGTGGGACAGGGTGTTTGGAA	rjcpga0_003752.y1.scf
CUST_2522_PI425515147	0.020613078	0.002111004	2.1463373	down	1.0661364	down	1.294397	down	1.2048115	up	8.882908	8.544663	8.840218	10.128425	7.7543197	8.107869	8.3716545	8.305638	8.473655	7.188013	7.8182096	7.9559336	8.990465	9.067154	9.01659	UDP-glucuronosyltransferase, putative [Ricinus communis]	1.00E-31	ref|XP_002532877.1|	TTTTGTTAACACAGAGTTCAACCACAGATGTCTAATCCGGTCTAGAGGACCGGTTTCCGT	xtzaca0_003459.z1.scf
CUST_20001_PI425515147	0.032873996	0.006303336	1.1351	down	1.084113	up	1.1283312	up	1.1461952	up	14.068726	13.987931	14.056485	14.1002655	14.129814	14.232605	14.231773	14.07736	14.326578	13.871732	13.884501	13.808447	14.137751	14.246209	14.319736	26S proteasome non-ATPase regulatory subunit, putative [Ricinus communis]	2.00E-77	ref|XP_002510253.1|	TAAACACACAACAGAGTTTAGAAGCTTTGAATCAAAGGGCTGTGGCAGTTGTGGTGGACC	xtzdca0_006866.z1.scf
CUST_36168_PI425515147	0.014121098	8.07E-04	1.3623077	down	1.3559422	up	1.0547426	down	1.0450071	down	12.535911	12.361299	12.376832	12.75459	12.898927	12.938411	12.304909	12.58101	12.157447	11.94155	11.966947	12.027387	12.446229	12.147829	12.48944	DNA methyltransferase [Populus trichocarpa]	7.00E-91	ref|XP_002299134.1|	TGAAATGAACTATCAAACAAGAATTGGCATGATGGCTGCTGGGGCATATGGGCTTCCTCA	GT970105.1
CUST_2558_PI425515147	0.03741676	0.008311349	1.0985416	up	1.2214931	up	1.0553724	down	1.1198816	down	13.624946	13.504797	13.322859	13.828333	13.594012	13.896192	13.284965	13.494893	13.439483	13.686829	13.573048	13.599493	13.329917	13.333219	13.299424	Endosomal P24A protein precursor, putative [Ricinus communis]	3.00E-73	ref|XP_002524564.1|	TTATGTCTTCGGTTTCTTGCTCATAGTGCTTTTGCTGTTGGTGGTATGTTTGTGCTGCAC	xtzaca0_003510.z1.scf
CUST_20152_PI425515147	0.018924493	0.001713076	1.9965973	up	1.6036108	down	1.0159787	down	1.1774076	up	10.863289	10.593704	10.626931	10.032676	10.02644	9.980835	10.645625	11.066232	10.303455	12.179424	11.395262	11.501866	10.869592	11.098385	10.822789	2-deoxyglucose-6-phosphate phosphatase, putative [Ricinus communis]	1.00E-73	ref|XP_002528781.1|	ACTCCTAGGGCTTTCAGATTTCTTTGATGCTATTATTCTTGGCGATGAATGCGAACATGC	xtzdca0_007046.z1.scf
CUST_34671_PI425515147	0.032623604	0.006186936	1.8473723	up	1.4219227	down	1.0668653	down	1.0778894	up	5.6588454	5.3763914	6.083879	4.9789686	5.4089975	5.2076206	5.4241385	5.773103	5.6417403	6.614452	6.3956847	6.765403	5.973435	5.784971	5.6853366	PREDICTED: hypothetical protein [Vitis vinifera]	2.9	ref|XP_002264819.1|	CCAACTAACCAATCTGTTGCAAATATTAGACCTACTACCTCATATGTACACTATCAAACA	GT976558.1
CUST_8729_PI425515147	0.020613078	0.002116917	2.0581055	up	1.7647231	up	1.1970665	up	1.4143155	up	12.453196	12.411463	12.45924	13.85434	12.5227	13.405183	12.381301	12.916343	12.804766	13.57915	13.567573	13.3011265	12.82383	12.990905	13.009474	glycosyl hydrolase family 9 [Populus trichocarpa]	2.00E-59	ref|XP_002303645.1|	AACAACTATCCAAGACAAGTTCACCACCGTCGGTTCCTCAATTGTTTCCATTAAGGTTGA	xtzbca0_005855.z1.scf
CUST_19139_PI425515147	0.04300829	0.011021119	1.0598755	down	1.109636	up	1.0217661	up	1.005378	down	13.067485	13.051438	12.99946	13.13815	13.215248	13.215248	13.022174	13.130067	13.059342	12.963312	12.978051	12.925338	13.087111	13.017791	12.990271	tip120, putative [Ricinus communis]	1.00E-75	ref|XP_002527826.1|	TAAGCAAGAGTTGATACGGACAGTTGATCTAGGCCCTTTCAAGCATATTGTTGATGATGG	xtzdca0_005828.z1.scf
CUST_16444_PI425515147	0.04134282	0.010161591	1.1061798	up	1.2670375	up	1.1321639	up	1.2259187	up	10.497922	10.476024	10.299373	10.664411	10.660328	10.972957	10.283896	10.659394	10.867274	10.572081	10.541669	10.596326	10.730336	10.695961	10.728612	nucleotide binding protein, putative [Ricinus communis]	4.00E-21	ref|XP_002511720.1|	CCGGGAAGATTTTGGGGAATGTTGATACAAATCAATTGAAAAACACCATGGCTACTGTAT	xtzdca0_001914.z1.scf
CUST_32942_PI425515147	0.011564597	4.86E-04	1.1284162	up	2.5659995	down	1.1439667	down	1.1299763	up	8.248761	8.58081	8.638326	7.1654468	7.2454324	6.9784546	8.276383	8.014928	8.594451	8.770521	8.6424265	8.577845	8.619253	8.949933	8.427587	nbs-lrr resistance protein [Populus trichocarpa]	2.00E-48	ref|XP_002318368.1|	TTGAGTGCAATTCCTCACTGCCCCATTTCAGACATGGGTTTCCTATAGTTCAAAAGATGT	GT972285.1
CUST_20102_PI425515147	0.04587129	0.012773576	1.0018394	up	1.2298285	down	1.1207341	down	1.1142541	down	13.437401	13.584065	13.556033	13.227524	13.258808	13.195798	13.404304	13.426986	13.25288	13.604271	13.560662	13.420521	13.432242	13.364958	13.312065	conserved hypothetical protein [Ricinus communis]	1.00E-79	ref|XP_002514251.1|	AGAACGAGTTAAAGGTGAGGCAAACAGCACATTACAGAAGAAGGCTCCTCTTCTCAGAAC	xtzdca0_006980.z1.scf
CUST_19969_PI425515147	0.018849108	0.001701333	1.0666467	down	1.1074954	down	1.171666	up	1.2186993	up	14.351459	14.240451	14.2597065	14.021166	14.280089	14.108458	14.560589	14.478276	14.498438	14.230037	14.207709	14.134624	14.57625	14.523851	14.607541	Succinyl-CoA ligase [GDP-forming] subunit alpha-2, mitochondrial precursor, putative [Ricinus communis]	1.00E-66	ref|XP_002514510.1|	GTCCAAAACTCGGTTGATTGGTCCAAACTGCCCTGGTATCATTAAACCTGGGGAATGTAA	xtzdca0_006828.z1.scf
CUST_20649_PI425515147	0.011976243	5.42E-04	1.2729448	up	8.691807	up	4.23871	up	1.6363012	up	7.740326	7.4007583	7.669689	10.376795	10.76838	11.024568	9.785284	9.239588	10.036777	8.320806	7.6956587	7.838819	7.956992	8.730936	8.254161	Os01g0644200 [Oryza sativa (japonica cultivar-group)]	1.00E-28	ref|NP_001043697.1|	GACTGTCGTTTACCCATCAGTCACCAATTCAATTCCCGTTTAATTAATAGATTTGATGCT	rjcaeb0_000846.y1.scf
CUST_32313_PI425515147	0.029217338	0.004782325	1.0038016	down	1.3571754	up	1.045346	down	1.3186761	down	6.864733	6.507821	6.7004457	6.983843	7.2396502	7.1713285	6.7260127	6.6339326	6.5211134	6.550087	6.714448	6.792043	6.244855	6.2423005	6.388573	conserved hypothetical protein [Ricinus communis]	1.00E-18	ref|XP_002514842.1|	GGTGATGCTTTTTTGATGGTTTTATGCTTCAGACATCACTTCCAGAGTAGATCAAGTTTA	GT977034.1
CUST_35575_PI425515147	0.04671608	0.013206581	1.0143601	up	1.195885	up	1.0205808	down	1.1549393	up	8.338046	8.311889	8.285575	8.511834	8.617676	8.5802355	8.258401	8.195418	8.393518	8.303525	8.260204	8.433489	8.402047	8.555185	8.601726	ATP-dependent RNA helicase, putative [Ricinus communis]	8.00E-66	ref|XP_002520395.1|	TATGCCTTCAATGACCAAAGAGGATATAGTGAAGAAGGTGGAATCACTAAATTCTAGAAT	GT975777.1
CUST_8377_PI425515147	0.04107893	0.010012163	1.1004081	up	1.1854821	up	1.170638	up	1.2641847	up	16.513922	16.598867	16.57959	16.760807	16.920336	16.74766	16.877447	16.739124	16.757698	16.642157	16.772615	16.691727	16.85479	16.876455	16.975752	40S ribosomal protein S2, putative [Ricinus communis]	3.00E-36	ref|XP_002513493.1|	AGCTTAGAGCAGATATACCTTCATTCTCTCCCAATCAAAGAGCACCAGATCGTCGACACT	xtzbca0_005318.z1.scf
CUST_8436_PI425515147	0.0370798	0.008114236	1.2388029	down	1.9671814	down	1.419921	down	1.5206782	down	8.482202	8.761487	8.461884	7.46843	7.7342777	7.574477	8.073116	8.274407	7.840617	8.30378	8.176527	8.298428	8.294613	7.6040854	7.9927287	unknown protein [Arabidopsis thaliana]	2.00E-60	ref|NP_188174.4|	GGGAGGATTAACAGTTACAAGTAATCTGAGAATACTGCAATGGCAAGTGTGCAAGAGAAA	xtzbca0_005379.z1.scf
CUST_15885_PI425515147	0.020294223	0.002029235	1.2768893	down	1.678624	down	1.1475438	down	1.1640873	down	12.196036	12.386431	12.360133	11.496606	11.607857	11.596302	12.220999	12.194467	11.931486	11.986766	11.972075	11.92586	12.238218	11.9840145	12.06277	Chorismate mutase, chloroplast precursor, putative [Ricinus communis]	3.00E-26	ref|XP_002532905.1|	TTAGAGAGGTCCCAATATTGTTACAATGCTGATACCTATGATCCTGATGCTTTCTCCATG	xtzdca0_001068.z1.scf
CUST_39996_PI425515147	0.02871791	0.004635467	1.4370116	up	2.6152866	up	4.319117	up	1.4031105	down	4.5005603	4.496569	4.202371	5.389079	5.1331863	6.8381424	6.142164	6.4969273	6.892618	4.561371	5.263084	4.944262	4.1884146	4.012212	3.5329883	serine/threonine protein phosphatase 2a regulatory subunit A, putative [Ricinus communis]	e-110	ref|XP_002511958.1|	TATTTGAGGATTGACGCAAGATGATCAGATCTGTTCGACTATGGCTGTAGAGGGTGTGCA	EE258818.1
CUST_20043_PI425515147	0.016490662	0.001188185	1.5737556	up	1.5588019	up	1.1193718	up	1.4022604	up	6.4045253	6.379943	6.35228	6.8470554	7.1314764	7.0795283	6.5345516	6.550087	6.5401764	7.0992713	6.8682227	7.131889	6.9383388	6.814209	6.8474617	aldo/keto reductase, putative [Ricinus communis]	3.00E-78	ref|XP_002535506.1|	GAACACTCTTGCTGCTTCTCCTTGTAACAGAGAGCTTGGGTTTAGAACTTAGAACTGAAA	xtzdca0_006916.z1.scf
CUST_15670_PI425515147	0.008577368	1.99E-04	1.0601221	down	5.1484804	up	1.4607333	up	1.2694658	up	7.500133	7.2584333	7.369024	9.9648075	9.560515	9.694708	7.708581	7.652415	8.4066725	7.3852277	7.28486	7.2048116	7.8375597	7.7219152	7.6007814	phosphoprotein phosphatase, putative [Ricinus communis]	1.00E-40	ref|XP_002532919.1|	GGATCTGAAGGAGGACACGGAAAAATCTGAGACATATAGCCATAACATGACAGAAGCTAT	xtzdca0_000817.z1.scf
CUST_13785_PI425515147	0.034000654	0.006767795	1.0573514	up	1.3987948	up	1.3607659	up	1.0140831	up	9.439261	9.433823	9.572029	9.898342	9.952584	10.046741	9.876708	9.755116	10.146544	9.468348	9.6040745	9.614056	9.657202	9.402965	9.4454775	MBP2C (MICROTUBULE BINDING PROTEIN 2C); protein binding [Arabidopsis thaliana]	3.00E-21	ref|NP_196429.1|	TTGATCCAAAAGGGAGAAATACAACTCAATCTATTCCGGCTAGAAAGAAAAAGGAACATG	xtzcca0_005381.z1.scf
CUST_2454_PI425515147	0.020055776	0.001964189	1.0866482	down	1.9820689	up	1.0397611	down	1.0517453	up	6.7952995	6.61786	6.7136974	7.5840006	7.634943	7.8689365	6.7078342	6.4671507	6.783117	6.61621	6.5194373	6.631556	6.8763413	6.7289963	6.7398753	indigoidine synthase A family protein [Arabidopsis thaliana]	1.00E-46	ref|NP_564574.2|	ATCCACTATTATATCCCATGGGATGCCACATCCTCAAAATTTGGAGACAGCAAGAGAGGT	xtzaca0_003370.z1.scf
CUST_4692_PI425515147	0.021658337	0.002391399	1.1168108	down	2.88442	down	1.8941202	down	1.2735318	down	14.847158	15.026811	14.740201	13.637074	13.142397	13.249853	14.119688	13.801643	13.928255	14.666727	14.840424	14.628868	14.406352	14.7593355	14.4019785	glyceraldehyde 3-phosphate dehydrogenase, putative [Ricinus communis]	7.00E-68	ref|XP_002512790.1|	CTACACTTGGCATCTTTGAAGCTGATGTCAAGCCTGTTGGTGACAATGGCATTTCTGTGA	xtzaca0_006607.z1.scf
CUST_20008_PI425515147	0.010250622	3.39E-04	1.0407503	down	1.2160325	up	1.0573946	up	1.0139705	down	10.599934	10.488599	10.556142	10.804127	10.858017	10.829076	10.680382	10.610047	10.595787	10.5048065	10.505156	10.46184	10.568398	10.517525	10.498703	vesicle-associated membrane protein, putative [Ricinus communis]	3.00E-63	ref|XP_002511657.1|	GCTCCAATTCCCATTTGACTTGAGGAAGCACATCTCGTGTTCCCTTCAGCTGTTAAATAA	xtzdca0_006873.z1.scf
CUST_5622_PI425515147	0.01531278	9.90E-04	1.2001162	down	1.5960693	up	1.0867391	down	1.2232506	up	12.645124	12.723161	12.718804	13.414678	13.241719	13.454263	12.566172	12.535911	12.624994	12.317291	12.53695	12.443331	12.911006	13.060175	12.9880705	ATP-dependent helicase NAM7, putative [Ricinus communis]	2.00E-70	ref|XP_002517101.1|	TTGTGGTATTGTGTAGACAACGACTCCTATCAAGGTTGTGGTCTCCCAGAAAGACAGGAT	xtzbca0_001037.z1.scf
CUST_1849_PI425515147	0.02682878	0.003924995	1.374393	up	1.7653776	up	1.2953762	up	1.2145053	up	11.136928	10.836826	11.189072	11.813092	11.9019575	11.907706	11.308017	11.372008	11.602915	11.522952	11.422633	11.593627	11.170377	11.427135	11.406423	rrp4, putative [Ricinus communis]	3.00E-73	ref|XP_002524799.1|	CTGTTGATGAACTCAACATGCGCAATGTTTTCGAGGAGAATGATGTTATTTGTGCTGAAG	xtzaca0_002495.z1.scf
CUST_20145_PI425515147	0.037559293	0.008394185	1.1808391	up	1.0160495	down	1.1897925	down	1.2881675	up	6.2523766	6.206516	6.092845	5.9901795	6.2423005	6.2503457	5.9492993	5.9272337	5.923075	6.375874	6.3030148	6.592287	6.551627	6.3739963	6.722077	WD-repeat protein, putative [Ricinus communis]	6.00E-48	ref|XP_002528743.1|	TCAACTTTGGAGGTTTGTCTATAATTTAAACATGTTATCCGTCCATGCTGCTGGAAAAAT	xtzdca0_007039.z1.scf
CUST_12031_PI425515147	0.03998613	0.009568429	1.097086	down	1.0886941	up	1.0882667	down	1.1050997	up	12.118624	11.835602	11.945116	12.19731	12.034398	12.035429	11.866141	11.884288	11.782816	11.940224	11.745544	11.812542	12.086767	12.113321	12.131782	dtdp-glucose 4-6-dehydratase, putative [Ricinus communis]	3.00E-56	ref|XP_002531372.1|	AGATTTACCATCTAGCATGCCCTGCTTCCCCCATTTTCCTATATATATAATCCTGTAAAG	xtzcca0_002671.z1.scf
CUST_36230_PI425515147	0.019680727	0.001891664	1.48633	down	1.8650838	down	1.2514981	down	1.2056209	down	12.334683	12.072876	12.101284	11.327638	11.312345	11.171135	11.908527	11.803238	11.826106	11.668113	11.555655	11.569811	11.783551	12.0558405	11.860122	STOP1 (sensitive to proton rhizotoxicity 1); nucleic acid binding / transcription factor/ zinc ion binding [Arabidopsis thaliana]	4.00E-34	ref|NP_174697.1|	AAACTAACATGCACTCTGCTGCTTCATCTCAGTTGGGTGCACAGAAACCCATGGAAAGAA	GT979896.1
CUST_22906_PI425515147	0.010223979	3.31E-04	4.0190196	down	5.747809	up	1.6069863	down	1.0170962	up	14.447543	15.665687	15.295646	18.141579	17.305311	17.531017	14.900693	14.412803	14.042305	13.049879	13.371416	12.967051	15.461048	14.915717	15.105477	Auxin-repressed 12.5 kDa protein, putative [Ricinus communis]	4.00E-47	ref|XP_002509446.1|	CCGTGGACGGTGGTGATGAAGCTACTTTATTGTTGTGGTTTAATAAAGAAATTGCATTTG	rjcaeb1_003896.y1.scf
CUST_17931_PI425515147	0.04278483	0.010900547	1.138602	down	1.0029526	up	1.0482347	down	1.0157369	down	11.92586	11.696868	11.766179	11.717584	11.782816	11.901267	11.698963	11.811097	11.674965	11.626361	11.595897	11.604861	11.789185	11.734536	11.7976055	mitochondrial uncoupling protein, putative [Ricinus communis]	9.00E-59	ref|XP_002527871.1|	TTGGAGATGTTCCTTTAACCAAGAAAATTCTCGCTGCACTTACTACTGGTGCTCTTGGAA	xtzdca0_004073.z1.scf
CUST_23699_PI425515147	0.016947443	0.001276992	1.1286657	up	1.630476	up	1.0503286	down	1.1946938	up	7.323701	7.270045	7.2867565	7.996658	8.243633	7.7560897	7.4401774	7.115236	7.112567	7.4054165	7.3570776	7.641864	7.550686	7.548351	7.5513883	predicted protein [Populus trichocarpa]	1.00E-15	ref|XP_002320251.1|	TAAAAAGTCTGTCCCTAAAACCCTGCCACTCTGCATCGAAGAGCTCATCTTGTTCATTGC	rjcaeb0_004887.y1.scf
CUST_3106_PI425515147	0.00416054	2.65E-05	1.6170167	up	1.4227021	down	1.0169266	down	1.0804936	up	9.140996	9.2313595	9.278954	8.884987	8.759085	8.481336	9.158919	9.225517	9.194226	9.917498	9.900487	9.913326	9.373605	9.48938	9.123398	predicted protein [Populus trichocarpa]	4.00E-22	ref|XP_002313132.1|	GAAACCCTTTTATGGAAATCTCTCAACTTCCATGGCCGTACAATCTTTCTCGATGAACGT	xtzaca0_004446.z1.scf
CUST_30612_PI425515147	0.018827286	0.001696639	1.2952169	up	1.2982608	down	1.259462	up	1.7025564	down	3.7295606	4.321275	6.9061413	4.3137817	4.960516	4.552939	5.172059	5.3733377	5.410004	5.2488704	5.5129023	5.314787	4.3641057	4.175204	4.1145606	predicted protein [Chlamydomonas reinhardtii]	0.37	ref|XP_001703817.1|	GGTAAAACCAATATCTCTCGAGCCGATCAAACCGAGCCTCGAAGATACCTTTTCAAGAAC	Contig588
CUST_15468_PI425515147	0.018139306	0.001545226	1.285947	up	1.2780159	up	1.11681	up	1.2598658	up	9.991174	10.000005	10.013977	10.256415	10.492145	10.318312	10.135771	10.143161	10.204377	10.260098	10.42445	10.4091015	10.273703	10.371855	10.359408	N-acetylglucosamine kinase, putative [Ricinus communis]	2.00E-81	ref|XP_002521585.1|	GTTTTAATTGCTGGTACAGGGACTATTGCTTATGGATTTACTGAAGATGGCAGGGAAGCT	xtzdca0_000463.z1.scf
CUST_16000_PI425515147	0.043210793	0.011141918	1.0122741	up	1.3643696	down	1.5345148	down	1.2293367	down	12.943436	13.143524	12.900044	12.6747675	12.557451	12.410081	12.524804	12.332052	12.276797	12.896277	13.103566	13.039958	12.6663265	12.85783	12.569203	aminomethyltransferase, putative [Ricinus communis]	2.00E-50	ref|XP_002518456.1|	TACAAGGATTCAATCATGGACTCCACTGTCGATTGTAGACAGCACGGTAGCCTCTTTGAT	xtzdca0_001223.z1.scf
CUST_2693_PI425515147	0.039245527	0.009168492	1.0223647	down	1.1403457	up	1.0337627	up	1.0334826	up	11.296856	11.448315	11.554937	11.611202	11.6074915	11.64983	11.606337	11.397657	11.43983	11.363512	11.441295	11.399574	11.556158	11.375752	11.510737	unknown protein [Arabidopsis thaliana]	3.00E-27	ref|NP_001117508.1|	GGGGCAAAGGCTGCTAAATTGGCAAAGCGTCACGGAAAACGTATTATAGGTCCCATTATT	xtzaca0_003672.z1.scf
CUST_4397_PI425515147	0.041909155	0.010449037	1.4789422	up	1.2124422	down	1.2539078	up	1.2629068	up	16.72086	16.348604	16.10516	16.032293	16.040525	16.268059	16.40489	16.795897	16.953138	17.037321	16.823214	17.007792	16.687355	16.777594	16.719921	heat shock protein, putative [Ricinus communis]	2.00E-27	ref|XP_002532177.1|	AGAATTATGAGAGCTCAAGCTTTGAGGGATAGTAGCATGGCTGGATACATGTCAAGCAAG	xtzaca0_006252.z1.scf
CUST_1464_PI425515147	0.03708384	0.008121263	1.4032476	up	1.9256059	up	1.566466	up	1.1283102	up	11.107115	11.17708	11.324174	12.3411045	12.0105505	12.092649	12.131161	11.629924	11.789821	11.395053	11.832294	11.847327	11.199425	11.478385	11.453047			nohit	TCATTCCTTCTCTCTCTCTCATTTCCTAAAGGGGAAAAAATGCAAGCAGCGGTTGCTGTA	xtzaca0_001963.z1.scf
CUST_10574_PI425515147	0.01710093	0.001314465	1.1648246	down	1.4556189	up	1.0330392	down	1.037519	up	10.381936	10.19981	10.08111	10.864782	10.712032	10.710939	10.056504	10.264335	10.201331	9.976478	9.986339	10.039701	10.121252	10.358243	10.342773	Mitochondrial respiratory chain complexes assembly protein AFG3, putative [Ricinus communis]	1.00E-15	ref|XP_002517243.1|	AATTAAGATTGGCTTACCGAGAAGCAGCTGTTGCTGTCCTTGCGTGCTATTTTCCTGATC	xtzcca0_000731.z1.scf
CUST_29556_PI425515147	0.025413442	0.003470594	1.3395364	down	2.1249137	down	1.492073	down	1.4029562	down	17.566797	17.925987	17.703638	16.731354	16.670546	16.5323	17.405558	17.115274	16.943632	17.120182	17.430271	17.380764	17.347788	17.241026	17.142193	Aquaporin PIP2.7, putative [Ricinus communis]	2.00E-72	ref|XP_002521292.1|	CTCAGTGTTTAGGTGCATCTGTGGTGTAGGGTTGGTCAAAGCTTTTATGAAGAATCCATA	rjcpga0_003629.y1.scf
CUST_34326_PI425515147	0.024229592	0.0031087	1.0692846	down	1.0734864	up	1.1763597	down	1.1459929	up	6.6677036	6.660641	6.5211134	6.6476455	6.801501	6.707222	6.3567953	6.374869	6.414804	6.3805575	6.494337	6.684624	6.875801	6.8329	6.7305493	WHY3 (WHIRLY 3); DNA binding [Arabidopsis thaliana]	3.00E-55	ref|NP_001077872.1|	TTGTGGTACTCGAGTTGTTTCTTGTAAGACGGAGCTTTGTGTTGTGAGTGCTTCGTGTGT	GT981426.1
CUST_34144_PI425515147	0.049095973	0.014761899	1.2146313	up	1.0954902	up	1.2347139	down	1.1477832	up	7.7025824	7.80251	7.696625	7.7003994	8.004136	7.891911	7.289068	7.4288087	7.57131	7.900728	8.019342	8.123204	7.955415	7.9024696	7.940384	unknown protein [Arabidopsis thaliana]	8.00E-41	ref|NP_176109.2|	GTTGCCTCAAGTGGAAGAAATAGGGATGTCTGGTTGGTTAAGAAAGAATGTGAAGGAAGA	GT969954.1
CUST_7113_PI425515147	0.01690768	0.001266765	1.3858882	up	2.0978389	down	1.1676548	down	1.2294627	up	12.082124	11.95391	11.469892	10.869592	10.560032	10.869592	11.4491	11.661551	11.72443	12.423223	12.312017	12.183117	11.95821	12.379222	12.062578	zeaxanthin epoxidase, putative [Ricinus communis]	2.00E-66	ref|XP_002523587.1|	TTGACATAGCAATGCCTGTAATGCTCAGTTGGGTGTCAGGTGGCAACAGTACAAAACTTG	xtzbca0_003460.z1.scf
CUST_26502_PI425515147	0.029494498	0.004919028	1.0530866	down	1.1494988	up	1.0157712	down	1.0788492	down	14.873012	14.679519	14.627339	14.977736	14.900127	14.905022	14.5135765	14.769249	14.829318	14.6408825	14.677934	14.637179	14.642202	14.651403	14.557784	endomembrane protein emp70, putative [Ricinus communis]	1.00E-38	ref|XP_002530674.1|	TTGATGAAGTCTCTGGTCTTTGTAATGGAGGTTAGCAAAGCTACAAAAGAATCCAAATGT	rjcfea0_003383.y1.scf
CUST_9256_PI425515147	0.044113602	0.01164355	2.267465	up	1.8341396	up	1.0825143	up	1.5143254	up	8.012992	7.8673334	8.080498	8.842262	9.105142	8.638728	8.105669	8.098668	8.099643	8.764679	9.198904	9.54048	8.761097	8.495986	8.499765	hypothetical protein SORBIDRAFT_03g014455 [Sorghum bicolor]	4	ref|XP_002455617.1|	ATGAGACTGAATTCTCGTTTTCCCTCCTTGGCATTCTAGAAGATGTCCACATCACTGTTA	xtzbca0_006612.z1.scf
CUST_7248_PI425515147	0.029773144	0.005023292	1.1449533	down	1.2456999	down	1.17639	down	1.0236652	up	11.65711	11.635596	11.745797	11.400225	11.334372	11.353035	11.480038	11.370832	11.484533	11.443258	11.534619	11.474757	11.643361	11.81478	11.681589	gene trap locus 3 [Zea mays]	2.00E-67	ref|NP_001148848.1|	AACTTTCAAGCTATTACTCGAGTGAAGCCATACATCTGCACCATGCCACTGAAGATGGAT	xtzbca0_003629.z1.scf
CUST_21515_PI425515147	0.002807817	1.02E-05	1.3018831	down	3.8515046	down	1.3939459	down	1.1542273	down	15.915639	15.965105	15.969231	13.927886	14.018672	14.067152	15.608107	15.451867	15.352476	15.748061	15.553889	15.406226	15.738329	15.886099	15.604765	calcium ion binding protein, putative [Ricinus communis]	4.00E-62	ref|XP_002512195.1|	GAAGCCTCTAAGCTTCAGTCTTCTGTTTCTTAACTAATTTAGATCCGTTTTCTATCTTGC	rjcaeb0_002128.y1.scf
CUST_1350_PI425515147	0.0327547	0.006247002	1.0178386	up	1.5017872	up	1.0422477	down	1.0130862	down	13.060175	12.905747	13.20644	13.562104	13.762188	13.608112	13.082935	13.043106	12.867227	13.041229	13.015379	13.192283	13.009808	12.976989	13.129294	Chaperone protein dnaJ, putative [Ricinus communis]	8.00E-72	ref|XP_002526748.1|	TGCTCTGTTCTGATCCTAAGCTTGATTCACATCGATATAAGGATATATTGGATGAAGCTA	xtzaca0_001813.z1.scf
CUST_20165_PI425515147	0.03737448	0.008269285	1.1502665	up	2.4053166	up	1.2440064	up	2.344026	up	8.287881	8.064335	8.497763	9.642227	9.271119	9.735314	8.720524	8.583593	8.490842	8.711814	8.422379	8.321691	9.771736	9.178722	9.586488	1-deoxyxylulose-5-phosphate synthase, putative [Ricinus communis]	e-104	ref|XP_002532384.1|	TCTTATCAGGCGATTGACTAGGGAGCATGAAATCCTAATTACAGTGGAAGAGGGTTCTAT	xtzdca0_007061.z1.scf
CUST_34072_PI425515147	0.021573905	0.002362431	1.0228677	up	1.2030972	up	1.1565048	up	1.1950299	up	13.445284	13.427387	13.348436	13.555836	13.66274	13.802792	13.601861	13.638738	13.609824	13.412061	13.451102	13.455803	13.599493	13.70476	13.687997	ran-binding protein, putative [Ricinus communis]	3.00E-24	ref|XP_002528188.1|	GTCTGTCTAGTAACGGAAGTTCGTCCATCTTTAACACACGGGGTCTTCTGTAGTCTCAAA	GT973137.1
CUST_19976_PI425515147	0.010005752	3.18E-04	1.5952203	up	15.690971	down	1.2878448	down	1.210994	down	12.790597	13.288613	12.954249	9.513932	8.706627	8.897313	12.828504	12.818546	12.291535	13.926724	13.480291	13.647708	12.897875	12.8659115	12.441096	aquaporin, MIP family, PIP subfamily [Populus trichocarpa]	1.2	ref|XP_002303596.1|	AGCTATTAGCTATGGAGGGCAAGGAAGAAGATGTTATATTGGGAGCTAACAAGTTTCAGA	xtzdca0_006838.z1.scf
CUST_3179_PI425515147	0.015712464	0.001055404	1.1373717	down	1.3025658	down	1.8614442	down	1.4589341	down	8.150605	8.080802	7.667028	7.8849816	7.5634522	7.3059325	7.061955	7.1461763	7.0010347	7.7554684	7.763325	7.8225317	7.0997696	7.6245866	7.539336	conserved hypothetical protein [Ricinus communis]	8.00E-30	ref|XP_002512970.1|	TGCAAATCCAACAGAACTTCAGAAGCTTGTTGTCGAAAATATCCTTGCTTTCAATGAGGG	xtzaca0_004540.z1.scf
CUST_6456_PI425515147	0.03738488	0.008273907	1.1301974	down	1.3487576	up	1.4715133	down	1.0393367	down	10.361389	10.560883	10.216567	10.894286	10.934221	10.605226	9.949457	9.735729	9.781753	9.981343	10.326333	10.301437	10.380752	10.263516	10.327581	n(4)-(beta-n-acetylglucosaminyl)-l-asparaginase, putative [Ricinus communis]	3.00E-33	ref|XP_002510993.1|	AGTGGGGCCTGGTGGAAGTCCAAGATGAGAATGGAAAAACTAAATTGATGCCATGGTCAT	xtzbca0_002288.z1.scf
CUST_18275_PI425515147	0.045591343	0.012550793	1.3512894	down	1.5128661	down	1.0792387	down	1.0298959	down	12.096463	12.305123	11.844536	11.543196	11.51665	11.394427	11.785869	11.9652815	12.164934	11.745196	11.700778	11.497139	11.946558	12.176003	11.996068	transcription factor, putative [Ricinus communis]	3.00E-55	ref|XP_002530898.1|	ACAACAACGCGTCAAGATTGTGGAAACCAGGCCAAGAAAGATTGCACACATAGAAGGTGT	xtzdca0_004716.z1.scf
CUST_29173_PI425515147	0.0077045	1.62E-04	1.2978618	down	1.1176944	up	1.2639607	down	1.2170634	down	7.910565	7.954836	7.9166274	8.05437	8.098999	8.110236	7.804811	7.375526	7.5878363	7.5138593	7.5833373	7.5564203	7.8806224	7.638364	7.412831	Os10g0533900 [Oryza sativa (japonica cultivar-group)]	4.00E-22	ref|NP_001065158.1|	TTAACCGTAAAGCTGTATTTCCCGCTACTTCCAAGGCTGTGTCACCAGCATTGGCAAAAA	rjcpga0_003158.y1.scf
CUST_16669_PI425515147	0.04148076	0.010244324	1.0185205	up	1.0688821	down	1.047722	down	1.1410733	up	11.674126	11.424962	11.45278	11.497763	11.514046	11.251747	11.401982	11.510092	11.4380245	11.639499	11.492865	11.498928	11.700556	11.703377	11.719107	Tumor suppressor candidate, putative [Ricinus communis]	2.00E-43	ref|XP_002518526.1|	TTCTGGCACATCGAGTTCAAGGAATCTCAATCCTCCTTTTCTCTTTTCGGCGTGAATTCC	xtzdca0_002311.z1.scf
CUST_9466_PI425515147	0.021370115	0.002304149	1.0529188	up	1.2945408	up	1.0608926	up	1.1619661	down	12.623392	12.443331	12.582174	12.907591	13.003207	12.85542	12.577862	12.599507	12.727364	12.53695	12.588442	12.746683	12.270651	12.363509	12.365032	aminoacyl-tRNA hydrolase/ protein tyrosine phosphatase [Arabidopsis thaliana]	8.00E-39	ref|NP_196631.1|	CGCAGATGTTGAACTTATCAGAGAAGTTACAAGCTGGAGGGATTGCACATAAGCTGTGGA	xtzbca0_006856.z1.scf
CUST_32028_PI425515147	0.016527288	0.001197562	1.0794135	up	1.0266333	down	1.4543223	down	1.1707122	down	13.507252	13.594648	13.478371	13.549339	13.463442	13.453727	13.051977	12.930263	12.976989	13.503194	13.694503	13.713312	13.22369	13.445284	13.2291355	aminomethyltransferase, putative [Ricinus communis]	8.00E-27	ref|XP_002518456.1|	CAAACATTAATGGCATTAGAGGGCTTCAAATGGAGAGGGAAAATATCTCTTTCATAGTAA	Contig2005
CUST_1970_PI425515147	0.031205034	0.005636793	1.030047	down	1.0377152	down	1.3304003	down	1.249738	down	13.541116	13.298089	13.025111	13.575115	12.8455305	13.283437	12.91408	12.810076	12.90458	13.237508	13.2540245	13.244653	12.745864	13.031283	13.122288	ndhD [Jatropha curcas]	1.00E-90	ref|YP_002720162.1|	GTTTTATCATGTGGGAGTTAGAATTAATTCCCATTTATCTACTTCTATCAATGTGGGGGG	xtzaca0_002728.z1.scf
CUST_12150_PI425515147	0.026027717	0.003670697	1.3721689	down	1.6020279	down	1.3222231	down	1.3951849	down	11.117385	11.285779	11.173876	10.444414	10.537591	10.555339	10.879738	10.799385	10.689023	10.74159	10.748331	10.717746	10.753803	10.710293	10.671576	serine/threonine protein kinase, putative [Ricinus communis]	1.00E-63	ref|XP_002521471.1|	TCGATCAATGTCTTGTGTGGGCACACACGATTACTTGGCACCAGAAATAATTACAGGCGA	xtzcca0_002842.z1.scf
CUST_16342_PI425515147	0.016440718	0.001177453	1.4078188	up	1.0743337	down	1.2452866	down	1.2675452	up	9.8220625	10.033948	10.048965	9.931149	9.662263	10.001241	9.736126	9.646325	9.573094	10.555339	10.348338	10.481683	10.298421	10.359164	10.273501	Sulfate/thiosulfate import ATP-binding protein cysA, putative [Ricinus communis]	3.00E-26	ref|XP_002529847.1|	AGGAGGAAGAGATGTAGTGCAAGTGCTAAATCGTACGGTTTTTCATGACACTCAATTGGT	xtzdca0_001745.z1.scf
CUST_14315_PI425515147	0.045707714	0.012667381	1.188591	down	1.4097707	down	1.386846	down	1.5254055	down	10.898354	10.918732	10.676232	10.4121275	10.594998	9.999809	10.264851	10.448993	10.364049	10.654681	10.4819565	10.60892	10.303917	10.211186	10.150634	serine-threonine protein kinase, plant-type, putative [Ricinus communis]	1.00E-78	ref|XP_002524773.1|	GAAGTATTCCTACCTCTATTGGTACTATACCGACACTGTCCAACGTTATTCTCTGCCACA	xtzcca0_006217.z1.scf
CUST_8684_PI425515147	0.02746341	0.004167001	1.2137958	down	1.2087379	up	1.1073285	up	1.1321175	up	9.944822	9.825998	9.910644	10.135771	10.070148	10.296051	9.889754	10.15243	10.080531	9.586626	9.663739	9.592522	9.947188	9.981567	10.28978	Angio-associated migratory cell protein, putative [Ricinus communis]	6.00E-49	ref|XP_002517787.1|	ATGGTAGGCAGTTGGCAAGTGGTTCTGGAAATACTACTGTTCGTCTATGGGACCTTACTA	xtzbca0_005805.z1.scf
CUST_17914_PI425515147	0.04830727	0.014258691	1.0124114	down	1.0239527	down	1.1900195	up	1.0279826	up	11.314424	11.32604	11.3383	11.183708	11.258373	11.434236	11.607857	11.517705	11.606158	11.259124	11.377443	11.28881	11.316534	11.403759	11.377918	ubiquitin fusion degradaton protein, putative [Ricinus communis]	3.00E-61	ref|XP_002513003.1|	AGAGGGAGATATAGTGCGAGTAATGTATGTGACTCTTCCAAAGGGAACATATGTTAAATT	xtzdca0_004053.z1.scf
CUST_28151_PI425515147	0.001639476	8.08E-07	1.5440797	up	4.7777376	up	1.4243046	up	1.56523	up	11.304822	11.44855	11.949074	13.844279	13.794821	13.832327	12.002861	11.686786	12.5435705	12.194614	12.163303	12.224771	12.3605585	11.998112	12.2829	short chain alcohol dehydrogenase, putative [Ricinus communis]	4.00E-55	ref|XP_002513092.1|	GTTGTACTCTTCTTGGCAAGTGAAGAAGCAAGGTACATAACTGGGGCTAATCTAATGGTC	rjcpga0_001335.y1.scf
CUST_37185_PI425515147	0.044931684	0.012165101	1.0339916	down	1.217853	down	1.1142594	down	1.0209168	down	12.867227	12.826153	12.844521	12.592636	12.498818	12.593426	12.539685	12.718614	12.811345	12.946148	12.69091	12.756169	12.753693	12.956943	12.737667	Enoyl-CoA hydratase, mitochondrial precursor, putative [Ricinus communis]	5.00E-86	ref|XP_002526648.1|	TGCAGGTGGGATGGCAAATATGAGAATCCACTTATGCCATGTCGAAGGTGACAAAATAAT	GT229218.1
CUST_16712_PI425515147	0.018630778	0.001665213	1.2203333	up	1.4528224	up	1.1874585	up	1.1113882	up	11.20329	11.105793	11.081828	11.633428	11.72501	11.649046	11.271276	11.46332	11.399943	11.429794	11.346862	11.476078	11.177432	11.32632	11.344249	unknown protein [Arabidopsis thaliana]	1.00E-42	ref|NP_190568.1|	GAAATAGAAGTAGGAAATGATTTTGCTGGGGGAAACTGCGAGTTTGCGTCCTCTTGATGA	xtzdca0_002356.z1.scf
CUST_4280_PI425515147	0.010913407	4.21E-04	1.1119368	down	1.1076766	up	1.6201998	up	1.066228	down	5.648305	6.067426	6.1100183	5.6979117	6.033881	6.536566	6.6219506	6.578614	6.7136974	5.745615	5.8003874	5.8205223	5.9145823	5.589009	6.044609	Os04g0618500 [Oryza sativa (japonica cultivar-group)]	2.00E-34	ref|NP_001053892.1|	ATATGAGAAAGCATAAGCTGTATTTGAGATGGCTTCCAAGGTGTCAAGAGATGATCTCCT	xtzaca0_006113.z1.scf
CUST_29246_PI425515147	0.036895674	0.008023974	1.2023062	down	1.1867131	up	1.084798	down	1.008902	up	6.8470554	6.9877124	6.772216	7.0795283	7.046905	7.2214637	6.6621404	6.73535	6.857214	6.6184225	6.652434	6.5387125	6.7949457	6.8719406	6.9784546	carbohydrate binding protein, putative [Ricinus communis]	3.00E-37	ref|XP_002530403.1|	CCCACATTTAGTACAGATCAATGGAATATGCCATTATCGGATTATATGGTCTTAGATCAC	rjcpga0_003249.y1.scf
CUST_23009_PI425515147	0.008628229	2.04E-04	1.2792141	down	13.676854	up	25.931492	up	8.636983	up	4.0427732	3.063241	3.015701	8.775683	5.61637	7.050656	7.836863	7.8598423	8.514911	2.9437983	3.0588877	3.053256	6.1767764	6.2103972	7.066125	Oleosin 2 [Ricinus communis]	1.00E-40	ref|XP_002511014.1|	CAGAGCTGAGCAGTTTGGACAGCATGTAACAGGTCAACAGACTTAAAAGAGAAGTGGGTT	rjcaeb2_004029.y1.scf
CUST_26127_PI425515147	0.029377667	0.004858824	1.0561337	down	1.2564455	up	1.1394509	up	1.6237932	up	6.916053	6.745625	6.6465044	6.8897915	6.812391	7.5940447	7.1071095	6.9413915	6.8246965	6.887394	6.7671137	6.417297	7.4773927	7.523174	7.4057198	UDP-glucosyltransferase, putative [Ricinus communis]	5.00E-59	ref|XP_002518725.1|	TATTGCATATCGAGACTGGGCCTATATGCCATGCCTTTCTGCCCAAAACATTCCTGTAGT	rjcfea0_002919.y1.scf
CUST_16116_PI425515147	0.033926196	0.006735269	1.0259664	down	1.7891891	down	2.0012894	down	1.4561751	down	12.131782	12.446229	12.08372	11.639499	11.208607	11.295707	11.3850155	11.143211	11.130717	11.967649	12.361933	12.221198	11.590391	11.948616	11.496173	serine hydroxymethyltransferase, putative [Ricinus communis]	4.00E-48	ref|XP_002527226.1|	TGAAGGATATCCCGGAGCAAGATACTATGGAGGAAATGAGTATATTGACATGGCTGAAAC	xtzdca0_001386.z1.scf
CUST_7595_PI425515147	0.020255104	0.002020601	1.3920941	up	1.7973518	down	1.11621	down	1.225947	down	11.543567	11.672375	11.673837	10.724532	10.969623	10.658003	11.548152	11.369436	11.496365	12.233497	11.968587	12.119467	11.438681	11.352261	11.217146	KOM, putative [Ricinus communis]	4.00E-33	ref|XP_002510823.1|	TTGTGCGCATTTGTGTTATTTATCTGTTGTCTGGATTTGCTGGGAGTGTGCTTTCCGCTC	xtzbca0_004057.z1.scf
CUST_10301_PI425515147	0.035857648	0.007552262	1.2152735	down	1.2955949	down	1.0778484	down	1.1173143	up	7.918556	7.978184	8.05841	7.564708	7.7160163	7.5535817	8.136242	7.7464237	7.7480226	7.492158	7.892191	7.726958	8.214523	8.098013	8.122721	PREDICTED: hypothetical protein [Vitis vinifera]	0.008	ref|XP_002285378.1|	GCTCTTTCTTGCTCTTATAGGGCTAAAAGCCATCAAATCTAATGTCTTTAAGAGACCCAG	xtzcca0_000345.z1.scf
CUST_14798_PI425515147	0.027386041	0.00413033	1.2565987	up	1.8450981	down	1.5623212	down	1.0273318	down	10.922413	11.197825	11.033081	10.428247	9.835309	10.238671	10.509876	10.207215	10.505156	11.289092	11.483361	11.369436	10.920516	11.250622	10.865477	Os08g0359000 [Oryza sativa (japonica cultivar-group)]	2.00E-45	ref|NP_001061627.1|	GATACCGGTATGGAGATGAGCAGCATTTGGATGAGGCATTGAAACGGATTTTCCAGTATG	xtzcca0_006850.z1.scf
CUST_3137_PI425515147	0.04185936	0.010428125	1.0186073	down	1.7941041	up	1.1661459	up	1.282246	down	9.708657	9.375525	9.304967	10.505534	10.03292	10.3804865	9.337554	9.604751	10.112088	9.577049	9.275905	9.4564	9.100049	9.206815	9.006268	molybdopterin cofactor sulfurase, putative [Ricinus communis]	1.00E-83	ref|XP_002510861.1|	TGAGTCCCAAACTGATGCAACAACTACAAAACAGAAAGTTTCAGAAACTCCAAGTCTGAA	xtzaca0_004481.z1.scf
CUST_41345_PI425515147	0.034977473	0.007165366	1.6800005	down	2.0728035	down	2.6447992	down	3.9919949	down	6.855059	6.247617	6.795706	5.1999197	5.5718904	5.9718213	5.4328346	5.035569	5.2205043	6.640155	5.5478673	5.464974	4.872858	4.6090865	4.425107	Root phototropism protein, putative [Ricinus communis]	4.00E-90	ref|XP_002533880.1|	TGTGTGGGTATGATTTGTTTTGCTTGTGTTTGTATTGGATTCATAGTTTTTGTGGGGTTT	EE255544.1
CUST_25488_PI425515147	0.026696958	0.003874229	1.1579022	down	1.0805807	down	1.1568481	down	1.3784218	down	14.451604	14.555317	14.521087	14.183091	14.32315	14.686345	14.394523	14.295372	14.207512	14.061866	14.448012	14.38359	14.107772	14.035921	13.99526	hypothetical protein SORBIDRAFT_08g016940 [Sorghum bicolor]	3.6	ref|XP_002443285.1|	CCTGAAAGTGGATGGTATCTTGAGAAAGTGTTGTGCATATTCACTAAATTAAAGAGTCTT	rjcfea0_002107.y1.scf
CUST_24948_PI425515147	0.035422936	0.007369293	2.3181303	up	1.3312055	down	1.293899	down	1.0994748	down	4.4856124	4.5344863	4.127976	4.0944977	4.333462	3.4819164	4.165218	4.013698	3.8539846	5.649439	5.2947965	5.842726	4.5248313	4.291918	3.920882	unknown protein [Arabidopsis thaliana]	2.8	ref|NP_567479.5|	TGTCAATTACTCTCCAGTTTCCCTATTCCATAATGACCAATCAACAGATACCAGAACCAT	rjcfea0_001446.y1.scf
CUST_17518_PI425515147	0.006745738	1.13E-04	1.2516859	up	2.994645	down	1.3354014	down	1.2207037	up	13.884781	13.902641	13.980801	12.488736	12.202967	12.329364	13.356543	13.6045685	13.555294	14.444831	14.0791	14.215911	14.1923485	14.247784	14.191232	Phenylalanine ammonia-lyase, putative [Ricinus communis]	9.00E-84	ref|XP_002519521.1|	TCTGAGCTTCAATTTCTTGCTAATCCAGTTACTAGCCATGTGCAAAGTGCAGAGCAGCAT	xtzdca0_003471.z1.scf
CUST_10773_PI425515147	0.025768103	0.003580294	1.6705339	up	1.4488367	up	1.0593008	down	1.2655292	up	7.154304	7.2526135	7.043811	7.580146	7.7959957	7.679273	7.021982	7.076762	7.102649	7.8794556	7.5764647	8.215737	7.6046925	7.3621955	7.503063	predicted protein [Micromonas sp. RCC299]	5.7	ref|XP_002500714.1|	AGTGCCTATTTGAGTTTAGCTAACTTTGGGAGTCCATCTTGAGATTCATTTCAACAATTC	xtzcca0_001024.z1.scf
CUST_5225_PI425515147	0.028308962	0.00450112	1.1529804	up	1.0167822	down	1.2390829	down	1.1515431	up	11.956796	12.004278	11.961736	11.915418	12.055223	11.8801365	11.904298	11.555861	11.534831	12.193126	12.144306	12.201482	12.250174	12.126586	12.156756	sulfite reductase, putative [Ricinus communis]	6.00E-93	ref|XP_002509523.1|	CTACAAGGAGGCCACAGATGGATCTCCCTGTCCAGTGTGCAAATTTGTTCTTTAAAGGAT	xtzbca0_000401.z1.scf
CUST_2788_PI425515147	0.01690768	0.001265833	1.0655057	down	2.2126143	up	1.973456	up	2.0252216	up	15.608855	15.55027	15.52438	16.542278	16.665142	16.913342	16.457598	16.083082	17.084997	15.492469	15.479098	15.437325	16.307505	16.708181	16.722063	inosine triphosphate pyrophosphatase, putative [Ricinus communis]	2.00E-62	ref|XP_002518147.1|	AAGAAAATTGATCTCCCTGAACCGCAAGGCGAACCAGAAGCGATTTGCAAAGAAAAAGCT	xtzaca0_003816.z1.scf
CUST_27319_PI425515147	0.009514603	2.74E-04	1.155215	down	1.2286056	up	1.2298033	down	1.0840944	down	11.62027	11.686328	11.601764	11.933131	11.972484	11.893812	11.595187	11.252798	11.165095	11.457424	11.426512	11.399943	11.508294	11.590391	11.460206	PREDICTED: Aux/IAA protein [Vitis vinifera]	1.00E-44	ref|XP_002285589.1|	AGAACATATTCTGAGCCATGAAGCAGATCCTTCAGCTTGCTCTCACTCAGCATCTCTCTT	rjcpga0_004362.y1.scf
CUST_37604_PI425515147	0.04399388	0.011580148	1.0084952	up	1.2329881	up	1.0541836	up	1.3321247	up	7.9021153	7.7843447	7.818528	8.288429	8.354884	7.7681527	8.172595	7.8352942	7.7254796	7.7812266	7.629849	8.130527	8.235294	8.190775	8.320108	hypothetical protein SORBIDRAFT_01g038690 [Sorghum bicolor]	0.59	ref|XP_002465427.1|	CAAATTAAAGATGAAAGTCCTATGAAAATCCTCTACCCCCTTCCCTTTTGTCCCGAAAAA	GO247685.1
CUST_15792_PI425515147	0.047072902	0.013447323	1.0645877	down	1.1943302	up	1.028627	down	1.0157704	up	12.527749	12.468798	12.62893	12.719685	12.817584	12.8568125	12.614253	12.37212	12.516941	12.473273	12.420317	12.461	12.554289	12.481564	12.657345	Os08g0160000 [Oryza sativa (japonica cultivar-group)]	8.00E-45	ref|NP_001061046.1|	GATGAGATAAATAGCCAGATTGGGCAGGCGCAGGCTGATATAGAGGATTTGAAGAAACAG	xtzdca0_000952.z1.scf
CUST_10858_PI425515147	0.025987856	0.003657545	1.035135	down	1.2088354	down	1.0028312	up	1.1736404	down	9.658865	9.633032	9.885034	9.374515	9.406087	9.575476	9.733733	9.75153	9.703903	9.623747	9.657351	9.746377	9.505706	9.51974	9.458513	clathrin assembly protein, putative [Ricinus communis]	2.00E-54	ref|XP_002527787.1|	TAAGCAACACGTAGTACCATAGATACACAGAGAGAGAGAGACACGAAATCATTTTTTGTT	xtzcca0_001136.z1.scf
CUST_36397_PI425515147	0.0336241	0.006631423	1.3443817	down	1.0230664	down	1.1505296	down	1.1236197	down	11.856289	11.851092	11.675841	11.787266	11.796703	11.700556	11.587754	11.668393	11.520182	11.297108	11.416685	11.388599	11.69538	11.489743	11.693639	ATP binding protein, putative [Ricinus communis]	e-108	ref|XP_002533427.1|	TGGGTTCAGTCCATAGTTCGAGAGGAATGGACTTCAGAGGTGTTTGATCTTGAACTCCTT	GT980898.1
CUST_7346_PI425515147	0.04483777	0.01209404	1.3288885	up	1.5605304	down	1.4069731	up	1.1008359	down	9.068458	9.308032	9.0188465	8.8687315	8.172595	8.4279	9.295372	9.756636	9.821111	9.469209	9.65412	9.502668	8.860311	9.051115	9.068112	acyltransferase, putative [Ricinus communis]	1.00E-95	ref|XP_002531630.1|	CGGCATGGATTCACTTTTCCCAGAAAATGGGCTGAAACTAAAGACATTGAATTCTAATAG	xtzbca0_003749.z1.scf
CUST_3531_PI425515147	0.023722805	0.002928627	1.0329709	down	1.1953996	down	1.5990442	down	1.2312007	down	11.370505	11.4184065	11.3850155	11.228835	11.12862	11.043992	10.819754	10.716199	10.60634	11.201161	11.316361	11.516004	10.985673	11.174666	11.113387	unknown protein [Arabidopsis thaliana]	1.00E-53	ref|NP_563991.1|	CGAAGCTTGGAGAGCCTCCAATTGATGGAAAAACTGATACCAATCCTGAAAGATTAACTG	xtzaca0_005076.z1.scf
CUST_12248_PI425515147	0.02376656	0.002950061	1.0042382	up	1.3562461	up	1.0133286	down	1.0430499	up	9.993238	9.78364	9.592522	10.226428	10.172431	10.289398	9.583037	9.816277	9.912778	9.763686	9.802906	9.821111	9.855055	9.922168	9.774601	conserved hypothetical protein [Ricinus communis]	2.00E-13	ref|XP_002531917.1|	GCTTGCCAAAGAGTCCTTTTAGCAGCAATGAAGATATTTCAGAAAGAAGCTCATCCAAGG	xtzcca0_002989.z1.scf
CUST_383_PI425515147	0.01423818	8.31E-04	1.7446395	down	1.0156946	up	1.7965851	down	1.5143409	down	8.2302885	8.292928	8.190775	8.37397	7.8699183	8.537502	7.6003294	7.2148376	7.3630514	7.23544	7.5129232	7.556841	7.5770135	7.6414447	7.6994634	lactoylglutathione lyase, putative [Ricinus communis]	5.00E-31	ref|XP_002516541.1|	GTTGGTGATTTGGAGAAGACAATAAAATTTTACACAGAATGCTTGGGGATGAAAGTTGTA	xtzaca0_000578.z1.scf
CUST_29184_PI425515147	0.03698718	0.008059342	1.0417	down	1.298824	up	1.2151518	up	1.256323	up	8.998299	8.961605	9.108955	9.232744	9.31126	9.656474	9.251837	9.245588	9.414844	8.870506	9.007455	9.014081	9.374181	9.294703	9.387595	conserved hypothetical protein [Ricinus communis]	1.00E-16	ref|XP_002518839.1|	TCAGGATAATAATGAAAAGGATGCAGAGAAAATAGTGAAGTTTGAGACACCTTTGGCGGT	rjcpga0_003169.y1.scf
CUST_30326_PI425515147	0.03569688	0.007480105	1.1003237	down	1.1152452	up	1.1532221	up	1.1782968	up	14.813013	14.730744	14.887641	14.898578	14.897002	15.107905	14.973409	14.893543	15.18146	14.65351	14.705081	14.659027	14.958724	15.09114	15.091646	26S proteasome non-ATPase regulatory subunit, putative [Ricinus communis]	e-116	ref|XP_002510253.1|	AGAATGAACTTGAGGAAAAAATGCTTCTTAACCTGCACAAGAAGAAGTGGACAGATGGAT	Contig302
CUST_12787_PI425515147	0.009408052	2.66E-04	1.01276	up	1.3463668	up	1.5882106	up	1.2986891	down	6.226002	6.5329175	6.406688	6.7747283	6.522057	7.156037	7.0156603	7.0349536	7.1172013	6.2156425	6.502422	6.502422	6.0185986	5.9272337	6.0886064	conserved hypothetical protein [Ricinus communis]	1.00E-19	ref|XP_002517154.1|	TGACTCTACCCGTAAAAACGATCTTGACGGACTTCTTATGATGGGTCGAGCAAGATCTTG	xtzcca0_003777.z1.scf
CUST_31466_PI425515147	0.03425048	0.00686817	1.0556172	up	1.2701017	up	1.1362538	up	1.1091071	up	11.402413	11.573143	11.464775	11.8293705	11.810822	11.8349695	11.582808	11.697564	11.712815	11.6756735	11.519344	11.479571	11.568923	11.6857	11.633902	zinc finger protein, putative [Ricinus communis]	e-111	ref|XP_002531236.1|	TCTGTTCACATTGTATGAGAACCTATGTTGACGGAAAAGTACAGTCATCTCAAGTACCGA	Contig1442
CUST_10232_PI425515147	0.037176944	0.008175172	1.0764151	down	1.2561046	down	1.0311092	down	1.02861	down	12.577574	12.673077	12.537831	12.300645	12.22394	12.277025	12.485353	12.503596	12.6669445	12.496046	12.557451	12.416281	12.569703	12.663111	12.433578	catalytic, putative [Ricinus communis]	1.00E-42	ref|XP_002531509.1|	TAATCAAAAATACTTGAAAGGCACTGCTGTTGTTGAAAATTCTTCAGATCGGTTATGGTG	xtzcca0_0002_E12.ab1
CUST_9356_PI425515147	0.030644786	0.005399489	1.4513817	up	1.2877529	up	1.338316	up	1.1058341	up	9.280732	9.349102	9.395414	9.611202	9.598233	9.910379	9.707834	9.642774	9.935893	9.9750395	9.844827	9.817663	9.680214	9.325287	9.45515	ATNEK5 (NIMA-RELATED KINASE5); ATP binding / kinase/ protein kinase/ protein serine/threonine kinase/ protein tyrosine kinase [Arabidopsis thaliana]	9.00E-28	ref|NP_188722.1|	CACCAGGAGATGAACTTGATTGCGAAACTGAATAATCCATATATTGTGGAGTATAAAGAT	xtzbca0_006723.z1.scf
CUST_31358_PI425515147	0.035851113	0.007548806	1.1328549	up	1.086834	down	1.0503718	down	1.0445423	up	12.057505	12.272187	12.1280365	12.022516	12.00155	12.073268	12.166106	12.066665	12.012258	12.355625	12.276797	12.365195	12.131161	12.287032	12.228149	phosphatidylcholine-sterol O-acyltransferase, putative [Ricinus communis]	e-170	ref|XP_002524128.1|	AGAATTCTTAAACACTGGCTAAAAGCAAGGTGAACCGGATCCTTTACTACACCCGCTCGA	Contig1334
CUST_7566_PI425515147	0.01918849	0.001766461	1.1073819	up	1.3692278	up	1.041338	up	1.015931	down	11.189072	11.234011	11.188635	11.679885	11.593627	11.698295	11.136263	11.270322	11.380446	11.433318	11.272996	11.346862	11.093872	11.182896	11.266546	LACS7 (LONG-CHAIN ACYL-COA SYNTHETASE 7); long-chain-fatty-acid-CoA ligase/ protein binding [Arabidopsis thaliana]	3.00E-77	ref|NP_198112.2|	AAGATTATCGATAGGAAAAAGAACATTTTCAAATTGGCCCAAGGCGAGTATATAGCACCA	xtzbca0_004024.z1.scf
CUST_27771_PI425515147	0.043271746	0.011200292	1.2959552	down	2.2641692	down	1.4495763	down	1.2525756	down	14.784622	14.708989	14.584858	13.820425	13.295979	13.425119	14.361454	13.988082	14.122038	14.272864	14.257669	14.425888	14.180116	14.590898	14.332761	ribulose-1,5-bisphosphate carboxylase/oxygenase large subunit [Jatropha curcas]	1.00E-83	ref|YP_002720120.1|	TAATGAAGGCCGTGATCTTGCTCGTGAGGGTAATGAAATTATCCGTGAGGCTAGCAAATG	rjcpga0_000433.y1.scf
CUST_26789_PI425515147	0.019102337	0.001752991	1.0639707	down	1.3400927	up	1.0464927	up	1.2537942	up	9.7346525	9.720327	9.720327	10.029176	10.092554	10.320575	9.834234	9.712378	9.825381	9.592148	9.69324	9.621544	10.008737	10.090709	10.054764	histone deacetylase 1, 2 ,3, putative [Ricinus communis]	3.00E-85	ref|XP_002511337.1|	ATTGTCCTGTTTTTGATGGGCTTTTTGGATTTTGTCAGGCGTCTGCTGGTGGTTCGATTG	rjcfea0_003722.y1.scf
CUST_36949_PI425515147	0.01933693	0.001798485	1.0126791	down	1.0271275	down	1.125779	down	1.2148265	up	8.018446	8.099265	8.007429	7.9215894	8.060486	8.027217	8.106657	7.727341	7.7783704	8.082614	8.007897	7.9800973	8.298428	8.318113	8.350848	PREDICTED: similar to thioredoxin-related protein isoform 1 [Vitis vinifera]	7.00E-35	ref|XP_002283612.1|	TATATGTGATCACATGGCATCTGTCTTGCCTCACTTCCCAACTCAGATTTGTCTTTGCAG	GT228630.1
CUST_6840_PI425515147	0.03965077	0.009388159	1.5052091	down	1.4877455	down	1.5333031	down	1.5852674	down	12.771495	12.977718	12.851539	12.483617	12.406999	11.990757	12.401026	12.262044	12.087753	12.234062	12.387726	12.209073	12.104962	12.424136	12.0774765	carbonic anhydrase, putative [Ricinus communis]	9.00E-46	ref|XP_002522651.1|	TCAAGCACCAAAGTTTATGGTAATTGCTTGTGCAGACTCCAGGGTTTGCCCATCGAACAT	xtzbca0_002994.z1.scf
CUST_17841_PI425515147	0.005216146	5.52E-05	1.37743	down	1.5301218	down	1.1479217	down	1.1619254	down	12.953398	13.026294	13.020309	12.39924	12.35938	12.400443	12.891943	12.775515	12.735469	12.5589285	12.552878	12.502257	12.794682	12.738711	12.817056	DNA methyltransferase [Populus trichocarpa]	7.00E-83	ref|XP_002300046.1|	CCAAAAGTTTGTTCTTGATGAATGGCGTAAATGGAATCTGGTCTGGGTTGGCAGGAATAA	xtzdca0_003947.z1.scf
CUST_13320_PI425515147	0.04356126	0.011355634	1.0479181	down	1.3633356	up	1.284726	down	1.0765766	up	9.672807	9.873529	9.830552	10.449241	9.928324	10.340747	9.472796	9.491613	9.328097	9.650017	9.86172	9.662576	9.922494	9.822381	9.951368	AMP dependent ligase, putative [Ricinus communis]	2.00E-52	ref|XP_002510668.1|	AAATATACGCCATGATTCAGCAATGGTGTCTGTGTGACTGAGACATTCAGAGGCCAAAGC	xtzcca0_004750.z1.scf
CUST_25865_PI425515147	0.02575918	0.003577207	1.0471265	up	1.0193975	up	1.095937	down	1.1340724	up	10.252852	10.139209	10.000851	10.155043	10.109834	10.211186	9.982361	10.024994	9.989064	10.174289	10.223493	10.19444	10.121019	10.430288	10.386142	acetyl-CoA carboxylase, putative [Ricinus communis]	1.00E-76	ref|XP_002524738.1|	CTCCAAAAACTTGCTGACCATAGGTCATTTGAAGAAGGCGAGGTGGAAACCCACTTTATT	rjcfea0_002584.y1.scf
CUST_15247_PI425515147	0.006201417	8.57E-05	1.1989585	down	1.3639747	down	1.1143912	down	1.1683913	up	11.421827	11.4769	11.554173	11.076022	11.11898	10.914443	11.500834	11.248427	11.234871	11.228294	11.192853	11.246407	11.713156	11.683244	11.730067	unknown protein [Arabidopsis thaliana]	2.00E-28	ref|NP_564678.1|	AGAATGAGTCTGTACAGCTCCGTGCAGAAGTTCAGAAACTGAATAATGTGAAGCAGGATC	xtzdca0_0002_A06.ab1
CUST_8792_PI425515147	0.037663147	0.00845234	1.2862624	up	2.1464982	down	1.1671516	down	1.1763636	up	8.384588	8.192554	8.395346	7.2936125	7.541382	6.831538	8.11166	8.075186	8.116666	8.92342	8.515171	8.623452	8.6699505	8.562185	8.443354	o-methyltransferase, putative [Ricinus communis]	7.00E-17	ref|XP_002525818.1|	TTCTAAAATCAGACATTGAGCTCGATTTACTTGAAATCATCGGTAAAGCTGGTCCTGGTG	xtzbca0_005935.z1.scf
CUST_17372_PI425515147	0.007497859	1.49E-04	1.659403	up	1.7994084	down	1.2894816	down	1.1464244	up	5.851135	6.4715085	6.3012857	5.247672	5.389941	5.4437475	5.9623218	5.484102	6.077131	6.904046	7.020718	6.8911557	6.365135	6.770848	6.0793695	conserved hypothetical protein [Ricinus communis]	4.00E-17	ref|XP_002533165.1|	AATAAGCGGCCATAAGTTTAAGTAGAGCAACGAGTAGATCATAATTCTCTCTCCACCACA	xtzdca0_003303.z1.scf
CUST_8759_PI425515147	0.026908897	0.003969138	1.4719049	down	1.4261276	up	1.3136617	down	1.2166475	down	8.585878	8.253776	8.391021	9.062149	8.972699	8.732137	7.9992146	8.186515	7.8641624	7.819252	7.777449	7.9609194	8.020384	8.233725	8.127832	exonuclease, putative [Ricinus communis]	2.00E-69	ref|XP_002529553.1|	ATCTTGAAATCAGAAAATGTGTAATTTGTGGTAGCTCCATATGAGGCTGATGCACAGTTA	xtzbca0_005887.z1.scf
CUST_17511_PI425515147	0.018056685	0.001520453	1.2114503	up	1.318606	down	1.0922507	down	1.1026348	up	14.083231	14.200569	13.583485	13.620594	13.586779	13.462873	13.909531	13.761552	13.814293	14.227475	14.2899	14.180116	14.0404415	14.220941	14.028768	chloroplast inner envelope protein, putative [Ricinus communis]	2.00E-84	ref|XP_002520956.1|	ATTTCCTACTGATTATGCTGACAGATATGTGTCTGCTGGGAGTATTGAGTACTGGCCTGA	xtzdca0_003462.z1.scf
CUST_20982_PI425515147	0.026559817	0.003838684	1.5461581	up	1.437549	up	1.0299157	down	1.099835	down	9.839385	9.846608	10.04123	10.378709	10.40201	10.517333	10.020112	9.606978	9.972552	10.614582	10.294415	10.7042885	9.820246	9.851252	9.643862	heat-shock protein, putative [Ricinus communis]	3.00E-18	ref|XP_002520482.1|	TGAACCTCCTCATGAACTTGCCACTGCTACGCTCCACGCGATGCCACGTGTCGTTCTTGT	rjcaeb0_001345.y1.scf
CUST_10318_PI425515147	0.016308727	0.001156634	1.2605435	down	3.016431	up	1.0485731	up	1.2531463	up	6.9108634	6.740804	6.930327	8.290381	8.328284	8.7418585	7.0997696	6.5511355	7.136372	6.4107013	6.627511	6.541645	7.2010875	7.0914884	7.266082	Os01g0369000 [Oryza sativa (japonica cultivar-group)]	2.00E-08	ref|NP_001043048.1|	GGGCAAAAATGATGACTCATTGTGGAGGGCACTCATCCCGATATGGTCAAATTACAAGTT	xtzcca0_000368.z1.scf
CUST_1167_PI425515147	0.02610609	0.003699164	1.1294893	down	1.0664057	down	1.0473307	up	1.0401704	down	12.863901	12.862763	12.906967	12.74825	12.6902075	12.916906	12.896277	12.952054	12.985452	12.729508	12.692174	12.6849375	12.777304	12.768374	12.917498	alpha-soluble nsf attachment protein, putative [Ricinus communis]	1.00E-48	ref|XP_002520820.1|	GAAAACTTCTACAGGTGAGGCGATATCTTGATTAGGTCAGGCAGTAGATTTGTTTTGTGA	xtzaca0_001577.z1.scf
CUST_11310_PI425515147	0.005862637	7.21E-05	1.1335074	up	2.386585	down	1.2669395	down	1.0494188	up	10.99339	11.010767	10.873482	9.776671	9.62995	9.706177	10.635942	10.747069	10.470585	11.295707	11.104684	11.019631	10.922413	11.207961	10.956037	Omega-6 fatty acid desaturase, chloroplast precursor, putative [Ricinus communis]	7.00E-58	ref|XP_002532960.1|	CATGGAAGTCAGTTTTGGTACCAGTCACTTCATACGCGCTAGGGCTCCTTATGATTTCAA	xtzcca0_001718.z1.scf
CUST_12063_PI425515147	0.038338915	0.008761846	1.0246651	down	1.1784853	up	1.0428017	down	1.2329307	up	10.999301	11.184645	11.069857	11.258373	11.115837	11.590391	11.023564	11.070674	10.978166	11.072751	11.156021	10.919571	11.333945	11.373595	11.452534	flagellar associated protein [Chlamydomonas reinhardtii]	3.00E-16	ref|XP_001696503.1|	GAGATTTGATAGAGAGATTGACATCGGTGTGCCAGCATGAAATTGGACGTATGGAAGTTC	xtzcca0_002719.z1.scf
CUST_16752_PI425515147	0.042559434	0.010796268	1.2392279	down	1.2113174	up	1.1798431	up	1.0991176	up	10.365178	10.319906	10.149615	10.517333	10.427205	10.719894	10.290052	10.367164	10.8932705	9.93636	9.955578	10.01444	10.3028755	10.619581	10.321281	conserved hypothetical protein [Ricinus communis]	2.00E-14	ref|XP_002516334.1|	AAAGAACAAGCCGATTCATTGACATGGGAGGGAGTCAGGAGACTGTTAGAGAATGACTTG	xtzdca0_002406.z1.scf
CUST_20098_PI425515147	0.004220567	3.00E-05	2.4833002	up	1.4918423	up	1.1362989	up	1.0936755	up	12.8065815	12.928272	12.87685	13.259763	13.5324745	13.550751	13.030679	13.155699	12.978353	14.2458315	14.171049	14.131594	13.176025	12.886322	12.936908	starch synthase, putative [Ricinus communis]	2.00E-90	ref|XP_002518931.1|	TCATTGGTAGACTAAAAGAGCAGAAAGGTTCAGATATTCTGGTTGCAGCTATTTCACAGT	xtzdca0_006976.z1.scf
CUST_17550_PI425515147	0.0274656	0.004168139	1.420428	up	1.3371593	down	1.105286	up	1.2730436	up	11.880607	11.721279	11.714316	11.4748955	11.155152	11.428641	11.900959	11.733551	12.114953	12.350598	12.206986	12.277596	12.080662	12.136617	12.143771	superoxide dismutase copper chaperone, putative [Ricinus communis]	4.00E-56	ref|XP_002509655.1|	ATTCAAGGGCCCAGACATTTTAGGTGTAGTTCGCTTTGCTCAAGTGAATATGGAATTAGC	xtzdca0_003511.z1.scf
CUST_13354_PI425515147	0.009954454	3.11E-04	1.2482965	up	1.2351078	up	1.4594256	up	1.0151986	up	9.86317	9.894301	9.864626	10.211186	10.163726	10.161094	10.315186	10.458176	10.484937	10.219564	10.120254	10.24216	9.835019	9.871726	9.980637	prolyl 4-hydroxylase alpha subunit, putative [Ricinus communis]	2.00E-58	ref|XP_002530636.1|	GCACATTCCTTGCTACAGGTCGTGATAAACAGATCAGAGAAATTGAGAAAAGGATTGCTG	xtzcca0_004793.z1.scf
CUST_12480_PI425515147	0.013265994	6.90E-04	1.1030998	up	1.1483421	down	1.0320235	up	1.3909103	up	13.670883	13.651379	13.412305	13.329917	13.339981	13.466011	13.497959	13.646831	13.726203	13.818575	13.674309	13.666374	14.0496025	14.081664	14.031388	TSB2 (TRYPTOPHAN SYNTHASE BETA-SUBUNIT 2); tryptophan synthase [Arabidopsis thaliana]	1.00E-29	ref|NP_194437.1|	TGTGGAGACAACCCATTATATTCTGGGATCTGTTGCTGGGCCACATCCATATCCAATGAT	xtzcca0_003395.z1.scf
CUST_23970_PI425515147	0.009954454	3.07E-04	1.242178	down	10.589927	up	21.1025	up	7.4784436	up	3.8606613	2.9808369	2.9688408	8.342309	4.8371243	6.8447676	7.3485274	7.555605	8.104232	2.9228334	2.9754648	2.973425	5.824337	5.9517975	6.742419	PREDICTED: hypothetical protein [Vitis vinifera]	2.1	ref|XP_002262920.1|	GAGAGCTGTCTAAAATAATTTTCTTGTCATGTGTTGAAGGTCTCTGTAATCAAGTCTTAC	rjcfea0_000231.y1.scf
CUST_10620_PI425515147	0.03263592	0.006198071	1.2330635	up	1.1382426	down	1.095202	down	1.0109638	down	8.026296	7.969336	7.6836476	7.6430464	7.6329412	7.842868	7.6430464	7.761186	7.881457	8.179349	8.254452	8.152221	7.8382196	7.9447565	7.849109	chaperone protein DNAj, putative [Ricinus communis]	4.00E-32	ref|XP_002517661.1|	GGTGAAGACTTACGTTATGACATCAATTTAGAATTTTCAGAGTCTATGTTTGGAGCTGAA	xtzcca0_000791.z1.scf
CUST_14989_PI425515147	0.032396477	0.00609248	1.8006151	up	1.2706374	down	2.1799288	up	1.2538879	up	11.966947	11.482752	11.713156	10.846309	11.757204	11.522686	12.689954	12.94398	12.901763	13.107287	12.209721	12.391315	11.879989	12.146039	12.116055	n-rich protein, putative [Ricinus communis]	2.00E-22	ref|XP_002518847.1|	CTCAACAGCAATCTTAATGTTAATGTGAAAGGGAATAAGAACAAAGGAGACGATGATCAT	xtzcca0_007085.z1.scf
CUST_37721_PI425515147	0.04833848	0.014280627	1.5570847	down	1.3720007	down	1.0730352	up	1.4847941	up	7.705539	6.0540366	5.964134	6.257985	6.1938925	5.9029884	6.5031533	6.724148	6.801501	6.3614626	5.6873956	5.7583084	7.0349536	7.044514	7.35503			nohit	GACTAAAATAATTATGTGGGCTTGCATTTATGGGTAACCCTCCCCTTGACTAATTATAAT	GO247010.1
CUST_8953_PI425515147	0.018501235	0.001635848	1.2019533	down	1.3972957	down	1.0661081	down	1.072508	up	10.917291	10.894015	11.092169	10.48983	10.525663	10.440067	10.876619	10.704621	11.04517	10.624334	10.805869	10.677128	11.076022	10.987368	11.143049	unknown protein [Arabidopsis thaliana]	2.00E-37	ref|NP_177728.1|	CTTGTTAGAGCGGATCTACAAGCATCAGGAGAGGTTTTATAATGCTCAAACACACAACAA	xtzbca0_006249.z1.scf
CUST_28801_PI425515147	0.035879005	0.007575485	2.6957915	up	1.6680803	up	1.0781662	down	1.0503134	down	10.766107	10.954637	10.973818	11.484533	11.645269	11.779324	10.9190855	10.595207	10.854527	12.210153	11.719699	13.056837	10.84487	10.802865	10.834365	heat-shock protein, putative [Ricinus communis]	2.00E-50	ref|XP_002520481.1|	CATATCTTCAAGGCTGATCTTCCTGGGCTCAAGAAAGAGGAAGTGAAGGTAGAGGTTGAA	rjcpga0_002617.y1.scf
CUST_25554_PI425515147	0.02987626	0.005099642	1.0233424	down	1.1645151	up	1.4350443	up	1.610353	up	12.854246	12.864507	13.073232	13.11003	13.113616	13.227524	13.497486	13.2172	13.640584	12.875168	12.97314	12.843808	13.508188	13.587956	13.757969	prolyl 4-hydroxylase alpha subunit, putative [Ricinus communis]	4.00E-71	ref|XP_002516833.1|	TGAGTATGGGCAGAAATACGATCCCCACTATGATTACTTAGTTGACAGGGTCAACATTGC	rjcfea0_002182.y1.scf
CUST_36497_PI425515147	0.020422226	0.002062314	1.4655582	up	1.5242696	up	1.1574293	up	2.3953805	up	5.0465345	4.9449315	5.1763687	5.668046	5.6175156	5.7066274	5.3682537	5.072529	5.3598247	5.4163785	5.698711	5.707095	6.472346	6.2005353	6.2757173	predicted protein [Physcomitrella patens subsp. patens]	2.5	ref|XP_001783611.1|	GCTTTACCTTAGTTGCTGCTTATAAGAACAACAGGTCACACTTTACCCAAATTTACATAT	GT973340.1
CUST_15961_PI425515147	0.025129534	0.003399762	1.0175352	down	1.0078654	up	1.1316903	down	1.0434105	down	11.065653	11.0222645	11.072574	10.987675	11.156501	11.050225	10.856584	10.8884535	10.880017	10.887334	11.015025	11.182896	11.010767	11.00503	10.960772	Protein phosphatase 1 regulatory subunit SDS22, putative [Ricinus communis]	3.00E-46	ref|XP_002523848.1|	ATTCTCAAAGAAGGAAGAAGTTCCAGTCCATGAAAGGGATGACAATGTGGTTGAAAAGAA	xtzdca0_001174.z1.scf
CUST_3609_PI425515147	0.017826278	0.001443133	1.4376155	up	1.8717002	up	1.4180704	up	1.2791948	up	11.93635	11.638988	11.971939	12.72008	12.780833	12.759407	12.2192	12.338681	12.501183	12.325633	12.314066	12.478613	12.10632	12.2918215	12.214844	rrp4, putative [Ricinus communis]	e-100	ref|XP_002524799.1|	TGCTGTGTTAATGCTTTCTTCCATGAACTTACCTGATGGTATTCAGAGACGGCGAACTGC	xtzaca0_005165.z1.scf
CUST_4589_PI425515147	0.028237374	0.00447218	1.0998787	down	1.9436171	down	1.7795383	down	1.4154041	down	13.400456	13.231148	13.182844	12.801374	12.402302	11.734536	12.377743	12.582813	12.35938	13.123192	13.10487	13.17435	12.709421	12.917313	12.684069	serine carboxypeptidase, putative [Ricinus communis]	3.00E-65	ref|XP_002522132.1|	TTTCTGAGGAAGTGGTTGCTAGAAAACCCACAGTATTTGCTAGTTCAGCTGTTTATTGGT	xtzaca0_006481.z1.scf
CUST_31415_PI425515147	0.016563626	0.001203047	1.3200358	up	1.5223191	up	1.2909217	down	1.233156	down	5.68297	5.668581	5.3360376	6.159902	6.0763197	6.2701774	5.1098113	5.1800656	5.2925053	5.828521	5.906508	6.1542892	5.464974	5.393526	4.9220223	alpha-galactosidase/alpha-n-acetylgalactosaminidase, putative [Ricinus communis]	e-109	ref|XP_002530047.1|	GAGCTTAGAGTTTGGAATTTGGCATTGATATTTACTGACTGTCTATTTGGTCCTTTTCTT	Contig1391
CUST_18071_PI425515147	0.04445378	0.011885189	1.0683198	down	1.8535699	down	1.4943522	down	1.1351683	down	11.362805	11.595423	11.582143	10.732346	10.752205	10.384902	11.011023	11.02241	10.76838	11.405272	11.554723	11.294347	11.253194	11.560621	11.177836	protein with unknown function [Ricinus communis]	8.00E-58	ref|XP_002510714.1|	TCCTAAAGAGACTTTCTCTGCTGATTTCACCGCCAAATTCTCCGATTGCGCCATTTGTCT	xtzdca0_004266.z1.scf
CUST_1586_PI425515147	0.034111694	0.006815613	1.1899668	up	1.5595816	down	1.3637465	down	1.1184146	down	9.470571	9.619724	9.43094	8.890712	8.715971	8.991074	9.112903	8.818719	9.246884	9.647984	9.893724	9.732288	9.320833	9.686791	9.02924	conserved hypothetical protein [Ricinus communis]	2.00E-21	ref|XP_002525514.1|	TTCCTGAATCCTAAAGGTGGTGGTAGTGGTGATGATGATGAGCAGATTAAAGGTGATGGT	xtzaca0_002116.z1.scf
CUST_32336_PI425515147	0.02383244	0.002972836	1.0676808	up	1.6278138	down	1.0035219	down	1.6422046	up	6.602986	6.810568	7.1469765	5.9970646	6.327317	6.1273413	6.9306183	6.7939043	6.8207903	6.723733	6.979372	7.1408668	7.6537704	7.401246	7.652415	conserved hypothetical protein [Ricinus communis]	0.009	ref|XP_002534369.1|	CATCGGATCCTGCAGATGAGCAGCAGCATATATAGATTTGATTTTGGACTTTTATTTTTT	GT971557.1
CUST_14505_PI425515147	0.029315794	0.004816099	1.16436	down	4.991694	down	1.5791014	down	1.4328537	up	8.209927	8.132048	8.06622	7.209863	4.678309	5.561436	7.2740283	7.5972595	7.5595975	8.07682	8.123549	7.549214	8.55435	8.794817	8.615705	UDP-glucosyltransferase, putative [Ricinus communis]	1.00E-64	ref|XP_002531930.1|	CTGGACAATTAACTTGGCAAGTAAATGGGAAGTTCCTAGAATTTCATTCAATGGATTTTG	xtzcca0_006467.z1.scf
CUST_4082_PI425515147	0.009826506	2.96E-04	1.1002357	down	1.4405369	down	1.0888438	down	1.039246	down	13.23632	13.214101	13.236484	12.686887	12.759695	12.660502	13.082601	13.113278	13.122636	13.05869	13.122636	13.092143	13.200527	13.0978	13.221964	proline iminopeptidase, putative [Ricinus communis]	e-109	ref|XP_002522039.1|	GAAACACAATATGCAGCTGCAAGAGCATGGACCAAATGGGAAATGATGACTGCCCATCTT	xtzaca0_005875.z1.scf
CUST_5853_PI425515147	0.03168089	0.005823564	1.1236078	down	1.5917969	up	1.2072343	up	1.1648824	down	10.183655	10.090451	10.231852	10.827216	10.598894	11.091817	10.423483	10.446439	10.451152	9.888848	10.023371	10.08932	10.096829	9.72688	10.021697	Glycolipid transfer protein, putative [Ricinus communis]	1.00E-09	ref|XP_002528828.1|	CACGTGCAATCTGGAGAAGGAGAAATGCTCACTAATCCTTGTTTGGATGTCTGCAAACTA	xtzbca0_001356.z1.scf
CUST_8866_PI425515147	0.03686604	0.007995187	1.1689128	down	2.409631	down	1.1684902	down	1.1411291	down	7.1183767	7.294531	7.0908594	6.1394534	5.817771	5.7401056	6.772216	7.0202813	7.0373335	6.967595	6.8897915	6.97088	6.7806926	7.176796	6.9748907	carbonyl reductase, putative [Ricinus communis]	1.00E-37	ref|XP_002511824.1|	GTTTTCTTTGGATAGGGATAAAATAATAGCCAGTCAAACAAGTGAGTTGGATGAAGAATG	xtzbca0_006130.z1.scf
CUST_20598_PI425515147	0.039430764	0.009265657	1.6784909	down	1.1251768	down	1.7646466	down	1.5609529	down	7.8315516	7.99307	7.779932	7.568296	7.439117	8.086686	7.363395	6.880198	6.9028225	7.2993355	6.866819	7.196905	7.3441124	7.1627016	7.170459	Oleosin1 [Ricinus communis]	5.00E-39	ref|XP_002521458.1|	GGTAGTTGAGTTGGTTTATGGGGGATGCTCTTTGTTGCATTTGTATTTCTCTTTTTGGTC	rjcaeb0_000785.y1.scf
CUST_11009_PI425515147	0.036215592	0.007729149	1.1430347	up	1.0628158	down	1.0498705	up	1.4113129	up	13.919739	13.855346	13.604271	13.59891	13.640946	13.875824	13.705254	13.885112	13.99962	14.024891	13.9869	13.946169	14.335463	14.314067	14.220941	tryptophan synthase beta chain, putative [Ricinus communis]	e-103	ref|XP_002523007.1|	CTGGTTGCTTGTGTTGGTGGAGGTTCCAATGCCTTTGGACTTTTGGAGGATTTTCTTAAC	xtzcca0_001322.z1.scf
CUST_11351_PI425515147	0.041370556	0.010178361	1.4669544	up	1.1384017	up	1.1899109	up	1.1380602	up	10.146193	10.212201	9.966861	10.345117	10.438464	10.102703	10.229085	10.471302	10.377429	10.712631	10.579058	10.692037	10.340329	10.309045	10.235614	Ran GTPase binding protein, putative [Ricinus communis]	1.00E-55	ref|XP_002526126.1|	ATCTAAAGCTGCAAAAGATGTCATAAAGTCACTTACTGCACAGCTGAAGGATATGGCTGA	xtzcca0_001762.z1.scf
CUST_22519_PI425515147	0.020500492	0.002083326	1.0163642	down	2.4111207	down	1.8049278	down	1.2221715	down	14.095716	14.171049	13.956831	13.1268215	12.970993	12.316666	13.322321	13.251072	13.0943775	13.987576	14.1092825	14.056485	13.703914	14.040732	13.61061	predicted protein [Populus trichocarpa]	6.00E-19	ref|XP_002300480.1|	TCAAATGATTTCGGCTCTCTCTCTTACTCTGATCTTGGGGCTTTCAGGTACTTGGTGCAT	rjcaeb0_003390.y1.scf
CUST_34233_PI425515147	0.034737777	0.007072651	1.1438434	up	1.3753482	up	1.7985748	up	2.5135946	up	9.451795	9.298889	9.646151	9.741411	9.954812	10.080002	10.326661	10.313881	10.296855	10.077412	9.322837	9.578253	10.693185	10.673094	11.01981	Gibberellin receptor GID1, putative [Ricinus communis]	3.00E-33	ref|XP_002524767.1|	TCCTTAACCATGATTTACCAACCTGCCCCTGATAATGATGATCAGTGTGGCATTGTAGAG	GT972822.1
CUST_34349_PI425515147	0.029264651	0.004804095	1.1274849	down	1.0501912	up	1.1352673	up	1.1806288	up	12.201955	12.250781	12.068932	12.169341	12.158461	12.405823	12.405558	12.367622	12.297581	12.004354	12.058671	11.939318	12.442394	12.349816	12.448125	Ubiquitin carboxyl-terminal hydrolase, putative [Ricinus communis]	e-101	ref|XP_002534122.1|	GATGGTGTTGCGGAAAAAATATCCACAATTCGGCCAGTTGCATAATGGTGTCTTCATGCA	GT972409.1
CUST_30123_PI425515147	0.045861483	0.012766391	1.5927284	up	1.3723803	down	1.7824662	up	1.1559911	up	15.110421	14.651059	14.941168	13.993815	14.794638	14.544155	15.611629	15.8176	15.7750435	16.076237	15.251544	15.389364	14.873492	15.264919	15.1916275	n-rich protein, putative [Ricinus communis]	4.00E-92	ref|XP_002518847.1|	GGAAGAATACTATTGGGAATGGGAAAGAGGCTGAAAATATACAGCCTAGTTTGATGTATA	Contig99
CUST_18261_PI425515147	0.019920457	0.001934357	2.084297	down	3.4525778	down	1.4288499	down	1.1445498	down	13.179824	13.753122	13.326601	11.660802	11.5258465	11.709871	13.242793	12.960032	12.5121565	12.140253	12.763376	12.177235	13.235739	13.563986	12.87548	Beta-amylase, putative [Ricinus communis]	4.00E-58	ref|XP_002516865.1|	CAGAATGCAGGTCTCAAGCTCCATGTCTCACTCTACTTCCATGCTAATAAACAACCTAAA	xtzdca0_004695.z1.scf
CUST_29485_PI425515147	0.006346842	9.81E-05	1.5224761	up	1.025546	down	1.2343283	up	1.1061718	up	13.5876045	13.632702	13.688776	13.600832	13.726536	13.472534	14.021166	13.900018	13.899073	14.2623205	14.214773	14.2512455	13.800943	13.734878	13.809985	Ethylene-responsive transcription factor, putative [Ricinus communis]	3.00E-43	ref|XP_002531192.1|	TCATGTAAATCCTCAAAGACCTACGGTCTAGCAGTTTGAGTAGTACCGTCGAGTCCTTCA	rjcpga0_003545.y1.scf
CUST_9380_PI425515147	0.045105632	0.012238641	1.4435562	up	1.2676759	up	1.1163568	up	1.3268872	down	5.500863	5.5499673	5.372658	5.885381	5.8059034	5.7587633	5.829142	5.6303544	5.440387	6.067426	5.9077325	6.0372133	5.6924863	4.8745136	4.632353	DNA binding protein, putative [Ricinus communis]	1.00E-61	ref|XP_002510204.1|	CTTCAACCTCTGAATCGGGAGTCTTGACTTTAATTGATTCTTTTAATATAGAATGTCAGG	xtzbca0_006751.z1.scf
CUST_3033_PI425515147	0.027673414	0.00424262	1.2603207	down	1.2010995	down	1.2397556	down	1.1742876	down	14.437914	14.440241	14.4836	14.23888	14.108868	14.220941	14.281462	14.167584	13.982538	14.083891	14.192023	14.084471	14.307442	14.23692	14.122038	transcription elongation factor-related [Arabidopsis thaliana]	9.00E-48	ref|NP_568218.1|	AGGGGAGGCACTGGTGACTTTGGCATTGGGAGAGATTCCAAGTCCAATTATCTTTAATTT	xtzaca0_004349.z1.scf
CUST_20100_PI425515147	0.0213814	0.002313201	1.1492792	up	2.6341908	down	1.2305441	down	1.0406175	down	11.990163	11.821129	11.7976055	10.50875	10.649374	10.258695	11.480275	11.899595	11.331137	12.386927	11.966141	11.858014	11.89784	11.83796	11.700778	cinnamoyl-CoA reductase, putative [Ricinus communis]	1.00E-72	ref|XP_002527302.1|	TTATGGGATGTGATGGCGTCTTCCATACTGCTTCTCCTGTTACTGATGATCCTGAACAAA	xtzdca0_006978.z1.scf
CUST_25525_PI425515147	0.027974352	0.004368731	1.2425779	down	1.0918155	up	1.7607263	down	2.1655703	down	13.632384	13.911006	14.025693	14.3111515	13.929759	13.708362	13.445584	13.089804	12.585181	13.168235	13.663599	13.797243	12.860484	12.668415	12.695942	PREDICTED: hypothetical protein [Vitis vinifera]	3.00E-08	ref|XP_002283517.1|	TAACGATCAAAAGCGTTATGGACCAAGAAGTCTTAAGAGCTCCCAATGTCCTTCACAATG	rjcfea0_002149.y1.scf
CUST_14162_PI425515147	0.019556306	0.001861919	1.3090068	up	1.0295386	down	1.0319165	up	1.0352466	down	14.214773	14.238522	14.26677	14.117605	14.459238	14.017229	14.453416	14.297137	14.105491	14.630436	14.573657	14.681391	14.16075	14.2266655	14.182724	Vacuolar protein sorting-associated protein VPS28, putative [Ricinus communis]	1.00E-30	ref|XP_002521434.1|	TAGCATTGAGCGCTTTGCAGACACATACAAGATGGATTGTCCAGCTGCCATAAACCGATT	xtzcca0_006002.z1.scf
CUST_7578_PI425515147	0.022363828	0.002545541	1.4849905	up	3.7560987	down	1.653688	down	1.073687	up	17.8849	18.05106	17.90762	16.413828	15.496488	16.205555	17.559849	17.089138	17.017529	18.403551	18.622772	18.528618	17.83076	18.356678	17.963856	chlorophyll A/B binding protein, putative [Ricinus communis]	3.00E-70	ref|XP_002524616.1|	TTGACTACTTGGGAACCCCAAGCTTGATCCATGCTCAAAGTATCTTGGCTATTTGGGCTT	xtzbca0_004038.z1.scf
CUST_32732_PI425515147	0.048289012	0.014250502	1.2198777	up	1.2254941	up	1.4093142	up	1.3816832	up	12.986577	12.844151	12.749639	13.02561	13.012567	13.422279	13.319867	13.411154	13.334322	13.1303625	13.1369	13.173315	13.420521	13.022372	13.536752	2,3-bisphosphoglycerate-independent phosphoglycerate mutase [Ricinus communis]	1.00E-73	ref|XP_002519975.1|	GTTGTTGCTAAAAGGTGCTGCTGAACATGGTGCTAAAAGAATCCGAGTTCATGCTCTTAC	GT970708.1
CUST_17411_PI425515147	0.046775248	0.013242295	1.0578651	down	1.5332271	up	1.1270862	down	1.5357884	down	9.910644	10.276444	10.40521	10.68234	10.738308	11.021366	10.014273	9.955205	10.105027	9.965975	10.171248	10.211609	9.874672	9.4502945	9.410393	PRP4 (PROLINE-RICH PROTEIN 4) [Arabidopsis thaliana]	1.6	ref|NP_195588.1|	TCAGTGTATCACTGAATCCGGAAAAACAAGAAAATGGGAGAGGAGGAAAAGAAGCCAGCT	xtzdca0_003348.z1.scf
CUST_9059_PI425515147	0.03107945	0.005573735	1.3202326	down	1.7418232	up	1.1145437	down	1.2007852	down	11.084421	10.772218	10.825117	11.848418	11.466619	11.768513	10.65398	11.113387	10.445027	10.599123	10.494114	10.386142	10.685086	10.452528	10.752205	Aspartic proteinase nepenthesin-1 precursor, putative [Ricinus communis]	4.00E-19	ref|XP_002523337.1|	ATTATCCAACAACAAAACTCCACAGGATCTTTTTGGCGAGAGGCTGCAGCGTGATGCTTT	xtzbca0_006377.z1.scf
CUST_25023_PI425515147	0.03251071	0.006151587	1.0762252	down	1.053544	down	1.4966714	down	1.766043	down	10.562312	10.615774	10.734802	10.660328	10.547526	10.47928	10.072734	10.142048	9.952833	10.462043	10.577941	10.554963	10.097268	9.933599	9.420461	gibberellin-responsive protein, putative [Arabidopsis thaliana]	4.00E-26	ref|NP_177605.2|	TGTCTGCAACACTTCTGACAAAAGAACATGCATGGCTTGTGGTACTGTGTCTTGCTGCAT	rjcfea0_001537.y1.scf
CUST_26944_PI425515147	0.010466096	3.83E-04	1.1913284	down	9.542862	up	18.584074	up	5.9203997	up	3.6156294	2.9158747	2.9260035	7.994992	4.7538033	6.4719787	7.041771	7.273324	7.790398	2.8907793	2.925036	2.8839796	5.4241385	5.4341364	6.2963176	Oleosin 2 [Ricinus communis]	2.00E-04	ref|XP_002511014.1|	TGAGAGCTGTCTAGAATAATTTTCTTGTCATGTGTTGAAGGTCTCTGTAATCAAGTCTTA	rjcfea0_003916.y1.scf
CUST_25119_PI425515147	0.020825416	0.002181822	1.0781534	down	1.1908449	up	1.0538652	down	1.2718064	up	12.476282	12.409004	12.221367	12.584154	12.494637	12.78382	12.328742	12.273419	12.277421	12.165455	12.319363	12.296145	12.694248	12.6747675	12.778274	isopropylmalate synthase, putative [Ricinus communis]	4.00E-74	ref|XP_002530549.1|	AATCAAGGCCGGTGCTACAACTCTTAACATTCCTGATACTGTTGGTATAACGCTGCCTAG	rjcfea0_001667.y1.scf
CUST_32285_PI425515147	0.030274061	0.005245491	1.0171688	down	2.3680775	down	2.1353645	down	1.3891011	down	17.149765	17.344656	17.159723	16.292168	15.750585	15.880243	16.412544	15.948706	16.009443	17.007792	17.326712	17.245964	16.460363	17.107347	16.663977	Photosystem II reaction center W protein, chloroplast precursor, putative [Ricinus communis]	3.00E-19	ref|XP_002531284.1|	GGTCCTTCTATACTGTCTACACTTCATCACTTGAAGAAGATGATGATTCTGCTTTGTCCC	GW492741.1
CUST_22396_PI425515147	0.024197642	0.003099274	1.2315906	up	4.7047048	down	1.4936363	down	1.7323453	down	11.801253	11.484156	11.673565	9.29189	9.903435	9.0613365	11.270693	11.14235	10.8094425	12.130901	11.692684	12.036959	10.850206	11.070262	10.660328	peripheral-type benzodiazepine receptor, putative [Ricinus communis]	8.00E-61	ref|XP_002531881.1|	TTGATACTTGACGGTGTTGTAACCATATCCGCGAATCCAACAGAAAGATAGACCTGTAAA	rjcaeb0_003241.y1.scf
CUST_13150_PI425515147	0.011814311	5.14E-04	1.1154922	up	1.8590857	up	1.1066377	up	1.0488515	up	8.404458	8.412909	8.498047	9.258163	9.309496	9.431536	8.522343	8.530273	8.701347	8.691691	8.545758	8.551008	8.563799	8.483376	8.474672	PREDICTED: hypothetical protein [Vitis vinifera]	5.00E-13	ref|XP_002271878.1|	ATCTCAATCTCTGTTTACTATTAGTATCCAAGTCCAAAAGCGAAGGTGTGGGTTATGTGA	xtzcca0_004530.z1.scf
CUST_14385_PI425515147	0.018137159	0.001543021	1.1198128	down	1.1129277	down	1.8986688	down	1.4239258	down	8.05841	8.228974	8.230537	8.352104	7.9399924	7.762746	7.341095	7.238435	7.163428	7.8942094	8.196043	7.9378963	7.7583394	7.888266	7.341694	Gibberellin receptor GID1, putative [Ricinus communis]	2.00E-25	ref|XP_002518025.1|	TTGTTGTGCGAGTGGGCTCCATCACGACTCTATACCTATCAATAATATTCTCCCCGTAAT	xtzcca0_006315.z1.scf
CUST_20111_PI425515147	0.016706584	0.001228244	1.1672211	down	1.0035096	up	1.2433889	up	1.1454892	up	9.841733	9.677046	9.824826	9.58994	9.615013	10.153817	10.096079	10.049554	10.140804	9.527056	9.528361	9.618953	9.889754	9.836944	10.204799	vacuolar protein sorting 26, vps26, putative [Ricinus communis]	6.00E-47	ref|XP_002532583.1|	CTGGGCGAATTGTATGAAAGAAAAAACATACCCCTTTCGAATTTTCTAACAGTTGAAATG	xtzdca0_006989.z1.scf
CUST_16743_PI425515147	0.015126172	9.58E-04	1.2123668	down	1.5867897	down	1.1023825	down	1.137642	up	10.285158	10.480893	10.399913	9.773632	9.704882	9.689121	10.47928	10.104491	10.16032	10.109663	10.314801	9.908024	10.711341	10.482854	10.529913	Ran GTPase binding protein, putative [Ricinus communis]	3.00E-86	ref|XP_002528573.1|	GAAAGAATTGTTTGATCGGTGTGGAGGGAATTGGAAGCGGGTCTTAAGATTCTTGCAGAC	xtzdca0_002390.z1.scf
CUST_19972_PI425515147	0.029442117	0.004897487	1.18814	down	1.3825744	up	1.2456245	down	1.0417948	up	8.112484	7.936715	7.58182	8.359371	8.166719	8.507	7.287847	7.645858	7.7467065	7.5726423	7.637964	7.674297	7.910114	7.961404	7.936715	conserved hypothetical protein [Ricinus communis]	2.00E-33	ref|XP_002534425.1|	TTTAAGGAAAGGGCAAGTGTGGGCTATATATGATGATGATGATGGATTGCCGAGGTGCTA	xtzdca0_006833.z1.scf
CUST_31687_PI425515147	0.03772187	0.00847996	1.2665879	down	1.0832841	down	1.088153	down	1.0952215	down	9.321643	9.272463	9.224448	9.208892	9.140407	9.12302	9.120074	9.149286	9.183548	8.872668	8.956169	8.966874	9.237554	9.248208	8.939122	Poly(rC)-binding protein, putative [Ricinus communis]	e-132	ref|XP_002527979.1|	TTAATAGCCTGTGACGATGCAACCAGTAACCGTATGGAGCAAAAAGCAGCACCAGCAATT	Contig1663
CUST_449_PI425515147	0.004884493	4.58E-05	1.1215055	down	3.5821104	down	1.2474855	down	1.0563761	up	12.258856	12.55211	12.454566	10.660079	10.545432	10.537591	12.393029	12.092432	11.823	12.144562	12.430194	12.194467	12.678813	12.483222	12.340869	transcription factor, putative [Ricinus communis]	2.00E-64	ref|XP_002527635.1|	AATATATGGCAGCATGTGGTTCATAAGGCCTTTAGTGCCAGTGGAAATGTCCTCTCTGAA	xtzaca0_000659.z1.scf
CUST_969_PI425515147	0.02952399	0.004931651	1.1323428	up	3.5776591	down	2.0326276	down	1.2612482	down	15.678716	15.9873495	15.447256	14.15043	13.483749	13.962092	15.155305	14.491526	14.396448	15.700498	16.08622	15.864537	15.223299	15.7750435	15.110421	chlorophyll A/B binding protein, putative [Ricinus communis]	2.00E-52	ref|XP_002519950.1|	AACTTCGCCAAATATCAGGCATATGAGCTGATTCATGCTAGATGGGCTATGCTTGGAGCT	xtzaca0_001333.z1.scf
CUST_19199_PI425515147	0.034149997	0.006829867	1.1138815	up	1.1596879	up	1.4358641	up	1.7791901	up	11.680478	11.64983	11.617193	11.907372	11.707177	11.974162	11.91954	12.126586	12.467133	11.913814	11.78814	11.712334	12.5896435	12.303031	12.548488	Aldehyde dehydrogenase, putative [Ricinus communis]	1.00E-91	ref|XP_002520352.1|	ACAGAACTCTCTGATAATGAAGGAGGAAATATTTGGTCCTTTGCTTCCTATTGTCATGGT	xtzdca0_005904.z1.scf
CUST_31518_PI425515147	0.045591343	0.012544276	1.1727594	down	1.0138848	up	1.1448753	up	1.0880941	down	11.907046	11.915183	11.968807	11.948884	11.717224	12.184612	12.050457	12.100578	12.225574	11.639661	11.731589	11.730067	11.740637	11.717584	11.967409	glucose-6-phosphate/phosphate translocator-related [Arabidopsis thaliana]	8.00E-66	ref|NP_173605.1|	TTCACTTCATTTGCTCATCCATTGAAGCATATATTGTAATCAAAGTGCTGAAGCTGAAAC	Contig1494
CUST_24731_PI425515147	0.04195119	0.010477367	1.0771279	down	1.060332	down	1.0567325	down	1.5657935	down	6.299487	6.409984	6.52308	6.29012	6.288408	6.4004755	6.5184007	6.383804	6.0915155	6.399961	6.0717196	6.439302	5.7335663	5.8877273	5.6705756			nohit	TAAACCAGAAATGAGATTAATATTTTCATGGATAAGGAAGAACGCCAGTTCCACTGCCAA	rjcfea0_001177.y1.scf
CUST_8937_PI425515147	0.03168089	0.005823776	1.0555649	up	1.3708743	up	1.0150322	down	1.002319	up	12.276129	12.288201	12.587564	12.785761	12.85783	12.873591	12.533161	12.280126	12.274031	12.3111515	12.51234	12.5624485	12.454032	12.280126	12.427763	snare protein sec22, putative [Ricinus communis]	2.00E-54	ref|XP_002529185.1|	GGCTCAGATTGAGACTGCTGCTAGACCATATGCCTTCATTAAATTGGATACATTCATACA	xtzbca0_006226.z1.scf
CUST_5288_PI425515147	0.012942656	6.34E-04	4.043707	up	1.0080353	down	1.1749254	up	1.3681465	down	4.521184	4.7494273	4.3415856	4.1044817	5.363549	4.1095276	5.1581383	4.966906	4.1848598	6.6404486	6.4472218	6.5715604	4.7538033	4.186592	3.3151329	predicted protein [Populus trichocarpa]	1.00E-09	ref|XP_002312346.1|	GGCTAATGAAAATCTGCATCCTTGGAGTATTTATCACCTTTTCATTCAATTTGATCATGG	xtzbca0_000511.z1.scf
CUST_28772_PI425515147	0.018827286	0.00169718	1.0081186	down	1.4799534	up	1.2925023	up	1.3806479	up	11.454716	11.394853	11.473433	11.859637	12.0263815	12.133636	11.744406	11.817385	11.871709	11.382446	11.427637	11.477918	11.877473	11.805139	12.036422	serine hydroxymethyltransferase, putative [Ricinus communis]	2.00E-73	ref|XP_002519806.1|	TCTTTGTCAAGAAAGGGCTTTGGCTGCTTTTCAATTAGATGGACAGAAGTGGGGCGTTAA	rjcpga0_002580.y1.scf
CUST_24546_PI425515147	0.007607339	1.56E-04	1.148059	down	1.0939668	up	1.1031932	up	1.130355	up	13.633717	13.615301	13.692726	13.724637	13.813213	13.792599	13.75168	13.797651	13.817467	13.426568	13.459975	13.457608	13.803981	13.796987	13.871103	Os06g0622300 [Oryza sativa (japonica cultivar-group)]	1.00E-28	ref|NP_001058097.1|	CATTTAAAAAGGTTGTCAGTTTACCTTCACGAATTGATCCACATCAGACATCTGCTGTGG	rjcfea0_000960.y1.scf
CUST_8300_PI425515147	0.008606711	2.02E-04	1.2414339	up	4.027973	up	1.1820745	up	1.1961099	up	7.786796	7.803709	8.00465	10.042885	9.802039	9.780392	7.879021	7.8116155	8.628482	8.034275	8.377595	8.1193075	8.3211775	7.842094	8.206934	predicted protein [Populus trichocarpa]	3.00E-24	ref|XP_002316699.1|	CACCTCTTAGTCTGTCTCACAAATTCAACGAGCCTGATTATGAAGAATATGACCCAATAA	xtzbca0_005213.z1.scf
CUST_8294_PI425515147	0.048096526	0.01411142	1.0538338	down	1.3228787	down	1.1195612	down	1.0542923	up	11.7648	12.001196	12.160343	11.674965	11.549292	11.491039	11.938107	11.720819	11.77861	11.984376	11.854051	11.860967	11.98988	12.115178	12.050107	pleckstrin homology (PH) domain-containing protein-related [Arabidopsis thaliana]	3.00E-24	ref|NP_001078437.1|	TTGTACATTCAAACTAGATGGACAGCTTTACCTGGGGAGCCTCCCCCAATTGATGATACT	xtzbca0_005205.z1.scf
CUST_31615_PI425515147	0.014461797	8.64E-04	1.2307426	down	1.2219858	up	1.0128511	down	1.1414582	down	10.380092	10.171389	10.338391	10.591699	10.627944	10.5379095	10.208852	10.309045	10.316708	9.817963	10.04123	10.1320915	10.085749	10.080002	10.151485	tetrahydrofolylpolyglutamate synthase, putative [Ricinus communis]	e-140	ref|XP_002513590.1|	TGTGTGACATAATTATACGAGTCGATAGGGATTTTCAGCTGTTTGCCGATTTGCCTGAGA	Contig1591
CUST_33693_PI425515147	0.008957552	2.21E-04	1.2606572	up	2.2358284	down	1.3967943	up	1.257645	down	6.1960073	6.285473	6.2503457	5.044381	5.0071316	5.197884	6.683859	6.852822	6.6415033	6.9061413	6.371893	6.45632	6.1323285	5.7902718	5.8170505	CBL-interacting serine/threonine-protein kinase, putative [Ricinus communis]	7.00E-07	ref|XP_002519328.1|	CTCTAGTTGATACAAAACTCAGCCTCATCTCTATATCCTATAAAAATTCAAATCTGCGTC	GT978238.1
CUST_18392_PI425515147	0.0389866	0.009018955	1.7795523	up	1.4720819	up	1.5712619	down	1.495075	up	6.86723	6.9465065	6.9984074	7.972422	7.1299176	7.383379	6.3546414	6.0688753	6.4328566	7.46795	7.908523	7.9302135	7.304368	7.819621	7.4288087	monoxygenase, putative [Ricinus communis]	3.00E-38	ref|XP_002531782.1|	TGCAAATATTGTTATTGGCTGTGATGGTATTCGATCTCCAGTTGCCAATTGGATGGGATT	xtzdca0_004849.z1.scf
CUST_14835_PI425515147	0.020500384	0.002080084	1.378851	up	1.420352	down	1.0637689	down	1.2980317	up	12.900325	12.95153	12.838137	12.609804	12.108252	12.453196	12.695153	12.797931	12.929356	13.571654	13.324775	13.183966	13.273289	13.2616625	13.284019	nadph-cytochrome P450 oxydoreductase [Populus trichocarpa]	4.00E-80	ref|XP_002329636.1|	AGAATTCATGTTACATGTGCACTGGTTCTTGAGAAAACACCAGCTGGACGGGTACACAAA	xtzcca0_006902.z1.scf
CUST_14328_PI425515147	0.02738524	0.004127697	1.7383999	up	1.051582	up	1.0112047	up	1.2325428	up	8.109693	8.146091	8.16602	8.16745	8.700594	7.771443	8.393244	8.065799	8.010985	9.040805	8.7226715	9.051606	8.389924	8.495456	8.441338	ATU2AF35A; RNA binding / nucleic acid binding / nucleotide binding / zinc ion binding [Arabidopsis thaliana]	3.00E-32	ref|NP_174086.1|	TTTGGCTTCAATTTGCGGTACCGAAAAGGACCGTGTTAACTGCCCCTTCTACTTCAAGAT	xtzcca0_006239.z1.scf
CUST_30683_PI425515147	0.027961537	0.004364202	1.1338603	down	1.3789815	down	1.3726516	down	1.120494	down	15.425757	15.270906	15.353858	14.901259	14.933312	14.825143	14.951719	14.907986	14.819922	15.171696	15.162084	15.173017	15.129306	15.246959	15.181853	Os02g0609400 [Oryza sativa (japonica cultivar-group)]	1.00E-28	ref|NP_001047394.1|	CCTGCAGCAAATGCTGGTGCACCACCTTCTGATTCACAAATTGACTTCTTAGGTGAACTT	Contig659
CUST_32793_PI425515147	0.030355977	0.005272183	1.2979587	up	1.1227517	down	1.0242378	up	1.185671	up	9.366603	9.403881	9.247376	9.102355	9.315454	9.098936	9.184032	9.387356	9.550126	9.693497	9.741411	9.711687	9.466433	9.766051	9.52249	predicted protein [Physcomitrella patens subsp. patens]	1.6	ref|XP_001783287.1|	CCTCTGTTACAGTATATTCGCTTTCGTTGCTGAATGCTGAATTTTGTTATCTTAGTGTAA	GT970519.1
CUST_25049_PI425515147	0.041941456	0.010466819	1.0218269	down	1.2280575	down	1.08303	down	1.4673821	up	10.063313	10.068551	10.397507	9.834234	9.876951	9.929051	10.212201	9.841376	10.130572	10.107014	10.178785	10.150119	11.02278	10.348737	10.817584	Ribulose bisphosphate carboxylase small chain, chloroplast precursor, putative [Ricinus communis]	1.00E-36	ref|XP_002531624.1|	CTGTCTGTGATTTCCTCTTTTGTGCTGCAAATAAAATGGTAGGTAGTAGTTGGGTATTCA	rjcfea0_001568.y1.scf
CUST_31967_PI425515147	0.039824046	0.009482835	1.5528148	up	1.8616362	down	1.7757192	down	1.126564	down	15.8518505	16.107227	15.082948	15.152237	14.494995	14.705081	15.202231	14.687437	14.667148	16.078348	16.519361	16.348972	15.445989	15.870711	15.209536	Photosystem I reaction center subunit XI, chloroplast precursor, putative [Ricinus communis]	2.00E-93	ref|XP_002527284.1|	GAGGGTTCTTTTTTGGTGGAATTTCTGGTGTCATTTGGGCTTATTTCCTTCTCTATGTTC	Contig1944
CUST_4962_PI425515147	0.048688542	0.014512401	1.1122708	down	1.5689998	down	1.4189893	down	1.5425564	down	12.41615	12.411943	11.97766	11.557151	11.876208	11.42286	11.809633	11.804208	11.677323	12.142876	12.052886	12.149468	11.87213	11.674126	11.383528	Os04g0574200 [Oryza sativa (japonica cultivar-group)]	3.00E-48	ref|NP_001053617.1|	TCTTCTTACACCAAGTCTGTGAAACAAGTTCCTTACAACATCTCCGTACTCGAGGTCAGC	xtzaca0_006951.z1.scf
CUST_16892_PI425515147	0.04315455	0.011109448	1.1818398	down	1.1189767	down	1.6243103	down	1.4098257	down	12.19652	12.169952	11.959875	12.146963	11.839961	11.852886	11.526292	11.357935	11.342641	11.69109	11.983022	11.929133	11.409322	11.930528	11.499948	PRPL11 (PLASTID RIBOSOMAL PROTEIN L11); structural constituent of ribosome [Arabidopsis thaliana]	4.00E-41	ref|NP_174575.1|	CCAAAACTGCTGATAAAGCCGGCTATATCATTCCTGTTGAAATTACGGTCTATGATGATA	xtzdca0_002625.z1.scf
CUST_15775_PI425515147	0.03968246	0.009399113	1.2484062	down	1.0011383	down	1.0183374	down	1.0429989	up	13.513022	13.506742	13.804714	13.5568075	13.474621	13.788125	13.681716	13.521987	13.542129	13.257399	13.335472	13.271344	13.618754	13.621712	13.766224	poly-A binding protein, putative [Ricinus communis]	5.00E-55	ref|XP_002531675.1|	TTATGTGGAATTTCTCGAAGTAGAAGCCATACAGGAGGCGTTGCTCCTGAATGAATCTGA	xtzdca0_000934.z1.scf
CUST_17361_PI425515147	0.030654496	0.005407418	1.0224566	down	1.1275415	up	1.1083905	up	1.0840607	up	12.174697	12.17277	12.173626	12.323351	12.307485	12.409797	12.215764	12.34244	12.408287	12.148105	12.140253	12.136617	12.220027	12.388128	12.262278	ATP-dependent RNA helicase, putative [Ricinus communis]	7.00E-53	ref|XP_002520395.1|	TTACCTTTGGAATCTGTAGACTCGTTGACATCAATGGTCTATGCAACTGGAATTGACAAC	xtzdca0_003285.z1.scf
CUST_28352_PI425515147	0.010250622	3.49E-04	1.0551889	down	1.0226148	up	1.2853367	down	1.4614481	down	10.509312	10.497922	10.306236	10.531235	10.468255	10.4107685	10.16032	10.181046	9.885665	10.301157	10.3617115	10.4180975	9.922708	9.857066	9.8915	Transcription factor RF2b, putative [Ricinus communis]	9.00E-60	ref|XP_002518293.1|	ATACTAGCTAATCGGCAGTCTGCTGCTCGTTCTAAAGAGAGGAAGGCCCGATATATTCTA	rjcpga0_001990.y1.scf
CUST_20053_PI425515147	0.03687046	0.007997562	2.248021	up	4.025443	down	1.4371755	up	1.1751006	down	8.141532	7.6072435	7.40823	5.32298	6.577404	5.229179	8.407069	8.215737	8.103909	9.37672	8.533609	8.752642	7.4789286	7.3351617	7.6445627	9-cis-epoxycarotenoid dioxygenase, putative [Ricinus communis]	5.00E-75	ref|XP_002519665.1|	TTTCAGTGCCAACAATGATGCATGATTTCGCTATCACGGAAAATTTCGTGGTGATCCCCG	xtzdca0_006926.z1.scf
CUST_3717_PI425515147	0.041432213	0.010217199	1.146826	down	1.3031006	down	1.2291731	up	1.8077254	down	5.329276	5.680722	5.6219554	4.695959	5.217657	5.5724936	5.7912135	5.80273	5.9310756	5.051171	5.451851	5.535994	4.9404545	4.6656694	4.463304	conserved hypothetical protein [Ricinus communis]	1.00E-11	ref|XP_002526319.1|	ATCTTAGCAAAAAGAATACGTGCAATGTTGCGGAGACTTGTTAACAGACGGGTCTGTGCG	xtzaca0_005403.z1.scf
CUST_6323_PI425515147	0.006286257	9.59E-05	1.3069983	up	1.6285537	down	1.3914032	down	1.0046041	up	9.980835	10.173247	9.7346525	9.371361	9.087269	9.319334	9.428471	9.501672	9.528975	10.377217	10.3707075	10.299585	9.898483	10.096079	9.914058	Ubiquinone biosynthesis protein coq-8, putative [Ricinus communis]	6.00E-58	ref|XP_002523874.1|	ATGAATTTGCTCGCAGAGTTTATCAAGAGCTCAACTATGTGCAGGAGGGACAGAATGCGA	xtzbca0_002119.z1.scf
CUST_21323_PI425515147	0.011850635	5.21E-04	1.3645788	down	3.7024229	up	4.7507634	up	2.5934167	up	5.2693596	5.10021	5.026983	8.025425	5.957829	7.078708	7.2020493	7.2102466	7.7287354	4.5074744	4.6985188	4.8451924	6.439302	6.2928805	6.7889333	Oleosin 2 [Ricinus communis]	2.00E-40	ref|XP_002511014.1|	CTTAAAAGAGAAGTGGGTTTTGGTGGTTGATGCAGAGAACATAAAATGGCTTTGATATAT	rjcaeb0_001875.y1.scf
CUST_27165_PI425515147	0.010250622	3.53E-04	1.4525747	down	8.504556	down	1.3686224	down	1.0149603	down	18.455353	18.5741	18.528618	15.0473795	15.53104	15.714946	18.245384	18.398188	17.556332	18.06	17.925987	17.956253	18.634903	18.403551	18.455353	predicted protein [Populus trichocarpa]	2.00E-18	ref|XP_002307107.1|	GCTTTGGCTCTCCTTATTCACCAAGCTTCTCTTTTAATTGTCTTGGAAGTAGATAAATAT	rjcfea0_004174.y1.scf
CUST_10575_PI425515147	0.0277925	0.004296721	1.3423455	down	1.1819124	down	1.2001606	down	1.1865021	down	9.331412	9.381405	9.479594	9.155177	9.189935	9.123931	9.222322	9.142634	9.037776	8.937841	8.977285	9.003019	9.256934	9.068112	9.127224	DNA binding protein, putative [Ricinus communis]	2.00E-06	ref|XP_002511487.1|	ATTTGGCCGTTATCCACAATTAATGAAGAGACAAACGGTATTGGTGGTGGATTGGCGCTC	xtzcca0_000733.z1.scf
CUST_35949_PI425515147	0.005267995	5.67E-05	1.4525824	up	1.626042	down	1.1764009	down	1.0067182	up	10.921827	10.949937	10.787187	10.208619	10.211411	10.134828	10.493623	10.748708	10.713482	11.470705	11.462444	11.341661	10.851613	11.139539	10.696778			nohit	CCGATTTTCAGGAGAGGTGCTGCCGAAATTTTGACAGAAACTAGACTAAATTTTAATTAA	GT971805.1
CUST_28444_PI425515147	0.04090446	0.009937617	1.1994555	down	2.1207292	up	1.2317656	down	1.1414	down	11.986991	11.903982	12.007543	13.059084	12.737134	13.355975	11.795439	11.663535	11.537358	11.538752	11.759842	11.812782	11.785004	11.756533	11.784563	dimethylaniline monooxygenase, putative [Ricinus communis]	5.00E-73	ref|XP_002510667.1|	TCATCAGCTCCTTTATACCGAGATTGCATTCATCCTCGAATTCCACAGCTAGCTATACTT	rjcpga0_002104.y1.scf
CUST_19787_PI425515147	0.039824046	0.009485708	1.4164871	down	1.201009	down	1.8945634	down	1.5450914	down	10.054061	10.042563	9.820046	9.9870825	9.5892315	9.54762	9.175556	9.05244	8.923081	9.45111	9.51624	9.442369	9.210243	9.532089	9.291265	aldo-keto reductase, putative [Ricinus communis]	4.00E-75	ref|XP_002529061.1|	TATTTCACAAAAAAGAATGGATGTCTCTTCCTTGGACATGCTTCAGTTTCATTGGTGGGA	xtzdca0_006606.z1.scf
CUST_9030_PI425515147	0.037534524	0.008382837	1.0333073	up	1.3058428	up	1.0997446	up	1.1983274	up	7.514149	7.43851	7.6164274	7.857873	7.937281	7.9288764	7.6109657	7.690353	7.679273	7.58182	7.4025173	7.726558	7.6701384	7.6806874	8.0013275	nucleotide binding protein, putative [Ricinus communis]	9.00E-27	ref|XP_002511089.1|	ATGTTCCTGAATGTTCTTCTGAGAACCAATCTCAATCCAGAACAGAACTTTTAATTCCTG	xtzbca0_006347.z1.scf
CUST_5480_PI425515147	0.011558664	4.84E-04	1.149125	up	2.001243	up	1.129558	up	1.2002455	up	9.846357	9.823374	9.948052	10.781537	10.871723	10.967212	9.95873	10.060192	10.126137	10.029452	10.0499325	10.140005	10.08284	10.069065	10.255865	uracil-DNA glycosylase [Zea mays]	5.00E-29	ref|NP_001150773.1|	AGCCCTATGCGAAGACTCTTTGTAAATTCTCTTGAAAATGAGATATGCAATGGCAGTGTA	xtzbca0_000803.z1.scf
CUST_805_PI425515147	0.014113829	8.05E-04	1.1136018	up	1.2772583	up	1.0616509	up	1.1318437	up	15.097147	15.17046	14.513046	15.295646	15.2851305	15.259029	15.040193	14.988988	15.0104	15.059728	15.134494	15.052133	15.111762	15.18863	15.016284	conserved hypothetical protein [Ricinus communis]	6.00E-29	ref|XP_002532984.1|	TATGACATGAGCTCCCTACGCGATCGTACTAAGGATATTCTTAGTGTTGTGGTGGCTTTG	xtzaca0_001118.z1.scf
CUST_13647_PI425515147	0.018938784	0.001719383	1.0233674	down	1.7943224	up	1.2854608	up	1.235045	up	12.208153	12.075478	11.623692	12.811133	12.720947	12.90556	11.963358	12.522297	12.508525	11.835816	11.993081	11.978455	12.373986	12.27378	12.173246	predicted protein [Populus trichocarpa]	3.00E-16	ref|XP_002302022.1|	AAGTCATGATGAGAGATTTGGTGGTGTTAAATGGTGAATCAACTGAAAGGTGCAAAGCTA	xtzcca0_005194.z1.scf
CUST_26184_PI425515147	0.027845662	0.004334006	1.1052377	down	1.1168934	down	1.4059625	down	1.2571363	down	9.802906	9.630348	9.482169	9.566638	9.416482	9.453829	9.136936	9.202645	9.10117	9.487248	9.484341	9.510766	9.155891	9.514159	9.25495	rpl2 [Jatropha curcas]	2.00E-73	ref|YP_002720176.1|	CAAATTATTTCGTGTATTGGATTTCACTTGACTGTCTACGGCTCCATTGCGTGTGCTCGG	rjcfea0_002995.y1.scf
CUST_15974_PI425515147	0.032316837	0.006068376	1.0438783	down	1.4492025	up	1.0417944	up	1.2147847	up	9.326266	9.379238	9.163604	9.742635	9.9505005	9.781753	9.166151	9.449824	9.430348	9.152503	9.236329	9.294417	9.612143	9.50714	9.591929	protein with unknown function [Ricinus communis]	1.00E-40	ref|XP_002520963.1|	TGATGAAGCTGAGCTACAGGGTGTGATGCCAATTTTCCCGTTGCTTGTGGTATGTATGAA	xtzdca0_001188.z1.scf
CUST_25674_PI425515147	0.042229533	0.010616099	1.1358266	up	1.6318675	up	1.3159884	up	1.2909925	up	17.30817	17.259636	17.3037	17.997732	17.796669	18.196674	17.514103	17.656082	17.889763	17.553322	17.44354	17.425873	17.736755	17.495108	17.745085	Ethylene-responsive transcription factor, putative [Ricinus communis]	0.029	ref|XP_002533237.1|	AGGTGCAAGAGTAGTACATAGGTATTTAGGTTCCCATTTACATTTTGAGACATTGGACTT	rjcfea0_002339.y1.scf
CUST_14528_PI425515147	0.038875572	0.008973535	1.0443822	up	1.1218911	up	1.0842957	up	1.1733402	up	10.854269	10.846575	10.850829	10.899252	10.998513	11.151707	11.028862	10.845949	11.02714	10.803072	10.920917	11.015636	11.057828	11.05636	11.12935	translation initiation factor eif-2b alpha subunit, putative [Ricinus communis]	5.00E-77	ref|XP_002532954.1|	ATTTCATTTTGATGGCTGCCTATTTTGGTTCATGGTTTCTCCAAAGTTGTATTGGAAGTC	xtzcca0_006495.z1.scf
CUST_10407_PI425515147	0.035801608	0.007524776	1.1596917	up	1.3557496	down	1.0169953	down	1.4575552	up	12.468532	12.718804	12.651366	12.650014	12.01692	11.854495	12.45514	12.545911	12.764709	13.042171	12.775294	12.662462	13.200889	13.164598	13.103866	Adipocyte plasma membrane-associated protein, putative [Ricinus communis]	1.00E-51	ref|XP_002516259.1|	CGGGTCCAAGATAAGGTTTGCAGATGACGCGATTGAAACTTTCAAATGGTAATATCTATT	xtzcca0_000483.z1.scf
CUST_14844_PI425515147	0.01697934	0.001290582	1.2147317	up	1.6026454	up	1.2129135	up	1.2128726	up	12.233635	12.263822	12.125924	12.821138	12.897177	12.946429	12.394543	12.565225	12.4990425	12.590192	12.473273	12.401828	12.562948	12.422787	12.472927	Protein Z, putative [Ricinus communis]	1.00E-50	ref|XP_002510281.1|	TAATGAAGTAAATGCATGGGCTGTAAAGAGACAAATGGCCTTGGTCAAGAGGTTCTTCCC	xtzcca0_006911.z1.scf
CUST_10774_PI425515147	0.013046814	6.48E-04	1.0128618	down	1.0127513	down	1.1301473	down	1.1905655	down	9.649797	9.573414	9.473558	9.555758	9.5508585	9.535314	9.376265	9.464161	9.326812	9.688648	9.434885	9.517924	9.308271	9.337554	9.296004	conserved hypothetical protein [Ricinus communis]	1.00E-09	ref|XP_002528708.1|	ACAGACATTTCCATTTTAACTGAAGCTGAGAAGCAACAGTGGCTGCAAAGAGAGGCCATA	xtzcca0_001025.z1.scf
CUST_9354_PI425515147	0.03926265	0.009189805	1.1510675	up	1.1359587	up	1.0031927	up	1.1566484	up	12.222102	12.250174	12.246306	12.564198	12.34042	12.365695	12.341596	12.118384	12.272401	12.454293	12.477476	12.39573	12.481933	12.366938	12.499563	adenylate kinase, putative [Ricinus communis]	1.00E-21	ref|XP_002521775.1|	ACAAATATGGTTCGGTGCATGTTGCTGCTGGCGATCTATTGAGAGCTGAAATTGCATCAG	xtzbca0_006721.z1.scf
CUST_21494_PI425515147	0.017710753	0.001415699	1.5211945	down	1.3449115	up	1.2663383	up	1.0530566	up	9.210669	9.366971	9.73269	9.67923	9.96194	9.95169	9.702299	9.698869	9.931149	8.741567	8.91905	8.834097	9.635284	9.616067	9.282727	PREDICTED: hypothetical protein [Vitis vinifera]	4.00E-16	ref|XP_002264895.1|	AGTAACGACTTCACCGAAACTAGAAAAGGCATCTCTCAGAGACTGGTCATCAGTTCCATG	rjcaeb0_002105.y1.scf
CUST_33024_PI425515147	0.009822218	2.95E-04	1.3826836	down	1.2982634	up	1.1156973	down	1.219398	down	9.833066	9.369487	9.430055	10.0081835	9.83006	9.924111	9.352994	9.387149	9.418625	9.079325	9.07719	9.073677	9.284001	9.286962	9.2031355	Minor allergen Alt a, putative [Ricinus communis]	8.00E-22	ref|XP_002519089.1|	TCAATGTATGGGCATGTGGATTTTTTGGCAAGAAGAATGAAGAAGGGTGTGGATTCCATT	GT975983.1
CUST_4131_PI425515147	0.04987753	0.015258716	1.1696076	up	1.6166565	up	1.1061397	down	1.3067011	down	4.568474	5.130895	5.0806446	5.706039	5.495482	5.657533	5.015086	4.5894957	4.738832	5.1023803	4.900782	5.454926	4.96161	4.486633	4.1739855	CKA1 (CASEIN KINASE ALPHA 1); kinase [Arabidopsis thaliana]	3.00E-30	ref|NP_201539.2|	TCGCGTTAGCGGCATATGAAAAAAGATCCCCAAAACTTTAACTCATCCACTGCTTCTTCA	xtzaca0_005932.z1.scf
CUST_35416_PI425515147	0.032623604	0.006187219	1.7157224	up	2.2794743	up	2.6420462	up	4.5461617	up	7.4857297	6.770393	7.383938	8.412554	7.4167414	9.376871	8.547474	8.969271	8.328284	8.796843	7.5856223	7.5940447	9.208892	9.502668	9.482448	2-nitropropane dioxygenase precursor, putative [Ricinus communis]	5.00E-30	ref|XP_002525846.1|	AATTTCGTTATTGCCAAAGAGTAGTTGATCTTGTTGGCGTCCGGGAGTATACCCGTAATT	GT974602.1
CUST_18605_PI425515147	0.04148076	0.010249668	2.5173185	down	1.989189	down	2.6500554	down	1.1498005	up	8.983888	8.681822	8.450137	8.265688	6.207173	8.666448	7.26561	7.0284195	7.6037517	7.156037	7.3346543	7.629495	8.325273	9.080993	9.313735	alcohol dehydrogenase, putative [Arabidopsis thaliana]	5.00E-53	ref|NP_568453.1|	CCATTTTCTTGGAACCTCAACTTGTAGCCGATACACAGTAGTTCATTCTGGCTGTGTTGC	xtzdca0_005086.z1.scf
CUST_31062_PI425515147	0.035879005	0.007570603	1.0973964	up	2.5856745	up	1.0097879	up	1.4056233	up	11.40656	11.327638	11.564	13.1087475	11.784811	13.516261	11.270322	11.400586	11.669449	11.490225	11.606337	11.6038885	11.925617	11.981259	11.86495	Protein P21, putative [Ricinus communis]	e-134	ref|XP_002533803.1|	AATAGAATGGAGAAAACGGTAAAGGCCACATCAGCAATCACGCTTGTGATTTGGACAAGA	Contig1038
CUST_6133_PI425515147	0.023620635	0.002894964	1.1130469	down	1.4084917	down	2.01784	down	1.3950189	down	15.476277	15.576006	15.260783	15.316604	14.775379	14.738632	14.559998	14.330537	14.3841	15.234203	15.376164	15.239159	14.82846	15.311136	14.732622	Cytochrome b6-f complex iron-sulfur subunit, chloroplast precursor, putative [Ricinus communis]	4.00E-49	ref|XP_002513246.1|	TAAAGGGAGATCCCACCTACCTTGTTGTGGAAAAAGACAGAACTTTGGCAACATATGGAA	xtzbca0_001770.z1.scf
CUST_33228_PI425515147	0.044931684	0.012166691	1.7386223	down	1.0059168	down	1.8470945	down	1.1353548	down	6.4152627	6.799955	6.3292136	6.666083	6.2033014	6.6495137	5.4026012	5.6426797	5.843378	5.590736	5.8861303	5.673733	6.311507	6.4443536	6.239141	pentatricopeptide repeat-containing protein, putative [Ricinus communis]	8.00E-65	ref|XP_002510452.1|	AGCATGACGGGAGACTATCAAATTGTGCCATCTTTAGAACATTATGCAGCTATGGTCCAT	GT969654.1
CUST_9745_PI425515147	0.010250622	3.53E-04	1.0530747	up	2.281673	down	1.1669449	down	1.2848568	down	16.28234	16.454062	16.098316	15.142459	15.157856	14.964123	16.147776	15.917451	16.10128	16.324202	16.43059	16.303747	16.12816	15.949517	15.672215	tonoplast intrinsic protein, putative [Ricinus communis]	4.00E-58	ref|XP_002519456.1|	TCTTATTTTTGTCTTCGCCGGTGAAGGCTCCGGGATGGCCTTTAATAAGCTCACTAACAA	xtzbca0_007187.z1.scf
CUST_10011_PI425515147	0.034786183	0.007091585	1.089244	down	1.0270371	up	1.092671	down	1.0563321	up	12.569885	12.380638	12.413002	12.523021	12.435907	12.520065	12.318735	12.290225	12.370993	12.330361	12.383599	12.279585	12.520779	12.55987	12.520065	transmembrane protein 14, putative [Ricinus communis]	4.00E-23	ref|XP_002532672.1|	GGATTCCTTATGGTGGTCTTGTTGTTAGTGGGGGTCTCCTTGGTTTCATATTTTCTAGAA	xtzbca0_007494.z1.scf
CUST_17867_PI425515147	0.013433578	7.07E-04	1.0970424	down	1.0581632	down	1.1321744	down	1.0776675	down	12.801553	12.800218	12.820375	12.786186	12.853868	12.537407	12.650422	12.614737	12.619698	12.692548	12.650422	12.678316	12.741218	12.693406	12.663784	unknown protein [Arabidopsis thaliana]	5.00E-56	ref|NP_568766.1|	CTTTAAACCCTAGCAGAGCATCCATCTCCAATACTCATGATGGGAAATCATACAGCACAG	xtzdca0_003977.z1.scf
CUST_670_PI425515147	0.029377667	0.004857902	1.256963	down	1.8335953	down	1.5357401	down	1.4355832	down	8.400761	8.405831	8.170218	7.628137	7.5159655	7.2086825	7.697047	7.65997	7.762991	8.046329	7.9942555	7.9463987	7.798359	7.8971763	7.716364	zinc finger protein, putative [Ricinus communis]	6.00E-29	ref|XP_002512193.1|	AGTCTGTAAGGACCAGTTCGTCATCGATGTTGATGCAAAGCTACTTCCTTGCAACCACTT	xtzaca0_000951.z1.scf
CUST_20525_PI425515147	0.008577368	2.00E-04	1.1368526	down	16.339863	up	31.167887	up	9.71554	up	3.6116645	2.9364212	2.9275959	8.753253	5.683967	7.1294327	7.847228	7.9297414	8.584678	3.0814943	2.9207246	2.9183264	6.10593	6.1450005	7.0656343	Oleosin 2 [Ricinus communis]	1.00E-40	ref|XP_002511014.1|	GAGCTGAGCAGTTTGGACAGCATGTAACAGGTCAACAGACTTAAAAGAGAAGTGGGTTTT	rjcaeb0_000702.y1.scf
CUST_24166_PI425515147	0.018024014	0.001512412	1.3125316	up	9.606528	up	1.0063981	up	1.2166475	up	11.734536	11.674724	11.606337	15.366325	14.444831	14.996482	11.284162	11.452379	12.306655	12.162809	11.9769535	12.052886	12.123837	11.836741	11.903749	electron transfer flavoprotein-ubiquinone oxidoreductase, putative [Ricinus communis]	1.00E-32	ref|XP_002522858.1|	TGGGGAGAGAGAACCAAATGGATTTGGTTTCATCATTTTGTTAATAGTAATCTTGGTATC	rjcfea0_000505.y1.scf
CUST_11626_PI425515147	0.04823318	0.014211136	1.2726634	down	1.6073157	up	1.5082878	down	1.358088	down	10.525283	10.828291	10.578845	11.462444	11.026453	11.497481	10.400573	9.986339	9.766771	9.99293	10.605881	10.290052	10.220853	10.194592	10.192242	short-chain dehydrogenase, putative [Ricinus communis]	3.00E-49	ref|XP_002534245.1|	CCACAAACTGCAAACATGGCATATAATCATGGCCTGCACAGACTTTCTTAAGACAGAAAG	xtzcca0_002134.z1.scf
CUST_14937_PI425515147	0.010250622	3.53E-04	1.205915	up	38.288334	down	1.5907103	down	1.0954778	up	13.275038	13.544483	13.378289	8.581119	7.6003294	8.239864	13.0133705	12.562664	12.612762	13.659048	13.721882	13.627262	13.465345	13.762188	13.364958	N-acetyltransferase, putative [Ricinus communis]	2.00E-33	ref|XP_002531281.1|	AGATATGCATGCTTGGTAGCTGAACCTGCAGCTGGTTCTTCCAATTCTCAAGGGAATAAA	xtzcca0_007028.z1.scf
CUST_1582_PI425515147	0.016124133	0.001133725	1.0748373	up	1.5334369	up	1.1320741	up	1.0519428	up	8.098013	8.247898	8.006351	8.704603	8.798488	8.69948	8.222572	8.340048	8.32655	8.137847	8.220632	8.30614	8.268269	8.178911	8.124252	E2F4,5, putative [Ricinus communis]	2.00E-69	ref|XP_002523865.1|	AGAGAGATGCAAGAACAGATTAAGGGATCTCAGTGAAGATGAAACATAATCAAAACGCTC	xtzaca0_002110.z1.scf
CUST_11930_PI425515147	0.013254646	6.87E-04	1.2331295	up	1.0865344	down	1.0056798	down	1.1855322	up	14.760535	14.833796	14.689846	14.584858	14.649538	14.690575	14.7456255	14.721086	14.792951	15.044406	15.111762	15.034979	15.037232	15.006747	14.9768	dtdp-glucose 4-6-dehydratase, putative [Ricinus communis]	1.00E-85	ref|XP_002531297.1|	GAAGGCACCTGCTGCTTCTTGTAGAAAGGCTATCACTTCCACTGATAAGTTTGAGATGTG	xtzcca0_002529.z1.scf
CUST_40444_PI425515147	0.009197529	2.41E-04	1.0041839	up	2.985554	up	1.1357754	up	1.1572974	down	7.171701	7.3453145	6.917944	8.584678	8.766174	8.818104	7.2970386	7.603359	7.0855947	7.0855947	7.1802454	7.187188	7.1595135	6.7662983	6.876869	Cucumisin precursor, putative [Ricinus communis]	1.00E-49	ref|XP_002510884.1|	AATTTATAGTTATCAGACTGTTTTTCACGGGGTTGCTGCCAAGTTGAGTGAAGAAGAAGC	EE257401.1
CUST_2828_PI425515147	0.005614966	6.45E-05	1.1223607	down	1.8910588	up	1.0985206	up	1.0495278	up	8.816862	8.580645	8.797208	9.604512	9.711013	9.63677	8.876478	8.780953	8.943966	8.473011	8.62115	8.600943	8.856494	8.771017	8.776423	pentatricopeptide repeat-containing protein, putative [Ricinus communis]	7.00E-12	ref|XP_002512332.1|	GAGGTCATTGTGCTCTTCCTTGGAGTGATGGAAGTACAGCTCTTCAATCTTTAATGGCAG	xtzaca0_003867.z1.scf
CUST_25737_PI425515147	0.015362115	9.96E-04	1.0046566	down	1.2462904	down	1.0760487	down	1.0056081	down	16.43059	16.416046	16.49449	16.161728	16.098316	16.12816	16.36167	16.359768	16.302464	16.476469	16.445559	16.398996	16.395061	16.416046	16.505817	PREDICTED: hypothetical protein [Vitis vinifera]	5.00E-06	ref|XP_002285749.1|	GGAGAAGTAGCTTGCTCCCACTACTTCTATTATAAGTTTTTTAGTAGGTGTACTTGTTTT	rjcfea0_002420.y1.scf
CUST_36964_PI425515147	0.047331054	0.013634737	1.1727694	down	1.0215	up	1.0196353	up	1.0527762	up	12.68648	12.93504	12.873591	12.776087	12.618812	13.192283	12.881794	12.777304	12.920175	12.549056	12.590192	12.666106	12.906772	12.904469	12.9064665	nucleic acid binding protein, putative [Ricinus communis]	4.00E-53	ref|XP_002520047.1|	TGAACATTACTTGTTCCTTGTTATTTTGGAAGTTGTAATTCGGGCAAATTGTCGAACTTG	GT228609.1
CUST_20327_PI425515147	0.04713027	0.013490718	1.13988	down	1.3502991	up	1.1873738	up	1.0574653	up	12.934946	13.079642	12.967325	13.418987	13.257399	13.60536	13.063973	13.178982	13.482277	12.809267	12.806733	12.799262	13.039958	13.222178	12.961601	PREDICTED: hypothetical protein [Vitis vinifera]	0.13	ref|XP_002283680.1|	AACCGACTAAAGTGAAAGTTGTCGCTGTAAATGCTACATACATTACCTATTGCATAGTAA	rjcaeb0_000454.y1.scf
CUST_22492_PI425515147	0.049131718	0.01477983	1.0026139	up	1.182762	up	1.0023806	up	1.3637844	up	15.086083	15.121594	15.109666	15.206371	15.29305	15.544401	15.18028	14.942236	15.205119	15.034308	15.147169	15.147169	15.580742	15.631489	15.447961	Ferredoxin-3, chloroplast precursor, putative [Ricinus communis]	6.00E-65	ref|XP_002515750.1|	CTGTGTCTCATATCCAACTTCAGACTCTGTTATTCGTACTCACAAGAGAGTGATCTCTAC	rjcaeb0_003355.y1.scf
CUST_9903_PI425515147	0.038875572	0.008974067	1.312162	down	1.3053327	down	1.9654559	down	1.5414088	down	14.970409	15.034979	14.903415	14.93191	14.460735	14.362905	14.216687	13.8310175	13.936506	14.326896	14.654026	14.752041	14.085329	14.600769	14.349956	Plastid-specific 30S ribosomal protein 3, chloroplast precursor, putative [Ricinus communis]	1.00E-50	ref|XP_002529130.1|	AAGACTACTCTAGAGAGCAAGCCATGGATATCCCAGAAGAAAATGATTATACTCCTCAAT	xtzbca0_007372.z1.scf
CUST_37952_PI425515147	0.029668042	0.004987103	1.2594057	down	1.8390796	down	1.1696602	down	1.0095978	up	6.977081	7.266873	7.4934225	6.3305855	6.321962	6.4478774	6.6655054	6.976026	7.417577	6.7139993	6.678771	7.3463774	7.08598	7.3968415	7.295898	PREDICTED: hypothetical protein [Vitis vinifera]	1.4	ref|XP_002268678.1|	GGGACACAAATCTAAACCCTATCGATAGTAATTAGTGGAACAAAAACGAAAATCAGACTT	GO246642.1
CUST_4408_PI425515147	0.044092465	0.011624946	1.1953901	up	1.837016	down	1.1028862	down	1.405995	down	10.451968	10.688158	10.646675	9.618088	10.265242	9.271378	10.786537	10.632921	9.943491	10.82122	10.876361	10.861664	10.261972	10.128653	9.921403	unknown protein [Arabidopsis thaliana]	4.00E-29	ref|NP_176321.2|	ATCGCTGCATCTTCTCGGTTCCACCATAGACATGGCGATAAAGATCAGCAAGAGCAAATA	xtzaca0_006267.z1.scf
CUST_26388_PI425515147	0.02431825	0.003141933	1.4772245	up	2.6901698	up	1.3099191	up	1.2143078	up	13.473878	13.543486	13.978792	15.095269	15.246959	14.937018	14.000577	14.057533	14.106478	14.1092825	14.275732	14.299809	14.518078	13.213857	14.104626	Aspartic proteinase nepenthesin-1 precursor, putative [Ricinus communis]	2.00E-86	ref|XP_002514026.1|	AAGGGTTATTGGGTTTGGGCCGTTCCTCCTTATCACTTCTTTCTCAATCCAGTTCCCTTT	rjcfea0_003242.y1.scf
CUST_23107_PI425515147	0.048283003	0.014241729	1.2113271	down	1.2446274	up	1.1866472	up	1.0978085	up	13.404772	13.475276	13.507717	13.604823	13.727937	14.00215	13.60663	13.608388	13.913417	13.074697	13.225416	13.257884	13.580502	13.609586	13.60156	cop9 complex subunit, putative [Ricinus communis]	4.00E-63	ref|XP_002510359.1|	TGGGTTTCTCCGCATAATGAACAAAAGCTTAAAAACTAGTTGTCAATGGGTTACGCATTA	rjcaeb0_004152.y1.scf
CUST_41522_PI425515147	0.010921845	4.24E-04	1.6933907	up	2.6891909	up	4.0124335	up	4.252944	up	4.360015	4.1202917	4.2756205	5.565987	4.286157	7.1852984	6.0185986	6.5345516	6.2162104	5.7565002	4.4522085	4.826963	6.123734	6.361012	6.536566	2-nitropropane dioxygenase precursor, putative [Ricinus communis]	3.00E-50	ref|XP_002525846.1|	TCATTGTTGCCAAGGGTAGTTGATCTTGTAGGAGATCGCGGTATACCTGTAATTGCTGCT	EE255194.1
CUST_14715_PI425515147	0.011701037	4.99E-04	1.1228778	up	2.6259952	down	1.478516	down	1.0905092	up	12.412204	12.980764	12.490539	11.182343	11.122998	11.399574	12.283097	11.970688	11.93727	12.684705	12.895792	12.80461	12.616691	12.970551	12.671268	Glutamyl-tRNA reductase 1, chloroplast precursor, putative [Ricinus communis]	7.00E-80	ref|XP_002509995.1|	TGTCAATGCTGTTGACAATGTTCGAGTTTACAATGTCGATGATCTCAAGGAAGTCGTTGC	xtzcca0_006749.z1.scf
CUST_26116_PI425515147	0.02538386	0.003462684	1.037698	up	2.5756028	up	1.3773671	up	1.2429197	up	11.362287	11.181059	11.431495	12.718396	12.411065	12.940109	11.565328	11.755299	12.039957	11.352596	11.360962	11.421444	11.579597	11.657353	11.679093	predicted protein [Physcomitrella patens subsp. patens]	3.6	ref|XP_001781367.1|	GGCTGTTGGCAGACAAGTGAATTAGTTTTGTACAGCATTAAAAAAGACGATCTATATTCA	rjcfea0_002907.y1.scf
CUST_35782_PI425515147	0.044628445	0.011972052	1.1964709	up	1.788638	up	1.449718	up	1.1321924	up	10.644918	10.524074	10.760675	11.484156	11.283002	11.679093	11.182706	11.084182	11.270095	10.918732	10.957606	10.82968	10.977366	10.593021	10.896634	Ethylene-responsive transcription factor, putative [Ricinus communis]	2.00E-13	ref|XP_002533237.1|	CGCCAATAGAAAAAATGATGTCAAGCTTGATGTCAAGCCTTTTGCTTTTTCAGATAAGGC	GT974704.1
CUST_31980_PI425515147	0.026667634	0.003864208	1.0796418	up	1.3548161	down	1.1574049	down	1.0077908	down	12.162497	12.044933	11.938899	11.530871	11.64158	11.659583	11.74662	11.809437	11.957588	12.1144	12.12306	12.240523	11.934242	12.207248	11.971249	sugar transporter, putative [Ricinus communis]	2.7	ref|XP_002512324.1|	CTCTTCCAGTGCATTAATTTGTATTTTATGTGGATGTTATTGCAGCAACAGCGACTAAAT	Contig1957
CUST_36020_PI425515147	0.017975423	0.00149831	1.3992026	up	1.8894082	up	1.3722506	up	1.2750438	up	12.295003	12.027387	12.257218	13.036522	13.125356	13.1715355	12.440365	12.632195	12.87668	12.609402	12.637687	12.786335	12.470509	12.609143	12.551598	rrp4, putative [Ricinus communis]	e-112	ref|XP_002524799.1|	TATGGGTTGGTGAACATGTTGATGCCAGAGATATTGTGGCAGAAGATCAAGTAAACATAC	GT972224.1
CUST_16360_PI425515147	0.002244173	3.52E-06	1.3176323	down	28.391325	up	1.0421953	down	1.4627441	up	7.887377	8.036426	8.314495	13.064392	12.715521	12.94052	8.173877	8.024388	7.8611555	7.6221375	7.530126	7.892191	8.574107	8.532336	8.777887	conserved hypothetical protein [Ricinus communis]	6.00E-40	ref|XP_002510814.1|	CTTAACGTGGATGTTGCATCTGCCAATAGCAATTGAGAGAGATTCTTCAGCTAGCTCAGC	xtzdca0_001773.z1.scf
CUST_25344_PI425515147	0.010250622	3.47E-04	4.104145	down	6.0498366	up	1.621343	down	1.0123618	down	14.064131	15.256374	14.9548855	17.859745	16.972971	17.233362	14.521554	13.946518	13.715754	12.618812	12.975033	12.570302	14.995713	14.546984	14.679519	predicted protein [Populus trichocarpa]	6.1	ref|XP_002307206.1|	GGACGGTGGTGATGAAGCTACTTTATTGTTGTGGTTAAATAAAGAAATTGCATTTGTAAG	rjcfea0_001937.y1.scf
CUST_13973_PI425515147	0.045704477	0.012664841	1.1934984	down	1.055311	up	1.2585348	down	1.0906627	down	9.239061	9.198904	9.194469	9.382069	9.22755	9.255821	8.899425	8.959043	8.778732	9.040515	8.9482565	8.878072	9.129925	8.990704	9.136192	conserved hypothetical protein [Ricinus communis]	5.00E-36	ref|XP_002512652.1|	TAGAAGCAGTAAACCTGCAGTTCCATCTAGCAGTATCACTACTAGATCTCCTTCACCTGC	xtzcca0_005742.z1.scf
CUST_18008_PI425515147	0.019539839	0.001855723	1.2145101	up	1.7596989	up	1.2735167	down	1.0804551	up	9.037138	9.115049	8.84594	9.945419	9.655348	9.843346	8.760313	8.569882	8.621476	9.284197	9.31126	9.243791	9.069089	9.2143135	9.049641	catalytic, putative [Ricinus communis]	8.00E-26	ref|XP_002526285.1|	TGTTCCTATGGGGGCATTATTGTCAGCAGCATATCCTCTTTCATCTCGTCCTCCTTATGT	xtzdca0_004187.z1.scf
CUST_15400_PI425515147	0.024319334	0.003144189	1.0027962	up	1.4213288	up	1.19018	up	1.2843949	up	10.986201	10.805053	10.9917755	11.284864	11.461048	11.558834	11.1097555	11.120532	11.306278	10.868731	10.961005	10.96538	11.300131	11.256656	11.309507	Exosome complex exonuclease RRP41, putative [Ricinus communis]	5.00E-71	ref|XP_002529931.1|	TGCTTTGGTGTTGGAATCTGGTGGCAGTGATATTCCTGTTGTACTATCTTGTGCAAGCCT	xtzdca0_000384.z1.scf
CUST_35724_PI425515147	0.034963228	0.007156435	1.1693255	up	1.3082057	up	1.7335653	up	2.9844992	up	11.127037	10.826017	11.271617	11.180007	11.365932	11.8415	11.696005	11.907562	12.00233	11.833661	10.93653	11.131509	12.464422	12.58188	12.910837	Gibberellin receptor GID1, putative [Ricinus communis]	e-100	ref|XP_002524767.1|	CCAGAAAGCTGGCCATGAAGTGAAACTTCTTTATCTAAAGCAAGCTACAATAAGTTTCTA	GT974965.1
CUST_8421_PI425515147	0.024634058	0.003237864	1.6445223	up	1.2164433	up	1.6320174	up	1.4644004	down	12.867664	12.40927	12.444282	12.698925	13.427387	12.442913	13.404119	13.453523	12.983546	13.534903	13.099928	13.239393	12.029969	11.907046	12.133271	SRC2 (SOYBEAN GENE REGULATED BY COLD-2); protein binding [Arabidopsis thaliana]	2.00E-40	ref|NP_563835.1|	CGTCAGGACACCAAAAGGAAAAAGCAAAGGTACTTTAAACTTCTCGTTTAAATTTGGTGA	xtzbca0_005363.z1.scf
CUST_16840_PI425515147	0.047152467	0.013508989	1.1552325	up	1.0560787	down	1.062806	down	1.2225376	down	11.809024	12.229719	12.18975	12.000253	12.084717	11.907372	12.180505	12.035429	11.748924	12.270209	12.252993	12.32984	11.928213	11.702018	11.728625	triacylglycerol lipase, putative [Ricinus communis]	4.00E-30	ref|XP_002509974.1|	ACTTGTTAATCCTTGGTGGGAGTTCTTTCATTACCGGTTGCTACGTAAGCTTGTGGATGA	xtzdca0_002527.z1.scf
CUST_16559_PI425515147	0.02642484	0.003786251	1.1590801	down	4.252996	down	1.1130594	up	1.4387449	up	9.63056	9.465124	9.456153	6.8688674	7.342611	8.074923	9.627732	9.922946	9.464752	9.840911	9.010936	9.061051	10.016145	10.066669	10.043456	tyrosine aminotransferase, putative [Ricinus communis]	1.00E-97	ref|XP_002523289.1|	TGCTCAAGAAGCTGTTGTTGATGCTCTTCAGTCTGACAAGTTCAATGGTTATGCCCCTAC	xtzdca0_002175.z1.scf
CUST_27590_PI425515147	0.031550396	0.005771447	1.1161115	down	1.1212758	up	1.0309265	up	1.1927085	down	8.079689	7.9658694	8.1265955	8.002989	8.281422	8.383166	8.10089	8.094433	8.108654	7.917196	7.859265	7.9202495	7.8245807	7.903337	7.6815124			nohit	AGTAACACATCTTCCAGAATAATCGCAATAGTCTAATGGCCACACTAGAGTTACATACTT	rjcpga0_000110.y1.scf
CUST_36026_PI425515147	0.020467445	0.002070542	1.7324919	down	1.1455331	up	1.4499882	down	1.0890374	down	7.2882853	7.3356414	7.4116054	7.5940447	7.46795	7.5615945	6.979761	6.78649	6.6611576	6.4038744	6.679167	6.573946	7.226994	7.241963	7.1974134	phosphoserine aminotransferase, putative [Ricinus communis]	e-113	ref|XP_002521703.1|	TGAATATAGAGAGAATTCTTTCCCTCTATGGCTCATCTCCATTACACTCATTCCAGATCC	GT972210.1
CUST_3802_PI425515147	0.014203632	8.23E-04	2.5235672	up	3.3026373	up	1.9644454	down	1.0540693	down	11.031796	11.652041	11.493289	13.238866	12.854472	13.254648	10.688773	9.9750395	10.590948	12.407552	12.808415	12.967553	11.191005	11.413208	11.345003	alcohol dehydrogenase, putative [Ricinus communis]	6.00E-62	ref|XP_002525379.1|	ATTGACTACACTAAGGAGAACTTCGAAGATTTGCCAGAAAAGTTCGATGTAGTCTATGAT	xtzaca0_005515.z1.scf
CUST_16520_PI425515147	0.020598913	0.002104148	1.1515888	down	1.1161952	up	1.1692737	down	1.1080439	down	12.768374	12.84192	12.879767	12.961278	13.014754	12.989799	12.771495	12.523021	12.518707	12.605958	12.68648	12.586745	12.777932	12.624994	12.643089	Flavonol synthase/flavanone 3-hydroxylase, putative [Ricinus communis]	2.00E-65	ref|XP_002533264.1|	AAGGATGTACCAATGGCCACTTGATCCACCAACCTTTAAACAACTGATGGAAGAATATAT	xtzdca0_002132.z1.scf
CUST_1554_PI425515147	0.011639932	4.93E-04	1.4003712	down	1.4463974	up	1.0117376	up	1.0291439	down	12.254378	12.290924	11.956435	12.760891	12.589066	12.749175	12.018832	12.260786	12.272629	11.697329	11.716429	11.630554	12.310471	11.992702	12.074234	acyl-CoA-binding protein, acbp, putative [Ricinus communis]	9.00E-22	ref|XP_002510117.1|	TTTGCAGATAAAGATGGAGGCTCGAGAAGTATAGGGAGCGATGTGCACATGGAACTGTAT	xtzaca0_002073.z1.scf
CUST_19218_PI425515147	0.044742882	0.012040323	1.1079978	down	1.0298722	down	1.128088	up	1.4000417	up	8.844942	8.809975	8.735178	8.65788	8.8720045	8.732817	8.946294	8.957591	9.007849	8.834097	8.51231	8.599826	9.162775	9.389029	9.294703	predicted protein [Physcomitrella patens subsp. patens]	4	ref|XP_001760271.1|	TTCATGCTTAACTGTCTCCTTGCAGATCCCATGGAAGAATGTCAAGAGTCTTAGTTCTTT	xtzdca0_005927.z1.scf
CUST_28357_PI425515147	0.023604099	0.002887666	2.395976	up	1.4106474	down	1.750711	up	1.4611244	up	7.1923623	7.121765	6.9536996	6.3265777	6.969972	6.4822035	7.9088445	7.7372584	8.045546	8.62506	8.251087	8.173519	7.6826406	7.7325883	7.493834	zinc finger protein, putative [Ricinus communis]	3.00E-27	ref|XP_002531854.1|	ACAAATTGGGCAGTCCTCAACGCGATCTTCAGTCACTATTATTCTTGGCATCGCGTCTAT	rjcpga0_001996.y1.scf
CUST_22483_PI425515147	0.001871449	1.68E-06	1.2845842	down	3.990036	down	1.457743	down	1.1928476	down	16.426643	16.37033	16.377752	14.351017	14.446477	14.38803	15.972923	15.86514	15.705459	16.191484	15.996933	15.902413	16.149511	16.297411	15.964579	calcium ion binding protein, putative [Ricinus communis]	2.00E-50	ref|XP_002512195.1|	AGAACTGAAGTCAGGAAAATATTGCTTGCGATTGCTGATGGGTTAGGATCCAGTCCCATC	rjcaeb0_003343.y1.scf
CUST_18162_PI425515147	0.018082026	0.001534579	2.2653084	down	1.1001921	down	1.5903927	down	1.7913276	down	12.034615	12.0571785	11.871861	11.81503	11.552737	12.18262	11.336658	11.427637	11.19121	10.626931	11.081401	10.716199	11.186593	11.196769	11.057203	nitrate transporter, putative [Ricinus communis]	2.00E-85	ref|XP_002516008.1|	GAAAAGCAATTCGAGATGGGTACTTAAATAATCCTCAAGCTGTGTAGAACATGTCTGCAT	xtzdca0_004382.z1.scf
CUST_7148_PI425515147	0.04313072	0.011090871	1.0099001	up	1.0976561	up	1.3375915	up	1.488562	up	8.217407	8.57223	8.619253	8.463016	8.500679	8.8484745	8.940796	8.761487	8.965521	8.4534	8.526696	8.471434	8.888179	9.149286	9.093184	pre-mRNA cleavage factor im, 25kD subunit, putative [Ricinus communis]	3.00E-47	ref|XP_002514092.1|	GTCGTTTAAGACCTGGAGAATCAGATATTGATGGATTGAAACGTAAGCTATCAAGAAAGC	xtzbca0_003513.z1.scf
CUST_31446_PI425515147	0.028613467	0.004592889	1.1602	down	1.034438	down	1.0036278	down	1.0277265	up	14.7355795	14.703093	15.005793	14.67335	14.80465	14.819922	14.840843	14.773382	14.81457	14.587073	14.622921	14.591349	14.8398285	14.779128	14.943876	26S proteasome regulatory subunit 7, psd7, putative [Ricinus communis]	e-115	ref|XP_002526862.1|	AAACTTACAGCCTTGAAGGGCTTGGATGCACGATTACGAGAAATACGCGGTTACCTTGAT	Contig1422
CUST_7898_PI425515147	0.011936395	5.38E-04	1.1502358	up	1.4758103	up	1.1801391	down	1.1257445	down	7.562137	7.7074046	7.6274257	8.243168	8.0672245	8.271097	7.3570776	7.384744	7.4382753	7.7948713	7.8304753	7.8774085	7.560702	7.270045	7.5535817	predicted protein [Populus trichocarpa]	8.00E-29	ref|XP_002300031.1|	TCTTATCAGAAACCTCTCCTAAGTCAAGGAGGAAGAAGGAAGTTACACAGACGGGAAGAG	xtzbca0_004474.z1.scf
CUST_7559_PI425515147	0.029377667	0.004862916	1.0037823	down	1.4711447	up	1.2051675	up	1.201252	up	8.794333	8.762969	8.767107	9.138228	9.566917	9.290081	9.00018	8.99432	9.137611	8.787028	8.710188	8.810854	9.065325	8.979025	9.073677	methylenetetrahydrofolate dehydrogenase, putative [Ricinus communis]	1.00E-12	ref|XP_002533811.1|	CAATTAATGATGAGATTGGTGCCAAGGTGATCGATGGAAAGTTGGTTGCCAAGAAAATCA	xtzbca0_004016.z1.scf
CUST_12533_PI425515147	0.01569252	0.001048777	1.1829035	down	1.0378228	up	1.081098	down	1.103253	down	12.543879	12.458469	12.413372	12.530787	12.499362	12.5462475	12.351262	12.268495	12.458469	12.193748	12.234979	12.259995	12.2993765	12.34244	12.348608	uracil phosphoribosyltransferase, putative [Ricinus communis]	8.00E-53	ref|XP_002529866.1|	TCACTTGGGGAGATTCAGTCACCAATGGGTGTTGCCTCAGTTGAATTTATTGATCCAAGG	xtzcca0_003457.z1.scf
CUST_29171_PI425515147	0.04043326	0.009731697	1.332906	down	1.1188678	up	1.0056461	up	6.5916686	up	4.3641057	3.7107754	3.8908634	3.7460127	3.9769175	4.7289333	4.217634	3.6650624	4.107415	4.088423	2.9156735	3.7179232	6.389174	6.388573	7.349929	LOB domain-containing protein, putative [Ricinus communis]	1.00E-80	ref|XP_002531627.1|	AATAAGCCAACTTCTCCTTCTGAGTCAATTGGTCGAGTTAACCTCGGTGACTTGAGTTTC	rjcpga0_003156.y1.scf
CUST_8469_PI425515147	0.02130603	0.002288946	1.2081004	up	2.2584276	down	1.4433019	down	1.3586106	down	12.575803	12.7250395	12.208153	11.413601	11.116034	11.453407	12.124638	11.875017	11.921219	12.618563	12.896725	12.811929	12.0558405	12.154681	11.972075	Triose phosphate/phosphate translocator, chloroplast precursor, putative [Ricinus communis]	4.00E-50	ref|XP_002509428.1|	GTCAACGGATTTTCCTTCTGCATGTGGTACTTCTTGAACGTGATATTTAACATATTAAAC	xtzbca0_005422.z1.scf
CUST_32883_PI425515147	0.008606711	2.02E-04	1.2662396	down	1.1088865	up	1.0067674	up	1.0963776	down	10.380292	10.475776	10.51977	10.665961	10.59676	10.5604515	10.474728	10.430985	10.499315	10.09941	10.134082	10.120693	10.414866	10.300024	10.262713	unknown protein [Arabidopsis thaliana]	2.00E-79	ref|NP_175565.2|	ATTTGCTGATTTGCCTGCACCAGAATTAAAATGGGAGAAAATGGTTGCTGCACCTGTGCC	GT972523.1
CUST_38292_PI425515147	0.04315455	0.011099233	1.3698678	down	1.0489	up	1.111893	up	1.1037498	down	10.40521	10.417898	10.265077	10.381936	10.5478325	10.365048	10.478228	10.565647	10.503364	9.777712	9.829631	10.118732	10.288065	10.157918	10.214961	unknown protein [Arabidopsis thaliana]	1.00E-45	ref|NP_974044.1|	GTTTTTCTTCTTCGTGCACCCTTACAAAGGATGGAATCAGGAATTCTAAGTCGAAAATGG	bmcontig3
CUST_15893_PI425515147	0.036737494	0.007929118	1.222397	up	1.7181513	down	1.1386305	down	1.3245273	down	15.009851	14.733561	14.576543	14.065253	13.836116	14.0760145	14.443346	14.8302555	14.484457	15.270906	15.028833	14.889354	14.51583	14.491526	14.096167	5-methyltetrahydropteroyltriglutamate--homocysteine methyltransferase, putative [Ricinus communis]	8.00E-77	ref|XP_002525709.1|	AGCCCAGATTTGAGACATGCTATCAGATCGCTTTGGCAATTAAGGATGAAGTGGAGGATC	xtzdca0_001081.z1.scf
CUST_9764_PI425515147	0.012418413	5.86E-04	1.0525479	up	1.5709145	up	1.2876269	up	1.0921879	up	11.458694	11.207408	11.380446	11.960618	12.032332	12.008415	11.602656	11.711328	11.82671	11.399943	11.361538	11.506724	11.41509	11.561271	11.451857	PREDICTED: hypothetical protein [Vitis vinifera]	8.00E-12	ref|XP_002263449.1|	ATTATGGTGGGGATACTGTTCAAGTTGCTCCTGATATTGGGCCTTCGGTTAAAGCAAGTG	xtzbca0_007211.z1.scf
CUST_24207_PI425515147	0.02072399	0.002145364	1.1195278	up	2.4619198	up	3.1438525	up	1.0395985	down	10.177493	10.156079	10.139209	11.052615	11.383528	11.935989	11.566932	11.907372	11.956077	9.762355	10.596555	10.602544	10.060554	10.000851	10.243297	histone H4 [Physcomitrella patens subsp. patens]	4.00E-04	ref|XP_001782846.1|	TGGCGTTTAGCGTATCTTCAGTCTAATTTACCAGGAAACCAGATGTGTTTTGAAGATTTT	rjcfea0_000551.y1.scf
CUST_6351_PI425515147	0.04831382	0.014266072	1.0056912	up	1.7928013	up	1.0622222	down	1.0872018	down	10.075236	10.125658	10.430615	11.157008	10.821689	11.179456	10.26124	9.9781475	10.130864	10.113297	10.347973	10.1948	10.241754	10.055552	9.972342	Triose phosphate/phosphate translocator, chloroplast precursor, putative [Ricinus communis]	1.00E-08	ref|XP_002509428.1|	TTGATTTAGTGGGAAAAGGTGGTCGTGGGGTCCATATACCAGTGTAAATGGACCAAGGAT	xtzbca0_002153.z1.scf
CUST_27834_PI425515147	0.027473718	0.004171761	1.0168635	down	1.3170379	up	1.0592695	up	1.1349019	up	9.307782	9.625329	9.685583	10.013205	9.856863	9.940517	9.679731	9.598233	9.58994	9.4745245	9.529457	9.5423355	9.731189	9.6899	9.745309	Protein AFR, putative [Ricinus communis]	4.00E-84	ref|XP_002527061.1|	TTATGTCATCAAGCGAGATCGGGATGGGAAAATCTCATGGAATGCTTTTGACCCTGTCTA	rjcpga0_000520.y1.scf
CUST_13371_PI425515147	0.049095973	0.014756764	1.0128056	down	1.1611906	up	1.247987	up	1.4165442	up	10.820266	10.849149	10.876361	10.934038	11.026933	11.231615	11.100151	11.121433	11.283002	10.781537	10.841892	10.867274	11.257278	11.253537	11.542087	ankyrin repeat-containing protein, putative [Ricinus communis]	3.00E-71	ref|XP_002531277.1|	TAAAGTATTTACTCTCCAAGGATGTTGAGGTTGATTCGCAGAGTGATGCTGGCACTCCAC	xtzcca0_004815.z1.scf
CUST_3101_PI425515147	0.004491056	3.57E-05	1.1183481	down	1.850097	up	1.0039707	up	1.4395316	up	8.182872	8.061363	8.151501	9.106917	8.97188	8.979742	8.291755	8.022775	8.098357	8.009153	7.950047	7.9524283	8.643004	8.623452	8.7060795	pentatricopeptide repeat-containing protein, putative [Ricinus communis]	4.00E-17	ref|XP_002510687.1|	TCGTTCTCCAAGACGATCCAAGCTTCCTCCCGACTTTGGGGTTAACTTATTCCTGAAAAA	xtzaca0_004439.z1.scf
CUST_14993_PI425515147	0.037176944	0.008182479	1.317058	down	1.0024627	down	1.0933263	down	1.2196124	down	12.749835	12.582813	12.701309	12.790206	12.640252	12.592853	12.543328	12.596965	12.507493	12.326439	12.300399	12.215162	12.393402	12.384099	12.397188	Os04g0487100 [Oryza sativa (japonica cultivar-group)]	4.00E-79	ref|NP_001053143.1|	TACCAATAACCCCGTGGAGGTCCTCATAGGGCTTGTCTTGTGGTTAATGATAGACTTCTT	xtzcca0_007089.z1.scf
CUST_194_PI425515147	0.02394446	0.003025416	1.0630716	up	1.3255012	down	1.1319978	down	1.0843223	down	11.363857	11.59296	11.451475	11.111798	11.091817	10.985068	11.179554	11.289933	11.402195	11.517915	11.553331	11.601764	11.327866	11.460659	11.269392	alpha/beta hydrolase domain containing protein 1,3, putative [Ricinus communis]	9.00E-26	ref|XP_002526848.1|	GGCGGACAAGAAGAGCATCATGCAGAAGTAAAGTCTGATTTTGTATCAGGAACTGCTCAA	xtzaca0_000331.z1.scf
CUST_9650_PI425515147	0.014859184	9.22E-04	1.0620946	up	1.3012129	down	1.4869148	down	1.3897827	down	10.889231	10.728612	10.733313	10.736539	10.423483	10.051562	10.244641	10.248532	10.141018	10.847944	10.825745	10.938204	10.1355915	10.573657	10.217331	dual specificity protein phosphatase, putative [Ricinus communis]	4.00E-86	ref|XP_002520846.1|	AGGCCTGCAGAAGATTTTGATCCAGATTCCTTGAGAAGTATATTACCTAAGGCTGTTTCA	xtzbca0_007076.z1.scf
CUST_11369_PI425515147	0.042026702	0.010514901	1.3059843	up	2.0644062	down	1.0415926	down	1.2460021	up	9.251168	9.174278	9.301019	8.277052	8.474672	7.8375597	9.091685	9.293599	9.164804	9.787579	9.509617	9.58468	9.700948	9.539264	9.43817	o-methyltransferase, putative [Ricinus communis]	1.00E-84	ref|XP_002525818.1|	ACTTCGGTATTACCTATGGTTCTAAAATCAGCCATTGAGCTCGATTTACTTGAAATCATC	xtzcca0_001783.z1.scf
CUST_30811_PI425515147	0.029933793	0.005119877	1.2764505	down	1.0087692	up	1.0966864	down	1.160981	down	12.658003	12.494285	12.900325	12.74637	12.7306	12.61343	12.567923	12.572259	12.512976	12.289461	12.358684	12.348058	12.441737	12.446741	12.518102	protein with unknown function [Ricinus communis]	5.00E-82	ref|XP_002526954.1|	AGAGCAATGAAATCAGTGATTGCTAACCCATACTGCTCTGAAGCTGCTGCAAAGGATGCT	Contig787
CUST_23092_PI425515147	0.026959268	0.003979519	1.2650574	down	1.3699819	up	1.1247016	down	1.0692517	down	9.916375	9.789327	10.097775	10.507174	10.311465	10.347313	9.72805	9.671273	9.89553	9.475979	9.646607	9.663283	9.77078	9.960581	9.782315	Anter-specific proline-rich protein APG, putative [Ricinus communis]	0.95	ref|XP_002524979.1|	GTTTTTTACTACTCTGGATGGCAGTGACTGTTGGCATCAATTTGTAGATTAGACAAAAAA	rjcaeb0_004134.y1.scf
CUST_12034_PI425515147	0.017485227	0.001380506	1.329168	down	1.2516959	down	1.0059432	up	4.390302	down	11.491039	10.642142	10.6294565	11.010767	11.191885	9.588332	11.229479	11.331736	10.227068	10.624789	10.255143	10.651136	8.633276	8.82245	8.903951	Brassinosteroid-regulated protein BRU1 precursor, putative [Ricinus communis]	1.00E-66	ref|XP_002520388.1|	CGATCCTACATTTACCTTTCACACATATTCCATTGTATGGCATGCTCAAAAATCATTTCT	xtzcca0_002675.z1.scf
CUST_17910_PI425515147	0.028198238	0.004449193	1.0639124	down	1.1712974	up	1.0664887	up	1.1786691	up	10.839184	10.826739	10.828291	10.9742	11.105165	11.099174	10.91789	10.875119	10.979815	10.7232065	10.7318735	10.770999	11.044289	11.030685	11.130717	conserved hypothetical protein [Ricinus communis]	6.00E-05	ref|XP_002528693.1|	GATTTGCACAGTTTCTATTGCAAGCTCCTAAGGTCTAGGGATTGGTTCTCATTCTCTGTC	xtzdca0_004049.z1.scf
CUST_31367_PI425515147	0.02099678	0.002220331	1.2250373	up	1.9341583	down	1.6849631	down	1.0332905	down	10.6841545	10.995464	10.834365	10.149615	9.591597	9.917655	10.197783	9.898483	10.159566	11.071321	11.213203	11.107936	10.73069	11.037819	10.603739	Os08g0359000 [Oryza sativa (japonica cultivar-group)]	1.00E-42	ref|NP_001061627.1|	TAGATACCGGTATGGAGATGAGCAGCATTTGGATGAGGCATTTGAACGGATTTTCCAGTA	Contig1343
CUST_40068_PI425515147	0.020165605	0.001997909	1.0549476	up	1.4391154	up	1.5487195	up	1.2630628	down	7.082057	7.2486997	7.321054	7.647305	7.5364237	8.043629	7.797375	7.8021703	7.945493	7.345698	7.222833	7.314794	6.960484	6.7096667	6.97088	protein phosphatase 2a, regulatory subunit, putative [Ricinus communis]	e-131	ref|XP_002519463.1|	GCTAGATTTGTTTGATTCTGAAGACCCTAGAGAGAGGGAGTATTTGAAGACTATTCTTCA	EE258660.1
CUST_17355_PI425515147	0.02252223	0.002585332	2.202787	up	1.1521652	down	1.1021821	up	1.1179209	up	12.428154	12.676698	12.959764	12.77296	12.072876	12.605735	12.825692	12.743106	12.916906	13.69306	13.976613	13.812933	12.99589	12.773519	12.77766	ATP binding protein, putative [Ricinus communis]	e-100	ref|XP_002520305.1|	TTATGCATTTGGTGTTGTACTCCTTGAGCTTCTTTCTGGGAGAAAACCATAAGCAATATC	xtzdca0_003278.z1.scf
CUST_28630_PI425515147	0.016485972	0.001186413	1.9581212	down	1.2872269	up	1.5804805	down	1.9069523	down	10.367423	10.349823	10.3347	10.774533	10.776363	10.593849	9.766051	9.722556	9.582251	9.109154	9.424213	9.61017	9.675244	9.3275795	9.255318	ring finger protein, putative [Ricinus communis]	4.00E-52	ref|XP_002510592.1|	TTCTCAGCTCGAGAAATTGCCTAAATTGACTGGGAAGGAGTTGATATTGGGGACGGAATG	rjcpga0_002414.y1.scf
CUST_20088_PI425515147	0.014809057	9.14E-04	1.5827554	down	10.51933	down	1.3490697	down	1.0902352	down	14.939816	15.1668005	15.035442	11.192321	11.835436	11.929388	14.782224	15.111762	13.95218	14.447543	14.383114	14.324084	15.209536	14.743391	14.815212	myo-inositol-1 phosphate synthase, putative [Ricinus communis]	5.00E-53	ref|XP_002534222.1|	AACAGAGAAGGAATCTCATGGGCAACCAAAGACAAAGTGCAGCAGGCCAATTACTTTGGT	xtzdca0_006965.z1.scf
CUST_15288_PI425515147	0.03804451	0.008615653	1.3359842	up	1.5015132	up	1.1113882	up	1.1623472	up	11.670567	11.935989	12.110905	12.550704	12.324699	12.601307	12.075652	12.061299	12.037599	12.278698	12.30604	12.386431	12.081047	12.104237	12.1833	ccr4-associated factor, putative [Ricinus communis]	1.00E-10	ref|XP_002527306.1|	GCGAGGTGTGGAATGACAATCTTGAAGAAGAATTTGCTCTTATCCGTGAAATTGTTGATG	xtzdca0_0002_E09.ab1
CUST_369_PI425515147	0.03741676	0.008304574	1.079848	up	1.5012095	up	1.1202756	up	1.1706449	up	9.64082	9.511562	9.268941	9.942703	10.093204	10.143792	9.428971	9.75586	9.72805	9.610712	9.566218	9.576879	9.735314	9.683958	9.683958	importin-alpha re-exporter, putative [Ricinus communis]	2.00E-89	ref|XP_002523327.1|	GAAGTGTATTATGCGTGTTCTAGGTGTGGCAGAAATATCCTCTGAGATTGCAGCTCCTTG	xtzaca0_000562.z1.scf
CUST_14929_PI425515147	0.03569945	0.007486855	1.6742977	up	1.0772073	up	2.044609	up	2.1355877	up	11.963931	11.934242	11.966001	12.061933	11.90247	12.221661	12.715204	12.531991	13.712454	12.684069	12.496503	12.914267	13.124945	12.783062	13.240067	unknown protein [Arabidopsis thaliana]	2.00E-59	ref|NP_565779.1|	TGGAGTAACTCTGTTCATGTATAGGACCCCATATTTGTTGACATAGTGAAGGAGAGTGCT	xtzcca0_007017.z1.scf
CUST_16238_PI425515147	0.040244807	0.009666502	1.3117067	up	1.4438297	up	1.2027322	up	1.1400186	up	10.0526495	10.011152	9.822625	10.449681	10.55085	10.475597	10.109358	10.315186	10.260828	10.4452915	10.24216	10.37331	10.258695	10.077412	10.117492	Monoglyceride lipase, putative [Ricinus communis]	3.00E-72	ref|XP_002533968.1|	AGAGACCTGAAGACAAGAAAAATGGCCGACTACAATGTAATTTCTTACAATGATAAAACG	xtzdca0_001561.z1.scf
CUST_10724_PI425515147	0.028137265	0.004423447	1.1343259	up	1.2276541	up	1.1051494	up	1.2662923	up	10.294131	10.293916	10.284671	10.547526	10.763911	10.448993	10.503078	10.38579	10.416573	10.413595	10.477598	10.527029	10.58383	10.608614	10.7021055	aspartate aminotransferase, putative [Ricinus communis]	2.00E-82	ref|XP_002516565.1|	TTTTCAAGGATTATTGGAGGATCTCAGTTCTGCACCATCACGAGCCATTGTACTTCTCCA	xtzcca0_000968.z1.scf
CUST_22005_PI425515147	0.014661029	8.92E-04	1.6097975	down	2.6495728	up	1.2043313	down	1.2476488	up	8.600379	8.526357	8.644631	9.989657	9.462235	10.536751	8.390252	8.214212	8.362204	7.969336	7.9557276	7.7856646	8.818104	9.007203	8.903694	nucleic acid binding protein, putative [Ricinus communis]	2.00E-48	ref|XP_002515249.1|	AAGCTGTCTTACACACAAGGATGATGCAATTCTGTAATTCTGTATGTACTAAGAGTGACA	rjcaeb1_002745.y1.scf
CUST_34259_PI425515147	0.011532629	4.77E-04	1.2710465	down	1.6325278	up	1.0688121	up	1.9472848	up	10.592597	10.720106	10.759181	11.751855	11.155769	11.285585	10.819242	10.879546	10.661119	10.399058	10.383127	10.251648	11.513708	11.749882	11.692684	AtGRF1 (GROWTH-REGULATING FACTOR 1); transcription activator [Arabidopsis thaliana]	5.00E-26	ref|NP_179869.1|	GGATTACACACCGACTCCATGGCTCAATTGCTTAATCAAAAATCTCACTTCCCTAATCAA	GT972679.1
CUST_4297_PI425515147	0.018024014	0.00151285	1.0626254	down	1.0484127	down	1.2645875	down	1.2065274	up	8.629511	8.5255	8.465424	8.515899	8.526357	8.373558	8.143329	8.265688	8.195418	8.319409	8.582728	8.455397	8.811371	8.871651	8.749996	equilibrative nucleoside transporter [Populus trichocarpa]	1.00E-35	ref|XP_002325685.1|	GAGGCCTTGGGACTTTATAGGAATTGTGCTGTTACTGGTTTGTTTGGATTTGCAGATGCT	xtzaca0_006131.z1.scf
CUST_12376_PI425515147	0.004190611	2.75E-05	1.3721108	up	2.9601045	down	1.1596289	down	1.1780709	up	8.422969	8.825837	8.502212	6.9244533	7.1041107	7.0255094	8.384588	8.282085	8.443354	9.12701	8.9503145	9.042884	8.842015	9.021514	8.596767	protease, putative [Ricinus communis]	8.00E-10	ref|XP_002526736.1|	TAATCAGATCGATCGGAAAAGGTTTCATTGGTTTCGCTGCCGCTGCTACAGCTTTAGCTT	xtzcca0_003248.z1.scf
CUST_15297_PI425515147	0.037486114	0.008348173	3.953764	up	1.6015751	down	1.4583614	up	1.1198428	down	7.9916153	6.8068547	7.028926	6.168767	7.7751603	5.8449926	8.191177	7.9152026	7.3540616	9.6475525	8.879897	9.249626	7.2514935	6.88159	7.2044234	conserved hypothetical protein [Ricinus communis]	1.00E-11	ref|XP_002513210.1|	AGCAATTCCTTCTTCTCCAAATCGCCCAAGCAGTGACAGATACTAGTTCCATTTGCTCTT	xtzdca0_0002_F07.ab1
CUST_28281_PI425515147	0.01947597	0.001838547	1.0238634	down	1.043781	down	1.0995631	down	1.0553102	down	19.613981	19.601572	19.613981	19.546194	19.546194	19.551693	19.566532	19.424042	19.428175	19.613981	19.558702	19.554789	19.523302	19.601572	19.47166	hypothetical protein SORBIDRAFT_0070s002020 [Sorghum bicolor]	1.00E-45	ref|XP_002489102.1|	ATATTCAAATGAGAACTTTGAAGGCCGAAGAGGGGAAAGGTTCCATGTGAACGGCACTTG	rjcpga0_001915.y1.scf
CUST_2477_PI425515147	0.018112924	0.001540106	1.2780386	up	2.1063514	up	1.139965	up	1.2650106	up	8.514204	8.354017	8.63204	9.592973	9.451795	9.679731	8.730107	8.7244835	8.612641	8.932509	8.885849	8.743696	8.74859	8.724023	9.045094	predicted protein [Populus trichocarpa]	1.00E-29	ref|XP_002305379.1|	AAAGGAAGAAAATCCCAAAGGAGGTTTCTCTTGGCTTAGAGATATTCATTTTGTAATGGA	xtzaca0_003402.z1.scf
CUST_31537_PI425515147	0.017041018	0.001299977	1.176404	up	1.3596528	up	1.0598867	down	1.06764	up	11.772366	11.869703	11.895632	12.268283	12.304433	12.294701	11.663535	11.728117	11.8943205	12.007904	12.0774765	12.155472	11.919893	12.04129	11.859793	ribitol kinase, putative [Arabidopsis thaliana]	7.00E-90	ref|NP_849474.1|	AAGGTGAAGAAGTGTCATGATGCCAAATACCATATTTTTCCGGCAGCTGTATGAACAGCA	Contig1513
CUST_23388_PI425515147	0.016037012	0.001124674	1.1839604	down	1.0145713	up	1.5215193	down	1.1358018	down	13.159197	13.28714	13.156534	13.422279	13.192878	13.0503235	12.622156	12.579393	12.584785	12.835222	13.054969	12.981818	13.063696	13.133572	12.854472	protease C56, putative [Ricinus communis]	1.00E-52	ref|XP_002526187.1|	AATATAATTACTGGGGCTACATATGAGGGGCATCCTGAGTTCATTCGGCTTTTTGTGAAG	rjcaeb0_004520.y1.scf
CUST_25039_PI425515147	0.02430633	0.003134651	1.3109057	down	1.807625	up	1.2652314	up	1.1189101	up	13.56679	13.494893	13.786043	14.463454	14.282836	14.663721	13.615301	14.063266	14.187361	13.318104	13.116209	13.241719	13.845313	13.619074	13.869619	PREDICTED: hypothetical protein [Vitis vinifera]	1.00E-12	ref|XP_002285232.1|	CTGGAAGAATAAGTGGAGCAAATGAGAAGCATCATTATGTGAAACACCAACTTGTAGGAT	rjcfea0_001556.y1.scf
CUST_7350_PI425515147	0.03140641	0.005708683	1.2449026	down	2.9991133	down	2.2357974	down	1.7892696	down	7.2974787	7.510299	7.2998853	6.181748	6.226002	4.9463034	6.53199	6.207173	5.8861303	7.0039635	6.9264355	7.2291646	6.4605937	6.690837	6.4381194	chloroplast-targeted copper chaperone, putative [Ricinus communis]	3.00E-32	ref|XP_002534052.1|	AATAATCAGAGACCAAAAAGAGCGCCTAGAGGTCTCCCTTTAGCTCCTTGTACATCTCAA	xtzbca0_003753.z1.scf
CUST_31667_PI425515147	0.015111684	9.54E-04	1.0912397	down	1.2032809	up	1.4414952	up	1.2153502	down	8.260945	8.570553	8.582728	8.533988	8.635861	9.045298	8.924401	8.999638	9.072888	8.194401	8.409972	8.43195	8.24154	8.109055	8.219516	unknown protein [Arabidopsis thaliana]	1.00E-31	ref|NP_973846.1|	TAAATCTGAAGACGAAGGAAGATGAGTTTTCTTCCCAAAAAAGGAGGGTCGGGGCTCATC	Contig1643
CUST_10129_PI425515147	0.027249968	0.004079318	1.145649	down	1.1747627	up	1.050983	down	1.0696702	down	12.99225	12.946429	12.928534	13.178982	13.127452	13.257884	12.80461	12.929356	12.918026	12.715734	12.764709	12.798276	12.936105	12.854059	12.785547	Dual specificity protein phosphatase, putative [Ricinus communis]	2.00E-83	ref|XP_002522161.1|	AGACATCCTTTTCATGGAACAAGCGGAGAAGTGGCAATCCCTTTAACAAATCTGATGAGC	xtzcca0_0001_C10.ab1
CUST_28514_PI425515147	0.045438755	0.012439698	1.2548008	up	1.0539544	up	1.1452208	down	1.0365086	up	7.6689434	7.609895	7.155794	7.6511183	7.3132586	7.697693	7.1337256	7.4658027	7.2482276	7.831247	7.820337	7.765424	7.5083375	7.601486	7.4800057	pitrilysin, putative [Ricinus communis]	3.00E-92	ref|XP_002516378.1|	AGTTGCTGTTCAAGAGGTCCGAAGGCTTAAAGAATTTGGTGTTACAAACGGTGAATTAAC	rjcpga0_002177.y1.scf
CUST_33459_PI425515147	0.010964934	4.30E-04	1.4006091	up	1.5892283	down	1.4705924	down	1.0456823	up	13.504797	13.631934	13.287957	13.011113	12.62893	12.779667	13.032094	12.832108	12.8912945	13.9405575	13.990925	13.951367	13.402106	13.742886	13.473026	Cell division protein ftsH, putative [Ricinus communis]	2.00E-68	ref|XP_002520373.1|	GTTTAATCCTGCTGATGATCCTACCCTGATCTCCAAAGACCAGCTTTTTGCTAGACTAGT	GT981859.1
CUST_24386_PI425515147	0.049537573	0.015033506	1.301532	down	1.0931753	up	1.0140275	down	1.0443276	down	11.450825	11.472524	11.537358	11.603256	11.547799	11.695225	11.553331	11.391714	11.455366	10.998513	11.187805	11.133756	11.435986	11.356347	11.480649	ATP binding / ATPase, coupled to transmembrane movement of ions, phosphorylative mechanism [Arabidopsis thaliana]	7.00E-38	ref|NP_001077466.1|	AAGGGAAAGGTAAAGAGAGCGAAACTGTGGATTCCCTCATTAAGCTGCTGAGGAAACACT	rjcfea0_000772.y1.scf
CUST_17837_PI425515147	0.028747363	0.00464939	2.5412228	up	1.6428186	up	1.7813766	up	2.0372174	up	11.815335	11.739046	12.038625	12.492724	12.859968	12.388832	12.68205	12.588796	12.821138	12.927264	13.290248	13.412061	12.903127	12.70297	13.0667095	Adenine phosphoribosyltransferase, putative [Ricinus communis]	3.00E-39	ref|XP_002529782.1|	AGAGGCAAGAGGGTTTATTTTTGGACCTCCTATTGCATTGGCAATTGGAGCAAGTTTGTT	xtzdca0_003943.z1.scf
CUST_10326_PI425515147	0.04029517	0.009685609	1.621821	up	1.8587908	up	1.7653986	up	2.6912067	up	8.446883	8.103909	8.146091	9.031708	9.113046	9.235227	8.915399	9.354181	8.887287	9.286422	9.015438	8.487867	9.814726	9.339682	9.827235	Dehydration-responsive protein RD22 precursor, putative [Ricinus communis]	7.00E-17	ref|XP_002519076.1|	CGAAATGGACCCTTCTCTCAACTGTTCTCTTCACCATAAATGACTTACAACCCGGAAAGA	xtzcca0_000383.z1.scf
CUST_35712_PI425515147	0.032246493	0.006044639	1.1941869	down	1.3647624	up	1.0212991	up	1.1137078	up	7.877994	7.923958	7.672368	8.150231	8.405831	8.264208	7.7240467	8.033429	7.8080616	7.5513883	7.556045	7.5987997	8.017872	7.7551093	8.16745	unknown protein [Arabidopsis thaliana]	7.00E-68	ref|NP_173479.2|	TCAAAATCATAAAAAGCCTTCCGAAAAGGGGAGGGAAAACTTGGACTCCACGAAATATGC	GT971600.1
CUST_13823_PI425515147	0.002807817	1.04E-05	1.1165682	down	11.147921	down	2.1343365	down	1.8828624	down	6.3871636	6.65777	6.3470125	3.0624852	2.9103155	2.9830358	5.296753	5.727204	5.0866256	6.4815993	6.349251	6.083879	5.4706216	5.909001	5.273539	transcription factor, putative [Ricinus communis]	2.00E-27	ref|XP_002525796.1|	TCTTTCTCCTGATAACAAAAACCCAAAACCCAAAACCCAAAAAGAGAACAAAAAATGAGG	xtzcca0_005532.z1.scf
CUST_16314_PI425515147	0.046810847	0.013264938	1.3068687	up	1.0552405	down	1.3158579	down	1.1865357	down	10.389326	10.425278	10.318473	10.356484	10.249744	10.294131	10.188354	10.052312	9.704398	10.955203	10.645625	10.690591	10.114388	10.195806	10.082615	chorismate mutase cm2, putative [Ricinus communis]	3.00E-24	ref|XP_002515429.1|	TTCCTTGGTTCACTTCATGGTTAAGGAAACAGAGGCTGTTCAAGCAAAGGCAGGAAGGTA	xtzdca0_001707.z1.scf
CUST_32554_PI425515147	0.014161776	8.14E-04	1.138456	up	1.414013	down	1.0222701	down	1.556426	up	5.9093466	5.8646255	6.0712733	5.4605427	5.6712046	5.214112	5.876903	5.9799905	5.893022	6.323541	5.974564	6.108375	6.65161	6.5154266	6.5929213			nohit	TTCGCTGAGTGGACCGCCTTATCAGGTAGTTACTACGCCATGCTCTCTGTTTGGAAGGAT	GT969457.1
CUST_26832_PI425515147	0.03706706	0.008097168	1.1597071	down	1.1820344	down	1.0683799	up	1.217016	up	17.923145	18.093662	18.086012	17.66565	17.718164	17.995193	18.162361	18.097403	18.129324	17.720837	17.895962	17.844738	18.255428	18.325813	18.371626	hypothetical protein SORBIDRAFT_10g005720 [Sorghum bicolor]	8	ref|XP_002436611.1|	GTCGTATTCTGTTTCCTTTCTGATTGGCCTGTTACGGCCTTCTGTGGATGTTATGTTTGC	rjcfea0_003774.y1.scf
CUST_9431_PI425515147	0.019539839	0.001856027	1.5667248	down	1.5805912	up	1.0538254	down	1.0433934	up	10.675075	10.87104	10.576483	11.476568	11.280759	11.3466625	10.838777	10.424654	10.6322565	10.26459	10.016409	9.898342	10.701529	10.679848	10.925071	RHA2A; protein binding / ubiquitin-protein ligase/ zinc ion binding [Arabidopsis thaliana]	3.00E-41	ref|NP_172962.1|	CAAAGACTGCTTTGATGGGTGGCTTGATCATCTTAATTTCAACTGCCCTCTTTGCCGATC	xtzbca0_006814.z1.scf
CUST_20078_PI425515147	0.0370798	0.00811066	1.4022999	down	1.6536797	up	1.3669683	down	1.003698	down	5.293517	5.393526	4.984731	6.1785803	5.702158	5.968076	4.8012643	4.8855743	4.631997	4.7227736	4.554869	4.930746	5.332479	5.1338925	5.189427	nuclear transcription factor, X-box binding, putative [Ricinus communis]	1.00E-83	ref|XP_002533849.1|	GAGTTTGATTTACAAAACAAGGTTCCCACAGAATGGCTTACTGATTTTAGTCCGGGGCTC	xtzdca0_006952.z1.scf
CUST_12252_PI425515147	0.01682364	0.001246322	1.1619745	up	1.753154	down	1.2823249	down	1.0951904	down	10.308573	10.193334	10.078447	9.54267	9.401929	9.205897	9.912527	9.870585	9.720958	10.394002	10.440867	10.395222	10.066886	10.15093	9.968995	triosephosphate isomerase, putative [Ricinus communis]	2.00E-19	ref|XP_002529248.1|	TTTCAATTCTCAAGTTCGCGTTCCTTCTTCTAGCAAACCTTACGGACAAGTCGTGGGCAT	xtzcca0_002995.z1.scf
CUST_19932_PI425515147	0.04195119	0.010470753	2.1483138	up	13.9703665	up	5.6864033	up	6.2786403	up	6.083879	5.2589245	5.9336753	9.514547	7.142216	12.032612	8.595047	8.356115	7.8478684	7.849744	6.8333616	5.9029884	7.6274257	8.66257	8.937841	S-adenosylmethionine-dependent methyltransferase, putative [Ricinus communis]	1.00E-90	ref|XP_002531495.1|	AAATATCCAAATATTTATTTTCCATTTGAACCAATTTGAAGGGAGTGATGACACGGGCAC	xtzdca0_006776.z1.scf
CUST_6149_PI425515147	0.03027551	0.00525035	1.029061	down	1.2897668	down	1.1754082	down	1.1242162	down	10.756294	10.613676	10.549842	10.282518	10.309303	10.226659	10.495047	10.340747	10.384533	10.64152	10.610437	10.543871	10.399058	10.53973	10.474264	inorganic pyrophosphatase, putative [Ricinus communis]	1.00E-09	ref|XP_002518302.1|	ACTGCTATACATAAGCCTGATGTTAAAATCAAAGAGGAAGGCCAGCCTGAGACCCTCGAT	xtzbca0_001822.z1.scf
CUST_20748_PI425515147	0.012106277	5.55E-04	1.397257	down	10.705657	up	17.622726	up	7.110245	up	4.6082883	4.544564	4.6147137	9.352688	6.757522	7.9182606	8.340048	8.55435	9.291265	4.4463067	3.8176467	4.0558205	7.235068	7.1846356	7.8375597	Oleosin 2 [Ricinus communis]	2.00E-40	ref|XP_002511014.1|	GGAAGGCCATTGCTTGTCTGGTGTATTTCTTTTTTCGCTTAAATCTTTTTGGTTCTTCTA	rjcaeb0_000965.y1.scf
CUST_32026_PI425515147	0.0213814	0.002308836	1.0425218	down	1.1907631	up	1.1082556	down	1.1187282	down	16.610462	16.666643	16.674694	16.860933	16.859777	16.986746	16.52822	16.454062	16.524649	16.552078	16.595646	16.623842	16.482794	16.480469	16.502962	unknown protein [Arabidopsis thaliana]	1.00E-04	ref|NP_189052.2|	GTTACTTGGGTTTCTCCCCTATAAGATTCTTTTGACTGTAATTGTGGTGTTAAATTTAGG	Contig2003
CUST_9777_PI425515147	0.019287853	0.001785053	1.0299293	up	1.6573607	down	1.1462952	down	1.1130182	up	11.824607	11.866632	11.762864	11.207961	11.025592	11.033886	11.519733	11.585972	11.757463	11.912361	11.826106	11.843268	11.751686	12.208481	11.957365	alpha-galactosidase, putative / melibiase, putative / alpha-D-galactoside galactohydrolase, putative [Arabidopsis thaliana]	3.00E-43	ref|NP_191190.2|	CAGCTGATGCACTCGTTTCGACTGGATTGGCTGATTTAGGTTATGTGTATATCAACATAG	xtzbca0_007224.z1.scf
CUST_3264_PI425515147	0.03345279	0.006549673	1.2739477	up	1.2473743	down	1.0686228	up	1.6325396	down	16.215395	15.887018	15.980643	15.768074	16.42951	14.928786	16.182018	16.449186	15.739111	16.631327	16.125858	16.373787	15.379123	15.288853	15.293725	mitochondrial dicarboxylate carrier protein, putative [Ricinus communis]	2.00E-43	ref|XP_002514023.1|	CTACTCGAATGGGCCTCTACGATGTTCTTAAAAAGAAATGGAGTAATCCAGATACCGGAA	xtzaca0_004645.z1.scf
CUST_40682_PI425515147	0.042323	0.010662662	1.2281427	up	1.4745445	down	1.4144707	down	1.1232476	down	14.235036	14.451261	13.799185	13.814293	13.48558	13.504797	13.473878	13.857455	13.653362	14.375175	14.594566	14.405175	13.929759	14.287638	13.765057	glycine dehydrogenase, putative [Ricinus communis]	1.00E-44	ref|XP_002516446.1|	TGGACTATGGATTTCATGCACCAACAATGTCATGGCCTGTTCCAGGCACACTTATGATTG	EE256926.1
CUST_23196_PI425515147	0.037670944	0.008455382	1.143414	up	1.7031878	down	1.4412079	down	1.0023862	down	6.5700755	6.599353	6.5048995	5.8371377	5.9568887	5.5755897	6.375874	5.8670745	5.849544	6.832039	6.7336297	6.6887026	6.544207	6.594319	6.525487	predicted protein [Physcomitrella patens subsp. patens]	2.8	ref|XP_001782519.1|	ATTCGCGGATATGGTTACAACACCGTCAAGTATCAACAGCATATCCCCTTTCCCTTGTAG	rjcaeb1_004221.y1.scf
CUST_24775_PI425515147	0.011944206	5.40E-04	1.4504676	down	9.029239	down	1.4739276	down	1.0607572	down	18.444809	18.451838	18.486498	14.922605	15.394129	15.542592	18.076807	18.221775	17.405558	18.035984	17.872133	17.865467	18.47289	18.377674	18.277294	predicted protein [Populus trichocarpa]	1.00E-05	ref|XP_002307107.1|	GCTTTGGCTCTCCTTATTCACCAAGCTTCTCTTTTAATTGTCTTGGAAGTAGATAAATAT	rjcfea0_001234.y1.scf
CUST_12352_PI425515147	0.04934424	0.014896438	1.0449643	up	1.0187191	up	1.0868497	down	1.1694294	down	6.1074114	6.086571	6.0905676	6.0117044	6.1114707	6.241644	5.8670745	5.9332848	6.123734	6.0886064	6.161011	6.2252936	5.834264	5.922629	5.8502436	PREDICTED: hypothetical protein [Vitis vinifera]	0.94	ref|XP_002274365.1|	ATTTCTCCAAATTTTGTGGAAATTAGGAGCAGAATCTGTGTTATCTCATGGCCAACTCAG	xtzcca0_003219.z1.scf
CUST_29911_PI425515147	0.026838176	0.003942106	1.4759752	down	1.2090423	down	1.4268396	down	1.3308955	down	13.851137	13.768873	13.978514	13.609284	13.637498	13.53015	13.440187	13.390265	13.229609	13.34955	13.281583	13.282389	13.597463	13.202907	13.560967	CBL-interacting serine/threonine-protein kinase, putative [Ricinus communis]	5.00E-84	ref|XP_002533977.1|	TTGGTCTCAGTGCTTTTTCCGAGCACTTGAAACAAGATGGCCTCTTACATACTACATGTG	rjcpga0_004062.y1.scf
CUST_37168_PI425515147	0.044695836	0.011999152	1.0521399	down	1.5409355	down	1.2472435	down	1.4117635	down	6.7492194	6.929624	7.228239	6.2567377	6.545087	6.233837	6.78412	6.5763288	6.5904036	6.8504524	6.9424686	6.89418	6.533255	6.533255	6.3480754	conserved hypothetical protein [Ricinus communis]	2.00E-29	ref|XP_002516836.1|	AATGGTAGCGGAGATTTTCCAGTACAGAGGACGACCCAACGTAAAAGAGGACCATTATCA	GT229236.1
CUST_11267_PI425515147	0.00702859	1.27E-04	1.0303583	up	2.387302	down	1.2242173	down	1.2476522	up	9.146077	9.207406	8.729523	7.797375	7.834602	7.6848865	8.434684	8.759705	9.01304	9.170861	9.008612	9.03297	9.228859	9.540677	9.271119	protein translocase, putative [Ricinus communis]	5.00E-52	ref|XP_002531885.1|	AGACCTCAATTACTACTCTTGTGCTACTCATTGAAGATTTTATCCGAATTTAGAAGCGAA	xtzcca0_001660.z1.scf
CUST_37825_PI425515147	0.024634058	0.003237188	1.25558	up	1.6530224	up	1.5705957	up	1.0356545	up	10.79072	10.75992	10.883171	11.624911	11.4147	11.569521	11.590919	11.186593	11.610238	11.015025	11.225445	11.178403	10.674691	10.923078	10.987675	Nonspecific lipid-transfer protein, putative [Ricinus communis]	6.00E-22	ref|XP_002527025.1|	CTCTCTCTTCTCTAAAGAAATGAACTAAAAGAACTCTTTTTCTTGTGTTTGTCCCGCGTA	GO246843.1
CUST_5056_PI425515147	0.022256568	0.002520634	1.4120044	up	1.555961	up	1.1904702	up	1.1067212	up	10.22509	10.161618	10.136759	10.718546	10.783009	10.93533	10.271168	10.329952	10.676943	10.595938	10.648711	10.772051	10.228266	10.4304085	10.303667	Tyramine N-feruloyltransferase 4/11, putative [Ricinus communis]	3.00E-47	ref|XP_002531687.1|	CCAGAAACCGAAACGTTCAAAAATGGAAGCGATGATGTTGTGGTTGCTGGATTTGTTCTG	xtzbca0_0001_F03.ab1
CUST_20154_PI425515147	0.011564597	4.86E-04	1.7801689	up	1.0095537	down	1.0427976	down	1.0289752	down	9.335317	9.934714	9.718354	8.705854	9.794395	10.446981	9.469564	9.565705	9.771736	10.541193	10.478411	10.464825	9.716925	9.596711	9.551126	Taxadien-5-alpha-ol O-acetyltransferase, putative [Ricinus communis]	2.00E-85	ref|XP_002510432.1|	GGTAACGAATCTACGGTGTGGAGGAATGATTCTATGCACCGCCATTAATCACTGTTTATG	xtzdca0_007048.z1.scf
CUST_31104_PI425515147	0.04850483	0.014404685	1.0679519	down	1.1607953	up	1.0222586	up	1.2024373	up	10.667704	10.569377	10.318894	10.66873	10.629287	10.903296	10.475114	10.568733	10.607407	10.436163	10.4687805	10.366489	10.714102	10.78777	10.851984	puromycin-sensitive aminopeptidase, putative [Ricinus communis]	1.00E-87	ref|XP_002516101.1|	TCTTGGTGCTGAACCCTTTCAAAGGTCTCTTGCTTCATACATTAAAAAATATGCTTACTC	Contig1080
CUST_28795_PI425515147	0.027044902	0.004003138	1.0515083	down	1.0082239	up	1.0596877	down	1.1439811	down	19.22727	19.241468	19.284214	19.348959	19.20083	19.238611	19.259192	19.116056	19.12679	19.046492	19.236473	19.252605	19.062805	19.06651	19.04145	hypothetical protein SORBIDRAFT_1184s002010 [Sorghum bicolor]	6.00E-29	ref|XP_002488958.1|	TGATTAGAGGCATCGGGGGCGCAACGCCCTCGACCTATTCTCAAACTTTAAATAGGTAGG	rjcpga0_002611.y1.scf
CUST_11695_PI425515147	0.020202262	0.002005641	2.14208	up	1.6830173	down	1.2748921	down	1.0284489	up	9.159851	8.9593315	8.581119	7.9206967	8.176983	8.349474	8.427289	8.680214	8.5416765	10.229176	9.804247	9.963917	8.853916	9.0986595	8.869136	unknown protein [Arabidopsis thaliana]	5.00E-44	ref|NP_201256.2|	TTTCAGCTTGCTGGGACTATGGAGATTTGGATTCAAGATGCTAAGGATATGCGTATTAAG	xtzcca0_002219.z1.scf
CUST_28247_PI425515147	0.024450982	0.003181059	1.0975966	down	1.1712378	down	1.1934116	down	1.1858646	down	13.542457	13.569968	13.648739	13.435545	13.415049	13.226468	13.316245	13.328758	13.350882	13.444612	13.454651	13.458859	13.334322	13.459644	13.229379	Os12g0525300 [Oryza sativa (japonica cultivar-group)]	1.00E-08	ref|NP_001066904.1|	ATGTCTCAGCAACACAAAACGAGGGTTTCGCTCGTTATAGGACTTGACCAAACATCTCAC	rjcpga0_001671.y1.scf
CUST_10409_PI425515147	0.04193318	0.010458674	1.1016191	down	1.2351135	down	1.1063218	down	1.1100783	down	11.6536455	12.044271	11.893108	11.528432	11.566285	11.582377	11.852309	11.700778	11.600626	11.529632	11.87518	11.76734	11.712334	11.701697	11.72501	protein phosphatase 2c, putative [Ricinus communis]	7.00E-72	ref|XP_002516100.1|	ACATTGTAGTAGCACAATAGCGGAGACTCAAGAGCTGTACTATACCGTGGCAAAGAACCT	xtzcca0_000485.z1.scf
CUST_34956_PI425515147	0.013485873	7.18E-04	1.198167	down	1.717126	up	1.0066628	down	1.2520666	up	11.628645	11.479005	11.365509	12.179312	12.129493	12.504346	11.497763	11.497398	11.44926	11.225445	11.24882	11.216407	11.813092	11.610238	12.022764	leucine aminopeptidase, putative [Ricinus communis]	5.00E-35	ref|XP_002529380.1|	AGAAACTTGATACCCATTTGGGTGGTCTCTTAAGTGAAGCATCTTCTGAGGAGGATTTCA	GT970927.1
CUST_10867_PI425515147	0.017847449	0.001452426	1.3227764	up	7.4471946	down	1.8175784	down	1.2719964	down	14.667482	15.408672	14.918843	12.53138	11.835816	11.937716	14.557102	13.84591	14.005935	15.086083	15.750585	15.3690405	14.531714	15.077789	14.344212	chlorophyll A/B binding protein, putative [Ricinus communis]	5.00E-60	ref|XP_002514741.1|	GAGGTATTCACAAAGATTGGAATAATTAACGCTCCTCAGTGGTACGATGCAGGGAAAGTA	xtzcca0_001148.z1.scf
CUST_7067_PI425515147	0.019654386	0.001886283	1.1516414	down	1.5603076	up	1.0643964	up	1.1287653	up	9.288651	8.965521	9.112271	9.794208	9.744823	9.752904	9.130105	9.384855	9.121588	9.035581	8.9832945	8.736492	9.266122	9.202645	9.421912	catalytic, putative [Ricinus communis]	1.00E-47	ref|XP_002533959.1|	TGTATTGCTGGAACAGATGAGGCAAAGGCTTGTTCCAGAATTGCAGTGGTTGGCAAATGA	xtzbca0_003402.z1.scf
CUST_20309_PI425515147	0.029353853	0.004843711	1.1194805	down	2.513711	up	1.6255519	up	1.9492501	up	14.073906	13.874555	13.795248	15.414439	14.391117	15.927603	14.441431	14.689846	14.715219	13.6586275	14.363893	13.2327	14.790541	14.847692	14.994233	predicted protein [Chlamydomonas reinhardtii]	7.5	ref|XP_001700245.1|	CAAAGGTTTATAAGGGTTACTTTGTTCAAGTCATGTGGAGAGTCTCTTGTTTTGTTAAGT	rjcaeb0_000434.y1.scf
CUST_12743_PI425515147	0.0370798	0.008110074	1.7336913	up	2.4102132	up	2.7454293	up	1.3149184	up	4.946832	5.2706842	5.153962	6.0033445	6.1141667	7.0614495	6.382632	6.470566	6.889376	5.561436	6.0886064	6.1029773	5.486073	5.380753	5.6895723	ubiquitin-activating enzyme E1c, putative [Ricinus communis]	7.00E-22	ref|XP_002517184.1|	CGGATCGAAGACAAAGAGAATTGATTTTGATAGTGATTTTAGTATGATTGTGCTTGGTCT	xtzcca0_003717.z1.scf
CUST_10229_PI425515147	0.00731853	1.40E-04	1.0456208	down	1.7786444	up	1.2997764	up	1.3052602	up	11.802759	11.257524	11.496173	12.41615	12.3134365	12.319203	11.629924	11.885821	12.1755	11.458999	11.488592	11.415787	12.033268	11.813092	11.863111	oxidoreductase, acting on the CH-CH group of donors [Arabidopsis thaliana]	4.00E-59	ref|NP_182212.1|	ATATGGCAATAATTGGTGGTGGACTTCCTTTTTCTCCGTATACCTATCACAGCAGGTATT	xtzcca0_0002_E07.ab1
CUST_7378_PI425515147	0.020783642	0.002163984	1.0545335	up	1.3179837	up	1.3637664	down	1.0174901	down	10.313092	10.304216	10.224743	10.795924	10.629037	10.612091	9.8821745	9.73773	9.87936	10.225417	10.364496	10.4819565	10.2298565	10.31601	10.221141	unknown protein [Arabidopsis thaliana]	4.00E-61	ref|NP_564132.2|	TGGTTCGCGTCTATTCTCTCTATACTGCAAAGCCTTCTTCCCTCAATAGCGATTCCAATT	xtzbca0_003784.z1.scf
CUST_28110_PI425515147	0.018511217	0.001638631	1.5538385	down	2.2135856	down	1.112746	down	1.0342158	down	11.058396	11.677861	11.7234125	10.340747	10.235147	10.444623	11.3513365	11.057029	11.588934	10.492591	11.292575	10.766994	11.561693	11.4323635	11.3200035	cytochrome P450, putative [Ricinus communis]	6.00E-54	ref|XP_002510139.1|	GAAAGAAACAGAACCAGAATTCTACACAGATCAAACCATCAAAGGTGTTATTTTGTCAAC	rjcpga0_000880.y1.scf
CUST_17066_PI425515147	0.04201009	0.010507091	1.0764998	up	1.1495878	up	1.0783758	up	1.253394	up	13.66068	13.650596	13.723997	13.849935	13.870391	13.918298	13.890811	13.763335	13.707704	13.75129	13.821017	13.782008	14.059476	13.915413	14.037904	dead box ATP-dependent RNA helicase, putative [Ricinus communis]	2.00E-89	ref|XP_002521376.1|	CTCTATTTCTCTATCAATCTCTCTCTCTCACTAGCAGTCATGGCAGGTTTGGCACCAGAA	xtzdca0_002911.z1.scf
CUST_39583_PI425515147	0.032847203	0.006297246	1.1667258	down	1.0344503	down	1.0699056	up	1.158161	up	8.64606	8.796477	8.848128	8.689937	8.796843	8.657292	8.9593315	8.829844	8.793939	8.62401	8.493881	8.505377	8.966427	8.930266	9.029477	dead box ATP-dependent RNA helicase, putative [Ricinus communis]	e-106	ref|XP_002517619.1|	CTATCATAGAGTCATCTTGAGATCTCCTGCACATCTCTCCTCATATCAGTGATCAGCATC	EE259624.1
CUST_21257_PI425515147	0.023901667	0.003007026	1.5280194	down	1.9865891	up	1.4395773	up	1.2251652	up	14.737516	14.816298	15.482508	15.852587	15.946716	16.207897	15.613743	15.381678	15.61784	14.2047825	14.528175	14.468379	15.2851305	15.263073	15.367048	predicted protein [Populus trichocarpa]	2.00E-22	ref|XP_002336806.1|	AGTTATGCTCAGGACAGAACTGGTCCTCCAAGAAATAATTATACGTAATTTACGTGGGAA	rjcaeb0_001802.y1.scf
CUST_18479_PI425515147	0.04950062	0.014983408	1.0793172	up	1.9083116	up	1.7548254	up	1.1365333	up	5.6299477	5.6849265	5.668046	6.483586	6.420425	6.875801	6.384287	6.2469063	6.785712	5.6316776	5.828521	5.8530807	5.8890147	5.9889827	5.6588454	arginine biosynthesis protein argJ 1, putative [Ricinus communis]	0.025	ref|XP_002531335.1|	CCAGAACTTAGCACGTATAAGCATTTTTAGCTCATCTAGTTTGACTAAGCAGGGATTTTA	xtzdca0_004947.z1.scf
CUST_26709_PI425515147	0.049882386	0.015263093	1.3532417	down	1.3924254	up	1.2507951	up	1.0283197	up	16.121496	16.14868	16.547901	16.589798	16.837864	16.823214	16.538445	16.616844	16.631327	15.6192	15.993679	15.895936	16.198778	16.27375	16.466417	histone H2B, putative [Arabidopsis thaliana]	5.00E-23	ref|NP_195877.1|	ATCTTTGAAAAGCTTGCACAGTGAATCTTCAATGCTCGCTATGTATAACAAGAAGCCTAC	rjcfea0_003628.y1.scf
CUST_10579_PI425515147	0.007270115	1.38E-04	4.261961	down	24.566679	down	2.2997606	down	2.2347054	down	10.675765	11.2646885	11.031314	6.4363594	6.6396284	6.0398874	10.0695095	9.79127	9.506538	8.849601	9.108317	8.739297	9.76207	10.098626	9.630818	predicted protein [Populus trichocarpa]	1.00E-09	ref|XP_002305378.1|	AAAGAGTTGGTCTCTCTTCCTCCGTAACTTGTTGCCATTTGTCTTCATCATCTTCCTCAC	xtzcca0_000740.z1.scf
CUST_22303_PI425515147	0.010423354	3.80E-04	1.3140291	down	1.231095	up	1.0389746	up	1.0719764	up	18.088875	18.005177	18.041445	18.356678	18.261654	18.416992	18.091324	18.086012	18.123644	17.656082	17.69078	17.606644	18.144506	17.997732	18.294079	PREDICTED: hypothetical protein [Vitis vinifera]	6	ref|XP_002279201.1|	GCTTTTGCGTACCTTGCACCAACAATTAATGATTTAGCTAAGTGGTTTACTTTTGTAAAG	rjcaeb0_003127.y1.scf
CUST_21769_PI425515147	0.009407345	2.62E-04	1.0220525	up	8.463481	up	3.199834	up	1.0807517	down	4.131523	3.151722	3.0437944	6.308446	6.528718	6.7336297	5.184025	4.563853	5.613154	3.9149854	3.1918674	3.314595	3.035964	3.5634072	3.391563			nohit	TGTGTTCTACACATTTATTTGATCGTGTATGGCTGGAATTCCAATATGCGTCCAAATGCG	rjcaeb0_002458.y1.scf
CUST_8129_PI425515147	0.029579487	0.004952342	1.1099514	down	1.4017595	down	1.2682701	down	1.1035907	down	11.238606	11.1956415	11.189274	10.805681	10.769385	10.586737	11.004635	10.719653	10.870644	11.033886	11.076827	11.061317	11.009052	11.137384	11.050466	acyl-CoA thioesterase, putative [Ricinus communis]	5.00E-55	ref|XP_002526988.1|	TGCTTTGGCACTGTCAGAATTGTCACTAAAATTCCTTGCCCCTCTAAGAAGTGGAGATAG	xtzbca0_005009.z1.scf
CUST_19716_PI425515147	0.013370498	7.02E-04	1.7959516	up	2.8521326	up	1.2390256	up	1.4174771	up	10.118942	10.084388	10.041429	11.625733	11.353893	11.801253	10.342322	10.164091	10.665961	10.961005	11.008194	10.809804	10.56375	10.822974	10.36801	conserved hypothetical protein [Ricinus communis]	4.00E-30	ref|XP_002527926.1|	GTGGTTGCGCGAGGAAAAGCTTATTCGAAAATGAACGGTGTGGATTTTGATAGCGATGAA	xtzdca0_006518.z1.scf
CUST_20153_PI425515147	0.039706293	0.009416158	1.0261427	down	1.751405	up	1.0780672	down	1.1303161	up	10.931136	10.883171	10.732095	11.734131	11.456588	11.7812195	10.6341915	10.784743	10.80213	10.622119	10.998952	10.813637	11.099974	11.137636	10.83897	conserved hypothetical protein [Ricinus communis]	5.00E-64	ref|XP_002526852.1|	TCGCCGTAATTAATAGTTGCCCTGTAGCACCATCAAGTTTTCTTGAATCACTAGGGAAAT	xtzdca0_007047.z1.scf
CUST_11437_PI425515147	0.033983663	0.006755545	1.0847517	up	1.0713197	down	1.1213024	down	1.0485631	up	9.181025	9.248528	9.31964	9.195226	9.146077	9.109721	9.124301	9.025044	9.104319	9.328534	9.338642	9.43411	9.325153	9.328534	9.300745	unknown protein [Arabidopsis thaliana]	1.00E-28	ref|NP_193473.1|	TTAAGAAGCCTAAAGTGATTACGTACTCCGTCTGGGATCAGGCGATTGAGCTTCTCAAGA	xtzcca0_001882.z1.scf
CUST_12296_PI425515147	0.009694403	2.88E-04	1.4124347	up	1.9262832	up	1.5376718	up	1.1968007	up	8.623452	8.495986	8.640637	9.492034	9.59772	9.507781	9.081638	9.180308	9.360372	9.102674	8.976642	9.175313	8.741567	8.844733	8.951325	rrp4, putative [Ricinus communis]	6.00E-35	ref|XP_002524799.1|	TAACATGGTCGTATATGTCCGGTCTTTGAGCGCCAGATATAAGACAGAGATCGGGGATAT	xtzcca0_003128.z1.scf
CUST_13961_PI425515147	0.04569899	0.012661994	1.1570935	up	1.3599377	up	1.0342206	up	1.0664986	up	9.529457	9.498935	9.4257345	10.017117	9.90991	9.857726	9.2984915	9.552421	9.748848	9.712925	9.678407	9.694315	9.617362	9.672461	9.442953	WD-repeat protein, putative [Ricinus communis]	2.00E-75	ref|XP_002528910.1|	TTTGATGAGACGGTTAGGATTTGGGATGTGAAGACTGGTAAGTGCTTGAAGGTGCTTCCT	xtzcca0_005724.z1.scf
CUST_29523_PI425515147	0.04148076	0.010246677	1.3516798	down	1.2397007	down	1.1046096	down	1.1166233	down	13.02008	13.003207	12.846218	12.591488	12.415485	12.932558	12.722388	12.854059	12.862452	12.465447	12.565742	12.534058	12.831526	12.866887	12.693665	conserved hypothetical protein [Ricinus communis]	1.00E-16	ref|XP_002525869.1|	CCCAAATACTTTTTGCTGTGCACAATCTTCGTTTATTCATGTACACTTGGAAGTGGTGAG	rjcpga0_003589.y1.scf
CUST_8307_PI425515147	0.015940353	0.001099838	1.3329585	down	3.8113387	down	1.795071	down	1.6089389	down	11.901505	12.264245	11.576085	9.9750395	9.826289	10.149615	11.246143	10.986201	10.977366	11.4680395	11.671776	11.358126	11.218995	11.45822	11.0062895	1-deoxyxylulose-5-phosphate synthase, putative [Ricinus communis]	3.00E-74	ref|XP_002516843.1|	TGAAGAGCTTGGATTATATTATATCGGTCCTGTTGATGGCCACAACATAGATGATCTTGT	xtzbca0_005224.z1.scf
CUST_12435_PI425515147	0.016982092	0.001293513	1.0962616	down	1.0129448	up	1.0820639	down	1.1378714	up	10.740912	10.568398	10.507748	10.730519	10.674395	10.467812	10.525406	10.497287	10.453006	10.491626	10.451968	10.475687	10.773829	10.76838	10.833862	transmembrane protein 14, putative [Ricinus communis]	0.002	ref|XP_002532672.1|	ACATCAGCACCAGCAGTTTCTCAGCTCTCGTGCAAATCTTCATTCAGACGTCAAATTGCA	xtzcca0_003327.z1.scf
CUST_13871_PI425515147	0.006201417	8.80E-05	2.4026246	up	1.4346346	up	1.135647	up	1.0837648	up	13.834652	14.016396	13.914236	14.302739	14.536612	14.48798	14.086916	14.22713	14.00178	15.254496	15.162901	15.141719	14.264173	13.914779	13.934486	starch synthase, putative [Ricinus communis]	6.00E-83	ref|XP_002518931.1|	TTGTAACCCAGATAAGGCTAGAGGAGTTGCAAAATTCAATGTCCCGTCGGCCCATATGAT	xtzcca0_005592.z1.scf
CUST_12912_PI425515147	0.021253357	0.002280073	1.0984458	down	1.0050545	up	1.1610878	up	1.0790995	up	12.829828	12.711682	12.810468	12.750383	12.806947	12.816466	12.963643	12.970551	13.064216	12.663444	12.644724	12.637423	12.797653	12.89976	12.984048	Eukaryotic translation initiation factor 3 subunit, putative [Ricinus communis]	2.00E-64	ref|XP_002516208.1|	ATGTTAATGAACAGATTTCATCACAAACCTACAGTCTGGATGCGAATCTATGCCTTCTTC	xtzcca0_003940.z1.scf
CUST_1684_PI425515147	0.015962975	0.001107234	1.0204364	down	1.5346751	up	1.0229752	up	1.0492655	up	14.484457	14.383114	14.554853	15.1545515	15.0324335	15.089237	14.563667	14.552673	14.404397	14.561401	14.32505	14.448413	14.688833	14.463454	14.478276	glutathione-s-transferase theta, gst, putative [Ricinus communis]	4.00E-39	ref|XP_002509786.1|	TTACCTATCTTGCCTGTGCGTTTCCTGGAGTTACAGATCATTGGTATCCTGCTGATCTTC	xtzaca0_002301.z1.scf
CUST_1633_PI425515147	0.038875572	0.008969394	1.0867635	down	1.2046546	down	1.0342821	down	1.1864237	down	13.537932	13.663341	13.609824	13.309396	13.3490305	13.34681	13.651777	13.454263	13.559164	13.481213	13.444612	13.525157	13.458859	13.245827	13.366555	unknown protein [Arabidopsis thaliana]	5.00E-45	ref|NP_001078000.1|	ACTGTCAGCTTTGCAGTCTTTCTCAATTGCAGTGGCATTTATTTCATGCCAGAGTCCAGC	xtzaca0_002236.z1.scf
CUST_11830_PI425515147	0.024482433	0.003192065	1.0497838	down	1.186041	up	1.1803986	down	1.1208963	down	8.476125	8.39582	8.045161	8.618459	8.519847	8.517262	8.103909	8.15748	7.9378963	8.243633	8.3041525	8.159043	8.172134	8.113751	8.137264	emb1211 (embryo defective 1211) [Arabidopsis thaliana]	1.00E-62	ref|NP_197656.2|	CGGATGTTTGTTAACAAACCAAATGGAATTGGTCAGGGAAGAGAGGGGTCCATATAGCGA	xtzcca0_002388.z1.scf
CUST_17628_PI425515147	0.002244173	3.64E-06	2.4401329	up	8.1212635	down	1.028929	up	2.1895397	up	8.058007	8.252968	8.196719	5.0418983	5.0783277	5.322355	8.181204	8.056678	8.393244	9.4454775	9.383083	9.540012	9.079902	9.45515	9.364525	Serine/threonine-protein kinase Nek8, putative [Ricinus communis]	4.00E-78	ref|XP_002524221.1|	ATGTGTTTGAAAGACAGAGTCCATTTTCAACAGAGCAAGTGAGCCCTCGCTCTCAAGGTT	xtzdca0_003627.z1.scf
CUST_15277_PI425515147	0.0038077	2.09E-05	1.132834	down	2.5462673	up	1.084868	down	1.0493349	up	10.567151	10.699828	10.913043	12.029611	12.131161	12.064405	10.7503195	10.548192	10.528954	10.458998	10.60563	10.575584	10.920917	10.571794	10.895738	conserved hypothetical protein [Ricinus communis]	1.00E-26	ref|XP_002510882.1|	TTAACACCTGGAAGGGAAATTCGCTTCTTAAGCAATCCGTCACTCATTATGCGTCCTGTG	xtzdca0_0002_D05.ab1
CUST_7239_PI425515147	0.014277409	8.38E-04	1.3257396	down	1.1280776	down	1.3786215	down	1.0937376	down	11.225649	11.28437	11.170043	10.999536	11.05066	11.108266	10.782087	10.768106	10.740188	10.736539	10.872926	10.850206	11.006664	11.082085	11.203515	unknown protein [Arabidopsis thaliana]	3.00E-27	ref|NP_001031856.1|	TTGAAGATAGAGTAAGGGAGAAAGGTCGCGACTTCTACAAGTCAAAAACGGGTTCAGTCC	xtzbca0_003619.z1.scf
CUST_28953_PI425515147	0.015992839	0.001117537	1.1108564	down	1.2409896	up	1.1835558	up	1.2120014	up	10.860267	10.904892	10.89814	11.026933	11.248627	11.322215	11.112559	11.119747	11.160378	10.666573	10.806032	10.735677	11.179253	11.040332	11.275888	Importin alpha-2 subunit, putative [Ricinus communis]	2.00E-64	ref|XP_002525173.1|	AGCATTACCATTGCTTATTGCACATCTTGGAGAAAAGAGTCCTTGCCTGTTGCTGAGCAG	rjcpga0_002804.y1.scf
CUST_33210_PI425515147	0.037627984	0.008435012	1.1859343	down	1.727877	up	1.0413179	up	1.1296327	up	9.23649	8.976969	9.11588	9.847937	9.706682	10.14172	8.99432	9.060424	9.449824	8.803404	8.867457	8.920407	9.11588	9.35149	9.389531	predicted protein [Populus trichocarpa]	1.00E-10	ref|XP_002310258.1|	GTTGCTGATGCATCTAATTGGGTATGCATTCATAGTATGTCTGTGACCTTTTGGAAAGAA	GT978576.1
CUST_9578_PI425515147	0.03895004	0.009000894	1.0072799	down	1.0673414	down	1.4325725	down	1.2736429	down	15.22284	15.03139	14.460735	15.160392	14.551763	14.720746	14.299461	14.421768	14.437914	14.877949	14.970962	14.834659	14.396448	14.857647	14.413988	rps2 [Jatropha curcas]	8.00E-36	ref|YP_002720101.1|	ACTAAAAGGGTTATATGATATATCCGGTGTGGAAGTAGGCCAGCATTTCTATTGGAAAAT	xtzbca0_006993.z1.scf
CUST_25650_PI425515147	0.04585879	0.012755469	1.2278274	down	1.0100564	down	1.4038929	down	1.3832742	up	6.147288	6.1906996	6.357742	6.2963176	6.5904036	5.7657022	5.98323	5.540526	5.7036767	6.1467967	5.4282765	6.232334	6.8132367	6.6749444	6.611811	hypothetical chloroplast RF1 [Huperzia lucidula]	4.7	ref|YP_209559.1|	TTTTCTTAAGAAAAAATTTGATAGCCTGTGGTGTGGGCCTTCCGCTGGGGGCTCACTTTT	rjcfea0_002311.y1.scf
CUST_20171_PI425515147	0.018432517	0.001617234	1.1579865	down	2.1869376	up	1.2019589	up	1.365104	up	12.204049	12.0263815	12.308074	13.382771	13.091036	13.451431	12.541974	12.283097	12.509595	11.933597	12.077193	11.8928585	12.541135	12.589269	12.755131	Peroxisomal biogenesis factor, putative [Ricinus communis]	1.00E-21	ref|XP_002528919.1|	AAAGGGAAAGCAAAAGGTTTCAAAGGAGTCCCATGTCCCAGAGGCGCTTGATCAAATTAG	xtzdca0_007068.z1.scf
CUST_10908_PI425515147	0.023603799	0.002882094	1.5749394	down	2.9003658	down	2.0238044	down	1.6980779	down	10.155305	10.176361	10.008737	8.900703	8.858911	7.972083	9.084661	9.273144	8.931388	9.240783	9.534698	9.599031	9.191036	9.579646	9.278009	PREDICTED: hypothetical protein [Vitis vinifera]	9.00E-28	ref|XP_002281362.1|	AACGGGGATATGTAAAGGCTAGTTCTGGTCAAGTTCGTGCAGTGTTAGTTCACGATAATG	xtzcca0_001196.z1.scf
CUST_8886_PI425515147	0.04011089	0.009615728	1.1307492	down	1.0041121	down	1.7489129	down	1.5683159	down	8.1193075	8.072361	7.7322917	8.31747	8.028834	7.559897	7.2409663	7.0591946	7.2044234	7.9316726	7.783703	7.6767488	7.6186204	7.634538	6.7231545	predicted protein [Populus trichocarpa]	0.22	ref|XP_002302966.1|	GATTTCACTCTCCAAAACCAATCACTATCTCTTACCCATTAATTCTAACGCCAAAAAGAT	xtzbca0_006157.z1.scf
CUST_5497_PI425515147	0.030654496	0.00540731	1.9403334	up	1.7817817	down	1.7343482	down	1.0764884	up	13.698097	14.059141	13.666374	13.1635475	12.532838	13.227268	13.546193	12.716936	12.777304	14.5583105	14.912406	14.821814	13.836116	14.233993	13.672505	chlorophyll A/B binding protein, putative [Ricinus communis]	1.00E-72	ref|XP_002514914.1|	AGAATACTTCACAGATACCACAAACCTCTTCATTATTGAGCTCATTCTAATCGGTTGGGC	xtzbca0_000825.z1.scf
CUST_12464_PI425515147	0.013313974	6.93E-04	1.1274402	down	1.0945339	up	1.1646298	up	1.3128483	up	11.7842245	11.686786	11.753871	11.678085	11.860269	12.0774765	11.968449	11.887524	12.028522	11.594038	11.56517	11.546516	12.113991	12.079424	12.209567	short-chain dehydrogenase, putative [Ricinus communis]	7.00E-42	ref|XP_002509816.1|	GGCATCTGTCAGGAAATTTGCTTCCGAATATATTTCCTTGGATCTCCCGCTGAATCTCCT	xtzcca0_003374.z1.scf
CUST_3392_PI425515147	0.04559692	0.012567645	2.6126456	up	1.1480871	down	1.1338716	up	1.0323955	up	11.282795	11.156178	11.118142	11.036767	11.112029	10.810619	11.304443	11.446319	11.350121	12.833412	12.183652	12.696585	11.128353	11.41342	11.153326	protein with unknown function [Ricinus communis]	3.00E-65	ref|XP_002521104.1|	CAGCCAAGGATTGGCACGTCATCTCTCAACAACGTTTTGGGAAAAGCTATTGAGGGTATT	xtzaca0_004812.z1.scf
CUST_10569_PI425515147	0.029097931	0.004747429	1.3300037	up	3.1547842	down	1.7734752	down	1.3915448	down	12.678813	13.228767	12.970993	11.744215	11.078708	11.083032	12.516709	11.738565	12.143562	13.235739	13.502086	13.375042	12.480011	12.879767	12.088733	Photosystem II 22 kDa protein, chloroplast precursor, putative [Ricinus communis]	1.00E-12	ref|XP_002513761.1|	TTTTTCTACTTCTAAACCATTTACTACACTTGCTCTCTTCAAGTCCAACAAGCCAAGGCA	xtzcca0_000714.z1.scf
CUST_10350_PI425515147	0.045751624	0.01270391	1.1881762	up	2.0771213	up	1.3080596	up	1.2184552	up	11.896251	11.9156685	11.524665	12.820011	12.680869	12.99946	11.815335	12.202716	12.48082	12.014865	12.061508	12.006458	12.283097	11.809437	12.099213	protein binding / zinc ion binding [Arabidopsis thaliana]	2.00E-37	ref|NP_196066.2|	CGGCCATTCTGATAGCACTCCTGATGATAATGTCAATGATGTTAGAAATGATCAAAGTCA	xtzcca0_000419.z1.scf
CUST_3784_PI425515147	0.039656963	0.009390774	1.2035553	down	1.4276623	down	1.5108624	down	1.1262826	down	9.986521	9.959124	9.8907795	9.566917	9.441582	9.286962	9.62441	9.201251	9.224647	9.612511	9.683777	9.738229	9.719403	9.823816	9.778497	50S ribosomal protein L31, putative [Ricinus communis]	4.00E-17	ref|XP_002510420.1|	ACCGAAAAAACCGAAGGAAACAATCTCATCTTCATCGCATACGTTTTCGCCTGTCACCGT	xtzaca0_005487.z1.scf
CUST_2845_PI425515147	0.003672984	1.89E-05	1.3427927	up	2.3261993	up	1.2120126	up	1.0457051	up	12.621532	12.419649	12.344971	13.683436	13.651878	13.70476	12.454032	12.857368	12.906967	12.918026	12.893516	12.850323	12.683448	12.457071	12.439064	Serine/threonine-protein kinase PBS1, putative [Ricinus communis]	2.00E-96	ref|XP_002515960.1|	CATGATTGCGTATTCAAGTTGGCCATGCTTGCAAAACAATGTGTAGATGAGGATCCCATC	xtzaca0_003885.z1.scf
CUST_11709_PI425515147	0.021816019	0.002432457	1.3272697	down	1.0190006	up	1.061853	down	1.0230029	down	10.35362	10.272119	10.038979	10.340927	10.123877	10.281378	10.099659	10.204377	10.100927	9.801557	9.85843	9.779344	10.123877	10.203735	10.238671	sorting and assembly machinery (sam50) protein, putative [Ricinus communis]	1.00E-89	ref|XP_002513472.1|	CTTATTGGAAGCTTCACCTATTCTCATAGGAACGTTTTGGGAAGAAATCAGAAACTTAAT	xtzcca0_002234.z1.scf
CUST_24135_PI425515147	0.041271944	0.010124922	1.1723245	down	1.1697994	down	1.3007821	down	1.2000352	down	11.929388	11.828489	11.903982	11.69465	11.706929	11.581495	11.586126	11.445008	11.492585	11.587562	11.693091	11.693091	11.520756	11.679719	11.672152	hypothetical protein NitaMp040 [Nicotiana tabacum]	6.00E-24	ref|YP_173386.1|	AATAAGACCACCAAAAGCCTTTGTAGCACTAGTGGTACACAGAAGTCATGGGTGATCATT	rjcfea0_000459.y1.scf
CUST_25940_PI425515147	0.032112055	0.005987652	1.0494729	down	2.9298794	up	2.4501865	up	1.4675684	up	13.857034	13.648739	14.233993	15.673793	15.301887	15.416608	15.400777	14.429418	15.788243	14.103624	13.966962	13.460182	13.602932	15.341606	14.455509	Calmodulin, putative [Ricinus communis]	3.00E-24	ref|XP_002533274.1|	GCCTTGTAAACATATCCTGTGTGTACCTAGTAATTAGCCGTTATTTCTTGTCTTTTTATG	rjcfea0_002679.y1.scf
CUST_20509_PI425515147	0.04740798	0.013688094	1.8863338	up	2.6980093	up	2.795022	up	1.1845902	up	4.2240124	4.630041	4.062136	5.591345	5.8502436	5.770288	5.3438063	5.0736613	6.947303	5.3438063	4.8169203	5.5022187	4.7350636	5.2543654	3.6599243	Protein HVA22, putative [Ricinus communis]	8.00E-39	ref|XP_002511147.1|	GAGTTAAAAACGAGTAGAGAATCCAATAAGCAAGCCACTGCTGATCATCCAGTTTGGAGG	rjcaeb1_000652.y1.scf
CUST_10145_PI425515147	0.034703683	0.007038542	1.0548326	down	1.3218446	down	1.3935525	down	1.0456345	up	13.238866	13.19364	12.715521	12.764709	12.43612	12.73954	12.617983	12.496503	12.597237	12.95502	13.024404	12.93756	12.890193	13.300568	13.1504	elongation factor tu, putative [Ricinus communis]	3.00E-76	ref|XP_002511311.1|	CCTCAAACTAAAGAGCATATCTTGCTGGCGAAACAAGTTGGTGTGCCAAACATGGTCGTA	xtzcca0_0001_E03.ab1
CUST_8587_PI425515147	0.034977473	0.007167097	1.0737338	up	1.3740923	up	1.2796515	up	1.4288046	up	14.748446	14.696515	14.883604	15.058712	15.245415	15.399874	15.177073	15.046411	15.172338	14.862923	14.847692	14.925861	15.23633	15.235366	15.4012985	Histone deacetylase 2a, putative [Ricinus communis]	5.00E-52	ref|XP_002527449.1|	TAAGCCTGCAGAGCCAAGCAAAGGACAGAAAGCAGAGGATGAATCTGATGAAGATGAATC	xtzbca0_005575.z1.scf
CUST_15832_PI425515147	0.030042782	0.005152456	1.0698195	up	1.2059653	up	1.048796	down	1.0123945	up	14.92664	14.768777	14.8535385	15.09881	15.174333	15.086377	14.818504	14.734653	14.789591	14.974878	14.969885	14.896293	14.760385	14.9755125	14.866372	14-3-3 protein, putative [Ricinus communis]	2.00E-66	ref|XP_002513928.1|	TCCTTCCTCCACCACAGGGGAATCAACTGTATTTTACTATAAGATGAAAGGAGACTATTA	xtzdca0_000993.z1.scf
CUST_19517_PI425515147	0.04594829	0.012812337	1.0351138	down	1.1038964	up	1.3785448	down	1.4059002	down	11.254994	11.41148	11.083966	11.572482	11.408545	11.197229	10.849731	10.919571	10.591699	11.287719	11.156178	11.157174	10.835616	10.790963	10.649374	ATP binding protein, putative [Ricinus communis]	2.00E-53	ref|XP_002510175.1|	AACAGAGGAACGAAAAACAGTCAAAAGCTATAATTTCTTCGGATGGCGTGGCTGCAGAAG	xtzdca0_006283.z1.scf
CUST_23577_PI425515147	0.03775247	0.008501237	1.0576813	up	1.0316927	up	1.0157758	up	1.5044466	up	6.958337	6.7280746	6.8342505	6.917586	7.247358	6.4907565	6.855749	7.135041	6.5976157	7.216302	6.593373	6.9536996	7.415856	7.4029837	7.4695187	unknown protein [Arabidopsis thaliana]	9.00E-62	ref|NP_174120.1|	ATAATAAGTGGGTTGTCATTGTTCTCGCCTCCCGTGAGAGCATTAGTGCCATTGCTTTAT	rjcaeb0_004743.y1.scf
CUST_20016_PI425515147	0.024261829	0.003123388	1.0885811	down	1.005737	up	1.1370834	down	1.0631326	down	13.162554	13.136275	13.080157	13.128983	13.0978	13.176959	12.931698	12.942689	12.948586	13.021997	13.005807	12.983832	13.093348	13.046118	12.974556	cholinephosphate cytidylyltransferase, putative [Ricinus communis]	3.00E-85	ref|XP_002533420.1|	AAGACTATAACCAGTATGTGATGCGCAACTTGGATCGAGGATACACGAGAAAAGAGCTTG	xtzdca0_006881.z1.scf
CUST_9167_PI425515147	0.028344076	0.004522142	1.111907	down	1.2802235	up	1.3359321	down	1.5877026	down	8.988576	8.837833	8.632426	9.274027	8.995467	9.25853	8.342309	8.503065	8.3599205	8.801621	8.526357	8.671746	8.238381	8.213856	8.005777	Glucose-6-phosphate/phosphate translocator 1, chloroplast precursor, putative [Ricinus communis]	2.00E-25	ref|XP_002523987.1|	TCACAGCCTAAAGATAAACTTTCCAACTGCTATTGTTTCGGTCTTGGTACTTCAGAATAT	xtzbca0_006512.z1.scf
CUST_8993_PI425515147	0.019167816	0.001763446	1.2030034	down	1.00796	down	1.2042295	down	1.284974	down	9.834234	9.796915	9.802039	9.929051	9.76989	9.699933	9.560328	9.611899	9.456631	9.58468	9.593917	9.454669	9.450837	9.49798	9.399153	lipase class 3 family protein [Arabidopsis thaliana]	2.00E-61	ref|NP_187396.1|	GATTCCTTTATGCCTGTGTTTCCTTCTATTGGTTCAGATGCTGGTAATCTCAAAAGAGAG	xtzbca0_006302.z1.scf
CUST_17329_PI425515147	0.04070972	0.009850172	1.1251463	up	1.7622843	up	1.001143	up	1.0187918	up	11.550522	11.355703	11.085281	12.142405	12.022516	12.278926	10.930549	11.407245	11.658657	11.492865	11.433318	11.575663	11.32078	11.540843	11.2104645	predicted protein [Populus trichocarpa]	6.00E-14	ref|XP_002313010.1|	TGGAAGAGGATGTATGTTTCATTTGCTTTGATGGTGGTGAACTTGTCCTCTGTGACCGCA	xtzdca0_003249.z1.scf
CUST_17805_PI425515147	0.029382713	0.004870941	1.0538192	down	1.662353	up	1.0495361	up	1.0370136	down	13.866965	13.629971	13.709958	14.511507	14.363893	14.531174	13.773717	14.059141	13.583291	13.914236	13.570306	13.49547	13.969373	13.3011265	13.779088	glutamate decarboxylase, putative [Ricinus communis]	e-113	ref|XP_002528515.1|	GGTTTGTTGGGAGAAATTTGCTAGGTATTTTGAAGTAGAGTTGAAGGAAGTGAAGCTTAG	xtzdca0_003902.z1.scf
CUST_27951_PI425515147	0.029773144	0.005020076	1.0646377	up	1.2033597	up	1.3534036	up	1.3248487	up	13.924456	13.779304	13.839332	14.0492325	14.2458315	14.0492325	14.267282	14.288137	14.297446	13.972955	13.797851	14.043372	14.016396	14.096792	14.647388	hypothetical protein SORBIDRAFT_01g024221 [Sorghum bicolor]	1.00E-19	ref|XP_002467304.1|	TCACAATGATAGGAAGAGCCGACATCGAAGGATCAAAAAGCAACGTCGCTATGAACGCTT	rjcpga0_000679.y1.scf
CUST_20906_PI425515147	0.03669819	0.00790912	1.4530611	down	1.7747657	down	1.8722743	down	1.1129748	up	8.022343	8.380204	7.7636614	7.1180563	7.087871	7.4773927	7.2603707	6.9952297	7.1962295	7.489198	7.401246	7.658476	8.269001	8.368436	7.992032	late embryogenesis abundant, putative [Ricinus communis]	6.00E-27	ref|XP_002528631.1|	GGCCTTCTTGTTGTGCTTTTTATTTGTTTTGAGTAACTATAAACAAAGCTTTTGTGGGCT	rjcaeb1_001136.y1.scf
CUST_12473_PI425515147	0.013135072	6.65E-04	1.1136761	down	1.4286375	down	1.8151063	down	1.6719817	down	10.290983	10.219185	9.629542	9.87026	9.460456	9.265074	9.174513	9.1619215	9.223113	9.830552	9.959482	9.883684	9.015771	9.667244	9.2320175	PREDICTED: hypothetical protein [Vitis vinifera]	6.1	ref|XP_002266881.1|	ATCAGATCAATCAAGTCAATCAAGTTAATCAAGGACTGGGCTGTCGAGTGACGATTGGCC	xtzcca0_003386.z1.scf
CUST_18364_PI425515147	0.04356773	0.011374543	1.4014399	up	1.909263	down	1.0081846	down	1.2454569	up	8.798116	9.055521	8.997164	7.711461	8.276383	8.063909	8.97136	8.899716	8.944446	9.6316805	9.176398	9.50345	9.361904	9.272195	9.16673			nohit	TAAATGAAACTTGAAAAACTACATCATCTGTTCCCCAGGACACGGTGATTCAGATGGGGG	xtzdca0_004817.z1.scf
CUST_13154_PI425515147	0.018998686	0.001733563	1.141581	down	1.0145183	down	1.1055154	up	1.1076499	up	12.977256	12.962594	12.942185	12.8856	12.899218	13.034833	13.121987	13.091036	13.10317	12.707354	12.86529	12.736291	13.065702	13.120029	13.138809	dc50, putative [Ricinus communis]	1.00E-36	ref|XP_002523766.1|	AAATTGGGTCATCTTATTGAGGCCAAGGTAGTTGTTGACAAATTCTCTGGACGATCTCGT	xtzcca0_004534.z1.scf
CUST_16878_PI425515147	0.020336544	0.002039987	1.3602577	down	1.0165839	up	1.011297	down	1.4540254	down	9.367395	9.604512	9.763838	9.571033	9.62267	9.613232	9.562589	9.614688	9.509849	9.195747	9.139502	9.068858	9.175556	8.814187	9.125845			nohit	CTCTGTGGCTACAAGTGACCACAGAGAGAGAGAGGAGAAATAAAAGGAATTTGAAACGGA	xtzdca0_002605.z1.scf
CUST_10379_PI425515147	0.04270935	0.010864018	1.0201895	down	1.4072307	down	1.3727541	down	1.0261306	down	11.369436	11.375397	11.255227	11.02331	10.858584	10.639591	10.909394	10.768714	10.950733	11.138364	11.3626795	11.412507	11.288644	11.362506	11.237272	unknown protein [Arabidopsis thaliana]	8.00E-23	ref|NP_564492.1|	TATTTGCTGGCGGAGATGTATTGGCTCTGCTTTTGTTCTCTGCAATTGGAAGATTTAGCC	xtzcca0_000453.z1.scf
CUST_10716_PI425515147	0.004437411	3.41E-05	4.6323013	down	346.68872	down	2.162965	down	2.3805108	down	11.541691	12.230911	11.943437	3.9741132	3.1312428	3.2981899	10.964966	10.733907	10.678135	9.610366	10.058521	9.4119625	10.577053	10.911854	10.473315	conserved hypothetical protein [Ricinus communis]	7.00E-33	ref|XP_002532903.1|	TGGATCACGATACTGTAGTAGAATTGGATCATCCACTGCAAGTCACAGCTGGGGATAAAT	xtzcca0_000957.z1.scf
CUST_2085_PI425515147	0.03925808	0.009182668	1.5783371	up	1.5376372	down	1.0829283	up	1.2938247	up	12.926426	13.227108	13.338825	12.3527975	12.500401	12.777015	13.504217	12.996157	13.336802	13.66068	13.8643675	13.942526	13.492168	13.581556	13.533562	Small rubber particle protein, putative [Ricinus communis]	1.00E-39	ref|XP_002514917.1|	TGATAAGAAGGTAGATGAAGGCACACAGAAGTTCGATAAGCATGCTCCACCAGCTGCTAA	xtzaca0_002882.z1.scf
CUST_40488_PI425515147	0.008973874	2.21E-04	1.085248	down	3.6035233	down	1.856373	up	1.1224312	down	10.911048	10.929195	11.2396965	8.894552	9.230881	9.406281	11.978521	11.972075	11.806806	10.956882	10.56207	11.206914	10.793694	10.7797	11.006664	Aquaporin PIP2.1, putative [Ricinus communis]	6.00E-22	ref|XP_002532756.1|	AATTATGTTGTTCTTTTCATTTTTGTTGCAGTGGATCTTTTGGGTTGGACCATTCATTGG	EE257320.1
CUST_11347_PI425515147	0.027974352	0.004370338	1.1775898	up	1.2703402	up	1.044126	up	1.0950493	down	9.731189	9.553509	9.587942	9.953858	10.015134	9.939293	9.645346	9.797693	9.61649	10.208374	9.76989	9.601888	9.56799	9.507781	9.403881	conserved hypothetical protein [Ricinus communis]	5.00E-24	ref|XP_002514952.1|	TACGGATTGGGTGACCAAAAACAGGGGCATTTTGCTATTGATCTATGGGAAAAGGCCTTC	xtzcca0_001758.z1.scf
CUST_3140_PI425515147	0.021658337	0.002391341	1.0897166	down	1.060969	down	1.0667003	up	1.1086146	up	12.81793	12.700714	12.972445	12.688254	12.764519	12.782169	12.910398	12.893105	12.967051	12.674035	12.714595	12.7306	12.940109	12.981375	13.015877	unknown protein [Arabidopsis thaliana]	1.00E-95	ref|NP_568972.2|	GAAACTTCTTGGAATTCATGGGCAAAGTTTGGGTCTGAGACTGAGCCAGATGACTCTTCA	xtzaca0_004484.z1.scf
CUST_16516_PI425515147	0.028711064	0.004631315	1.0927303	down	1.0879308	up	1.1500704	up	1.0741498	up	13.018225	12.897875	13.045609	13.016502	13.120882	13.189084	13.128009	13.215704	13.223165	12.837058	12.845779	12.895059	13.040922	13.0217705	13.208599	Os01g0229100 [Oryza sativa (japonica cultivar-group)]	2.00E-67	ref|NP_001042483.1|	GTACATTTACAAGACCAAACAGTATCACCAGAAATCTCCACAATATGAGCAGATACTGAA	xtzdca0_002128.z1.scf
CUST_19953_PI425515147	0.022995537	0.002712425	1.2031441	down	1.1690395	up	1.0761298	down	1.2953146	down	11.529876	11.630921	11.616076	11.77299	11.870419	11.809437	11.597845	11.485724	11.375752	11.220913	11.400367	11.355167	11.150687	11.349525	11.156755	predicted protein [Populus trichocarpa]	2.00E-17	ref|XP_002304446.1|	AAAGACATAGATAGTATAGTACGCTGAGAGTTTCGAGTATTATCAGAAGATGGGTTCAGA	xtzdca0_006804.z1.scf
CUST_29526_PI425515147	0.018374622	0.001602032	1.068151	up	1.1780218	up	1.3529358	up	1.3401946	up	13.840397	13.77572	13.856267	14.004515	14.161798	14.015165	14.2117	14.285734	14.283227	13.9981365	13.738423	14.021166	14.033151	14.073495	14.63306	hypothetical protein SORBIDRAFT_01g024221 [Sorghum bicolor]	2.00E-18	ref|XP_002467304.1|	TCACAATGATAGGAAGAGCCGACATCGAAGGATCAAAAAGCAACGTCGCTATGAACGCTT	rjcpga0_003592.y1.scf
CUST_14122_PI425515147	0.016164947	0.00114012	1.8223149	up	1.0370206	up	1.1031451	up	1.1264963	down	8.676825	8.511574	8.848762	8.643964	8.611683	8.938847	8.701059	8.95204	8.808929	9.494583	9.526864	9.61303	8.7244835	8.511574	8.285575	nucleic acid binding protein, putative [Ricinus communis]	3.00E-26	ref|XP_002532938.1|	AAAGTATTGCGTGTAACTACACTGTAGGGGAATGCATCAGTTGTAGGTCAGAGTGGGCTT	xtzcca0_005953.z1.scf
CUST_41015_PI425515147	0.027417343	0.004157636	1.0363325	down	1.2907349	up	2.250791	up	1.0259284	down	9.923942	10.414337	10.505381	10.394458	10.429934	11.123847	11.293615	11.429425	11.631918	9.9646435	10.344071	10.3804865	10.20631	10.099865	10.426697	unknown protein [Arabidopsis thaliana]	2.00E-87	ref|NP_850923.1|	TGAAGAGCATAAGCTTGAAGAGCAGTATCCTGTCGACCCACTTCAAAAGCGTCTTGTTCA	EE256257.1
CUST_30921_PI425515147	0.023787683	0.002957511	1.0430665	down	1.1135877	up	1.0765005	up	1.0937059	up	13.09382	13.159451	13.175097	13.214386	13.357054	13.322574	13.335472	13.144567	13.267377	13.059907	13.075723	13.110242	13.25324	13.284652	13.27815	heterogeneous nuclear ribonucleoprotein, putative [Ricinus communis]	1.00E-85	ref|XP_002513501.1|	TCATATTTACATGGAATTCAGAGGGGAGACCGACTGGGGGAAGCATTTGTGGAATTTGCA	Contig897
CUST_28519_PI425515147	0.045526	0.0124994	1.037218	up	1.115016	down	1.1586236	down	1.2602798	down	12.084717	12.572949	13.0849695	12.413815	12.833291	12.024337	12.771918	12.222579	12.110905	12.569703	12.698406	12.632682	12.305123	12.229528	12.206747	predicted protein [Populus trichocarpa]	2.00E-10	ref|XP_002324578.1|	ATCGACCTGTTATCCTTCCACTGCCAGGAGCGGGATGTGATCGCTGCTCTGTGAAACCAG	rjcpga0_002182.y1.scf
CUST_20024_PI425515147	0.03319378	0.006447421	1.8898342	up	2.0228627	down	1.4129053	up	1.2842004	up	15.128204	14.675747	14.494995	13.800525	14.071335	13.3778925	14.995713	15.313239	15.48599	15.871328	15.535884	15.646516	15.143751	15.259029	14.978776	PREDICTED: similar to HSC70-1 (heat shock cognate 70 kDa protein 1); ATP binding isoform 1 [Vitis vinifera]	4.00E-75	ref|XP_002284008.1|	AAATGTATGGAACCAGTTGAGAAGTGTTTGAGGGATGCCAAAGATGGACAAGAGCACTGT	xtzdca0_006890.z1.scf
CUST_21105_PI425515147	0.04850483	0.014405606	1.0571969	up	1.0898865	down	1.421784	up	1.8542353	up	6.9718275	7.3570776	7.043514	6.9028225	6.869598	7.227465	7.2783422	7.4521594	8.165025	7.5352674	6.8662243	7.2116594	7.8171897	8.067893	8.159809	PREDICTED: hypothetical protein [Vitis vinifera]	4.4	ref|XP_002269618.1|	CCATTGATACTGTAGACGAGTAAGTACGTAAGTTCTATGATTCAGAAACATTGTCCATAA	rjcaeb0_001608.y1.scf
CUST_7958_PI425515147	0.041464355	0.010231136	1.0021175	down	1.3441383	down	1.4520679	down	1.2104138	down	12.8250065	12.999772	12.769461	12.531038	12.484241	12.298918	12.441393	12.310635	12.227885	12.77427	12.947778	12.863037	12.54542	12.7506485	12.471671	aminomethyltransferase, putative [Ricinus communis]	2.00E-43	ref|XP_002518456.1|	AATCATGGACTCCACTGTCAATTGTAGACAGCACGGTAACCTCTTTGATGCCTCCCATAT	xtzbca0_004571.z1.scf
CUST_8425_PI425515147	0.038081765	0.008645661	1.2530055	up	1.3521606	down	1.2115408	up	1.2912239	up	10.895154	10.964166	10.647628	10.428709	10.226428	10.546009	10.97917	11.093872	11.264432	11.167108	11.238154	11.077862	11.149024	11.283444	11.180695	Aspartic proteinase Asp1 precursor, putative [Ricinus communis]	2.00E-45	ref|XP_002514831.1|	TATGGGTGAATTGTGCCAATTGTGATAGATGTTCCACGAAAAGCGACTCGGTGTGAAGTT	xtzbca0_005368.z1.scf
CUST_29563_PI425515147	0.034873985	0.007122143	1.2361631	up	1.093369	down	1.1774769	down	1.162849	down	14.738164	14.705965	14.580732	14.407012	14.652573	14.578938	14.348419	14.564174	14.405175	15.0437355	14.983017	14.915717	14.6956005	14.357307	14.318966	ATP-citrate synthase, putative [Ricinus communis]	9.00E-65	ref|XP_002519229.1|	TTATTTCCACAATATCTGATGATAGAGGTGAGGAGCCGTGCTATGCTGGTGTGCCAATGT	rjcpga0_003636.y1.scf
CUST_19467_PI425515147	0.009097748	2.32E-04	1.251542	up	3.9717102	up	3.2210402	up	2.0746937	up	11.984376	11.868376	11.934466	13.84591	13.796987	14.113605	13.557163	13.025355	14.267282	12.328397	12.194467	12.235474	12.587808	13.386391	12.971717	zinc finger protein, putative [Ricinus communis]	2.00E-78	ref|XP_002524216.1|	AAATACTGCAAGGGCTGTCAGTGCTCGCAACCTGAAACGGATATCTGAAGCATTTCAGAT	xtzdca0_006219.z1.scf
CUST_4978_PI425515147	0.043717984	0.011447624	1.0176812	up	1.0116166	down	1.0251834	up	1.1189286	up	13.020976	12.867227	12.912679	12.97393	12.794682	12.982279	12.943205	13.0002	12.965123	13.021539	12.922888	12.932313	13.090592	13.084753	13.111888	mta/sah nucleosidase, putative [Ricinus communis]	7.00E-58	ref|XP_002529258.1|	CTAACAAGTGATGTTGCTTTCCATGACAGAAGAATCCTACCCCGTATTGATCTGTATGGA	xtzaca0_006971.z1.scf
CUST_17802_PI425515147	0.043390177	0.011266173	1.152182	up	1.2096635	down	1.0757045	down	1.1512387	down	8.557232	8.664519	8.931691	8.487014	8.602996	8.239616	8.705854	8.582728	8.549015	8.901649	8.916876	8.948025	8.595047	8.595774	8.353062	conserved hypothetical protein [Ricinus communis]	1.00E-27	ref|XP_002533760.1|	TCCTCTTGCTACTGAACAGAGACGAATACCATAGTAGGCCAACAAAACCATTGAGTCGGT	xtzdca0_003889.z1.scf
CUST_3320_PI425515147	0.026482109	0.003809923	1.0625074	down	1.0036782	down	1.1135885	up	1.1740136	up	14.493659	14.563121	14.630436	14.510284	14.701806	14.459238	14.786501	14.6577835	14.708583	14.455509	14.530773	14.438516	14.784965	14.769786	14.826816	proteasome subunit alpha type, putative [Ricinus communis]	2.00E-32	ref|XP_002510414.1|	TGTGTCAACAAGGCCAACTCTGAGCTATCCTCTCACCAGAAAAAGATCTTCAAGGTCGAT	xtzaca0_004718.z1.scf
CUST_2495_PI425515147	0.022933407	0.002692184	1.2013179	down	1.0072846	up	1.0720224	down	1.2014608	down	12.082338	12.094477	12.013512	12.055665	12.089208	12.076868	11.96582	12.052627	11.870873	11.753373	11.838894	11.804208	11.865308	11.724181	11.806469	katanin P80 subunit, putative [Ricinus communis]	7.00E-58	ref|XP_002513719.1|	CTCCATGCAGTCTCGTTTAGCAAAATTACAGGCTGTATATAGATATTGGGAGAGAAATGA	xtzaca0_003424.z1.scf
CUST_8348_PI425515147	0.03706628	0.008094517	1.4317961	down	1.1670976	down	1.2571862	down	1.1975589	down	10.194592	10.215247	10.353891	10.050415	10.075547	9.968995	10.144938	9.854053	9.774145	9.666481	9.747616	9.796156	10.143792	9.86317	9.976478	dentin sialophosphoprotein-related [Arabidopsis thaliana]	6.00E-24	ref|NP_172002.1|	GTTTACTTCTACTTTTGGTTGCCGTTGGTTTCTTCAGTCTCTTGACTTGGATGGATCGGG	xtzbca0_005279.z1.scf
CUST_38293_PI425515147	0.020125348	0.001992098	1.3286645	up	1.3623401	up	2.7008767	up	1.1261256	up	9.585819	10.016409	9.948485	10.0927725	10.038368	10.7578335	11.221034	11.199809	11.430154	9.915614	10.429068	10.435962	9.96969	9.836174	10.258953	Chaperone protein dnaJ, putative [Ricinus communis]	e-140	ref|XP_002514419.1|	GAAAGAATGCCAATGTATCAAGGCCATTCATGAGGGGAAATTGTACATTCATTTCTCTGT	bmcontig4
CUST_34875_PI425515147	0.043779764	0.011476495	1.1338745	up	1.6750039	up	1.4330848	up	1.0816578	down	9.179426	9.0837555	9.290478	10.101978	9.746904	9.937271	10.002165	9.514325	9.59454	9.1999035	9.419523	9.478015	8.960613	9.07019	9.1831255	ATRAB8A; GTP binding [Arabidopsis thaliana]	5.00E-52	ref|NP_001078248.1|	CAAAGGTTACTCTCTCCTTCTATCTCTCTCTCCGAGTTTGATCTTATATATGACGTTGCT	GT973809.1
CUST_6275_PI425515147	0.023383647	0.002830663	1.6689163	down	1.0670191	down	1.8186295	down	1.5068029	down	7.5461864	7.683391	7.6329412	7.625528	7.3485274	7.607704	7.0948386	6.578959	6.6001673	6.6444607	6.8975554	7.1037683	7.0874405	6.940025	7.0605807			nohit	CTCTCGAAGCAAAAGAATATATCTCCTTTTAACTCAAACTCTTTGAACCTATCTTCTCTG	xtzbca0_002050.z1.scf
CUST_2256_PI425515147	0.041084543	0.010017587	1.1227591	down	1.0986571	down	1.3472695	down	1.3400005	down	11.376032	11.2237015	11.176253	11.244594	11.029027	11.095142	10.855134	10.8876705	10.743064	11.127037	11.031015	11.11679	10.772523	10.901886	10.834878	nucleoside diphosphate kinase, putative [Ricinus communis]	4.00E-41	ref|XP_002509969.1|	CTCAGAAGCATTATCATGATCTGAAGGAAAGACCATTCTTTAAATGGTCTCTGTGACTTC	xtzaca0_003085.z1.scf
CUST_21005_PI425515147	0.040997848	0.009977809	1.028122	up	1.1453438	up	1.4361204	up	1.3335587	up	12.630222	12.777304	12.733679	12.939471	12.86619	12.922888	13.101243	12.964955	13.641535	12.735469	12.809648	12.716121	13.109012	13.215704	13.062333	26S proteasome non-ATPase regulatory subunit, putative [Ricinus communis]	6.00E-94	ref|XP_002532239.1|	GTGCCTGATGGAGATTTGCTCAAAACAGGAGATTGTAAATATTATAACTGATCCAATCAC	rjcaeb0_001372.y1.scf
CUST_14818_PI425515147	0.029239044	0.004791646	1.3194561	down	1.5765883	down	1.5082858	down	1.2022576	down	14.230037	14.208444	14.334077	13.51653	13.708681	13.576929	14.023883	13.802161	13.167782	13.99131	13.887229	13.694186	14.144394	13.846363	13.984564	o-methyltransferase, putative [Ricinus communis]	2.00E-51	ref|XP_002518739.1|	AAATTGGTGTCTACACTGGTTATTCTCTTTTGGCTACTGCTCTTGCTCTTCCTGATGATG	xtzcca0_006877.z1.scf
CUST_396_PI425515147	0.01141706	4.67E-04	1.1686786	up	1.4668288	down	1.0471147	up	1.1223502	up	8.062171	8.005777	8.317755	7.6040854	7.6181135	7.505404	8.177899	8.230537	8.176527	8.446883	8.279547	8.333908	8.248384	8.257031	8.379854	protein with unknown function [Ricinus communis]	5.00E-19	ref|XP_002514320.1|	AAGCAACAAGAACATACAAGCCAAGCTGGTGGCTTTTATCAGGTACTTCTTGGGGACATG	xtzaca0_000591.z1.scf
CUST_13422_PI425515147	0.0148893	9.26E-04	1.2437638	down	1.1727973	up	1.0662435	down	1.0280241	down	11.61831	11.582143	11.570952	11.75674	11.878241	11.826284	11.397236	11.5397625	11.556794	11.240099	11.265571	11.321599	11.514764	11.550893	11.586126	binding / catalytic [Arabidopsis thaliana]	4.00E-83	ref|NP_568564.1|	ACAATCGAACACCAAAAGGAGCTTGGCCTTTGGGCTGTAAAACTACCTTCAGCAGATTCT	xtzcca0_004880.z1.scf
CUST_15513_PI425515147	0.04521072	0.012291411	1.1659548	up	1.4404168	down	1.048925	down	1.0466719	up	10.817401	10.799793	10.812289	10.193118	10.399319	10.257589	10.787488	10.830266	10.604998	11.21345	10.917068	10.963503	10.948448	10.791557	10.886908	CBL-interacting serine/threonine-protein kinase, putative [Ricinus communis]	6.00E-19	ref|XP_002532581.1|	ATGAAGCTCGGAGATATTTCCAGCACGCTTATTAATGCAGTTGATTACTGCCACAGTAGG	xtzdca0_000516.z1.scf
CUST_14845_PI425515147	0.038540468	0.008837789	1.3368331	down	1.4466031	up	2.060568	up	1.361799	up	7.8728795	7.199775	7.8106313	7.969336	8.354476	8.15748	8.567973	8.699008	8.745433	7.852718	6.7726626	7.0014462	8.153484	7.9202495	8.146091	predicted protein [Populus trichocarpa]	3.00E-29	ref|XP_002303737.1|	TGCCCTTCTTTCATTAATTGCGATATAAACTCATCGGATACGCGCATTCTCAGAATCCCA	xtzcca0_006912.z1.scf
CUST_29859_PI425515147	0.035826415	0.007542567	1.1375179	down	1.0309477	up	1.0449601	down	1.0805564	down	9.86918	9.986521	9.855055	9.992713	9.94691	9.903048	9.738552	9.933004	9.848857	9.741411	9.702777	9.7089	9.813112	9.775203	9.787119	Transcriptional corepressor SEUSS, putative [Ricinus communis]	2.00E-70	ref|XP_002520244.1|	CTTCTATATGTGGATATGCCACGTGAATATCAGAACTCGTCTGGTCAGATTGTCTTGGAT	rjcpga0_004002.y1.scf
CUST_26852_PI425515147	0.00492001	4.67E-05	1.0598916	up	2.0120559	down	1.3325299	down	1.6572067	down	8.35906	8.293197	8.253418	7.2867565	7.266873	7.326035	7.7421827	7.9794326	7.941554	8.575756	8.297364	8.284305	7.690056	7.8378854	7.1914735	PREDICTED: hypothetical protein [Vitis vinifera]	3.00E-13	ref|XP_002276438.1|	TTTTTCTCTTTCAGGTAAGAATCAACCCATTTCGGAGGGATTACACTCCCACTGTATCTT	rjcfea0_003807.y1.scf
CUST_27406_PI425515147	0.016037012	0.001122946	1.0016026	up	1.8015276	down	1.6221358	down	1.0584444	up	6.07862	6.3861456	6.383442	5.533931	5.436424	5.3301916	5.7230887	5.501713	5.5297213	6.253578	6.230338	6.371222	6.426011	6.6265464	6.0414877	Sialin, putative [Ricinus communis]	3.00E-41	ref|XP_002511874.1|	TTGGAGGCAACACTTGCACTTGGTTATTCATGTCATTTCACCAGTGGATTTTCTTACTTA	rjcpga0_004567.y1.scf
CUST_10700_PI425515147	0.010574105	3.90E-04	1.0004834	down	1.9234077	up	1.1938163	up	1.319014	up	9.034138	8.908147	9.168675	10.032422	9.983458	9.92607	9.377109	9.098936	9.401659	8.964815	8.943428	9.200625	9.37577	9.462482	9.471086	unknown protein [Arabidopsis thaliana]	8.00E-29	ref|NP_198943.3|	CAGAAATATGCCCATCAAAGCCAAAGCCATCTGTCAAATCAGAACCTTCCAAGTACATGC	xtzcca0_000938.z1.scf
CUST_30832_PI425515147	0.016518353	0.001196406	1.0592507	down	1.0134358	down	1.0880408	up	1.1401045	up	14.8819475	14.8953285	14.842887	14.760385	14.737516	15.064496	14.960874	14.999858	15.02463	14.74373	14.816298	14.811001	15.0817375	15.047883	15.058042	protein with unknown function [Ricinus communis]	e-100	ref|XP_002534292.1|	CTGTTGGGGTGTAAAATGATTATGATGACATTATGCTGGGGCCAGATATCTGTGCCCTTG	Contig808
CUST_12498_PI425515147	0.019102337	0.001752833	1.1315219	down	1.1757044	down	1.1074222	down	1.1857674	down	10.883495	10.871588	10.919728	10.662171	10.708522	10.603544	10.809804	10.688376	10.735015	10.746152	10.720299	10.673569	10.678279	10.637905	10.621167	ATP synthase subunit d, putative [Ricinus communis]	9.00E-51	ref|XP_002532689.1|	GAAGCAAAGTACGTTGCTGGTGAAAACATCAAGCATGTGGTCCTTGAGAACGTCCAAAAT	xtzcca0_003418.z1.scf
CUST_16675_PI425515147	0.010994687	4.37E-04	1.0213089	up	1.704353	down	1.1131719	down	1.052431	down	10.824412	11.016828	10.996446	10.172579	10.254481	10.102956	10.884893	10.688158	10.800606	10.962136	10.959191	11.007617	10.848183	10.923232	10.845091	CRL (CRUMPLED LEAF) [Arabidopsis thaliana]	9.00E-37	ref|NP_199915.1|	AATTACTTCAATATTAGAATGCTTACTTGTCCAGCAGCGGATATGGTGGATGGGTTCCAA	xtzdca0_002317.z1.scf
CUST_660_PI425515147	0.01829146	0.001582053	1.3743312	up	1.803201	up	1.4095992	up	1.2907203	up	11.736534	11.556158	11.774005	12.559293	12.594918	12.464168	12.014639	12.19681	12.3411045	12.148995	12.085409	12.208481	11.988871	12.117823	12.064535	rrp4, putative [Ricinus communis]	3.00E-63	ref|XP_002524799.1|	TACCTGATGGTTTCAGAGACGGCGAACTGCTGTTGATGAACTCAACATGCGCAATGTTTT	xtzaca0_000941.z1.scf
CUST_37558_PI425515147	0.023963874	0.003032084	1.0909915	down	1.0207089	down	1.0732292	up	1.0567629	down	9.4119625	9.500124	9.5687685	9.41096	9.445709	9.535469	9.606595	9.56799	9.612143	9.399153	9.354181	9.350602	9.354469	9.519287	9.368143	Os11g0550500 [Oryza sativa (japonica cultivar-group)]	2.1	ref|NP_001068075.1|	GTCTTCCATTTCTTCTCATGTACAGATACAAGAATAATTTGATGACTACAAGTTGGATGG	GR209263.1
CUST_19738_PI425515147	0.044450838	0.011876533	1.0848916	down	1.0395923	up	1.0545808	down	1.1037301	up	11.868654	11.858476	11.885821	11.907046	11.956077	11.917881	11.889557	11.779324	11.714064	11.704967	11.777667	11.777667	12.01576	11.967178	12.0571785	uricase, putative [Ricinus communis]	1.00E-73	ref|XP_002516638.1|	AATAGTTGAGAAGTCTGGATCTTTACAGCTGACTTCTGGTATTGAAGGACTGTCCGTGCT	xtzdca0_006544.z1.scf
CUST_34975_PI425515147	0.009826506	2.96E-04	1.0151851	up	1.336342	up	1.2631614	up	1.1269618	up	8.3091135	8.04678	8.199174	8.600379	8.573692	8.635861	8.362204	8.544663	8.659313	8.216231	8.214212	8.189851	8.329498	8.415503	8.327378	PREDICTED: hypothetical protein [Vitis vinifera]	0.005	ref|XP_002279262.1|	CCAAACGCTACGTAAACCAGGGGATGCTGCCAAAATTGCTCTTGATTATTGTGGAGATGT	GT980168.1
CUST_14495_PI425515147	0.045698807	0.012656644	1.5830119	up	1.3585172	down	1.0836674	down	1.0442662	down	14.774796	14.244582	13.904324	13.821395	13.959413	13.816797	13.964935	14.472465	14.1385355	15.307049	14.7137785	14.890889	14.261562	14.239987	14.234684	heat shock protein, putative [Ricinus communis]	2.00E-49	ref|XP_002518865.1|	TGATGACCAAGTTGATTCCAAAGAACACTGTTATCCCAACCAAGAAATCTCAAGTTTTCA	xtzcca0_006457.z1.scf
CUST_40825_PI425515147	0.047674466	0.013842446	1.363382	down	1.0249984	up	1.2009856	down	1.0965661	up	8.195155	8.360754	8.1375675	8.200388	8.345501	8.254452	8.068229	7.9074254	7.925164	7.769066	7.91962	7.6632185	8.45057	8.228974	8.412909	Ureide permease, putative [Ricinus communis]	1.00E-76	ref|XP_002512081.1|	ATTAATAGGGCTGAGATTCTTTTCCCTGGGGTTGGCTGCTTCTTGATTGCTGTTTGTCTT	EE256669.1
CUST_34998_PI425515147	0.028711064	0.004630214	1.0522953	up	2.1860616	up	1.0942656	down	1.0098754	up	9.720696	9.657202	9.503228	10.977043	10.500544	10.788543	9.520512	9.515577	9.45515	9.722773	9.77078	9.608192	9.641914	9.66595	9.615791	AMP dependent ligase, putative [Ricinus communis]	8.00E-21	ref|XP_002510668.1|	GAAAAACCTGAAAGCAACAGAAGAGGCATTTAGTGGTGGGTGGTTTAGGAGTGGAGATTT	GT980102.1
CUST_32974_PI425515147	0.045274895	0.012344846	1.8785721	up	1.7803154	down	1.2043357	down	1.3282957	up	5.46124	5.6821136	5.0668774	4.4483633	4.178844	5.0866256	5.013359	5.020747	5.3714123	6.4167686	6.054514	6.467857	4.8700833	6.0127363	6.5561414	Protein AFR, putative [Ricinus communis]	4.00E-07	ref|XP_002531581.1|	TTCATGGGGTTCCAAGTACAGAAATTAGATCTACCATTTAATACTCCACATTAGCACAAT	GT976179.1
CUST_12609_PI425515147	0.013327048	6.97E-04	1.03433	down	1.3489845	up	1.1191794	down	1.0130011	up	7.8854218	7.807336	7.9255605	8.285206	8.270165	8.35857	7.725864	7.6402965	7.764834	7.8356752	7.8905435	7.7460093	7.9012494	7.908127	7.864848	Protein mrp, putative [Ricinus communis]	2.00E-15	ref|XP_002521001.1|	AAGGAGTTGAGGATGTTATTGCTATTGCTTCTGGTAAAGGCGGAGTCGGCAAGTCTACTA	xtzcca0_003555.z1.scf
CUST_31371_PI425515147	0.026479665	0.003805037	1.0147859	down	1.228396	up	1.1589514	up	1.1545676	up	13.183378	13.211494	13.246506	13.473617	13.444612	13.613479	13.394525	13.451431	13.433887	13.13815	13.256013	13.183692	13.404986	13.357526	13.500928	aspartyl-tRNA synthetase, putative [Ricinus communis]	e-140	ref|XP_002523450.1|	TCTAGTGAAGGTGGTTCTGCAGTATTTGAGCTGGACTACAAAGGACAAGCTGCATGTTTG	Contig1347
CUST_17153_PI425515147	0.02238459	0.002548763	1.7797805	up	3.083276	down	2.446718	down	1.6352301	down	11.360962	11.8943205	11.498541	10.257934	9.654326	9.968169	10.89264	10.026048	9.962589	12.131782	12.702419	12.41472	10.731191	11.498928	10.395222	chlorophyll A/B binding protein, putative [Ricinus communis]	3.00E-60	ref|XP_002524566.1|	AACCATTCCTCAAGAAAGAGCTCCTTGTATTGTGAGGGCTTCTTCTACTCCGTCCTGTTA	xtzdca0_003013.z1.scf
CUST_20182_PI425515147	0.013105731	6.62E-04	1.0041255	up	1.5404289	down	1.1749072	down	1.3135887	up	13.446425	13.584866	13.355673	13.019822	12.8719635	12.625185	13.244896	13.154935	13.2894945	13.412772	13.569731	13.422279	13.909531	13.832676	13.8253	Aspartic proteinase precursor, putative [Ricinus communis]	1.00E-72	ref|XP_002524837.1|	TTGTGTATGGTGGGGTTGATCCTAATCACTACAAGGGTGAACACACATATGTTCCTGTAA	xtzdca0_007079.z1.scf
CUST_16280_PI425515147	0.01686892	0.001254701	1.0563635	down	1.3034151	up	1.0925064	up	1.1851796	up	9.5644655	9.592732	9.617142	9.974673	9.934387	10.01217	9.730999	9.711412	9.714855	9.583037	9.42517	9.528815	9.738229	9.792108	9.979322	expressed protein, putative [Ricinus communis]	2.00E-24	ref|XP_002515132.1|	ATCATACACGAAAAACTATTCTTGTCTCTCCATTGGAGCATTGGCCTCGCTGGGATGGAT	xtzdca0_001646.z1.scf
CUST_38142_PI425515147	0.01736752	0.001367688	1.0452697	up	1.6516182	up	1.0966611	up	1.5851291	up	6.1542892	6.080427	6.0638328	6.907308	7.051183	6.5116987	6.4752665	6.2641716	5.958464	6.196731	5.9492993	6.3441443	6.8212185	6.6829724	6.7881613	universal stress protein (USP) family protein [Arabidopsis thaliana]	2.00E-59	ref|NP_566564.1|	TGTCCTGTTGGCATGGAATGTTTCCCTTCCCTTAGTAAGTATGAAAAATAATTTTTCTGC	GO247305.1
CUST_1245_PI425515147	0.02219148	0.002506828	1.2185688	down	2.2170768	down	1.1862276	down	1.0964051	up	12.473273	12.660502	12.62411	11.431767	11.20282	11.677323	12.425298	12.178512	12.414931	12.279942	12.386431	12.23595	12.73249	12.769461	12.654276	flavin reductase-related [Arabidopsis thaliana]	1.00E-27	ref|NP_565789.2|	TCTTCAAAATTGTGAAAGCTGATGTAACTGAGGGGTCTGCCAAATTAGCAGAACGCATAG	xtzaca0_001678.z1.scf
CUST_34386_PI425515147	0.04014183	0.009628965	1.3576872	up	1.8653384	up	1.4881454	up	1.1427771	down	7.6738987	7.5168357	7.3356414	8.090893	8.30701	8.826787	8.265688	7.9987926	7.9824424	7.6618147	8.051454	8.136562	7.340648	7.198857	7.4092402	hypothetical protein LOC100278370 [Zea mays]	4.9	ref|NP_001145140.1|	TGGGACTAAGGCTTAGTAGTTGTTGTTGTTGTTGTTAGTGGTTTTCTGAAGAACATAGAT	GT973584.1
CUST_33854_PI425515147	0.009954454	3.09E-04	1.0886595	up	1.9167669	down	1.0353999	down	1.1309761	down	16.543127	16.753115	16.405872	15.651998	15.630495	15.603595	16.550749	16.39444	16.606358	16.546524	16.796753	16.726498	16.582201	16.340288	16.246918	tonoplast intrinsic protein, putative [Ricinus communis]	2.00E-30	ref|XP_002519456.1|	TGTTGCTGTCACAGTTGGAGCCAACATCTCCAGAGAACATGTAAATCCAGCTGAAACCTT	GT969854.1
CUST_21713_PI425515147	0.04521072	0.012291023	1.0808473	down	1.5945466	up	1.0747894	down	1.4452415	up	6.1363125	6.1785803	6.219857	6.695512	6.84581	7.0128655	6.2252936	5.930467	6.066827	6.1025224	5.801584	6.2941546	6.9344916	6.5763288	6.61786	heat shock protein 70kD, putative [Ricinus communis]	4.00E-29	ref|XP_002516783.1|	GTTCAGTCCCTGGCATCATTACTCCAGCAAAAACTCTCAATACATTCGACGCATCAATGT	rjcaeb0_002378.y1.scf
CUST_33259_PI425515147	0.034534402	0.006968161	1.105696	down	1.6044389	down	1.100491	up	1.5578156	down	6.4211626	6.865205	9.436297	6.479515	7.284523	6.9124184	7.706715	7.6200604	7.810331	7.008315	7.8751783	7.404307	7.061176	6.838572	6.904343	predicted protein [Populus trichocarpa]	2.1	ref|XP_002301045.1|	TATATCTTCTATACGCCTGAAGGGGAGCTCCTATAGGCTCATCTGGGGATAATTTAGGGT	GT981554.1
CUST_18031_PI425515147	0.024048695	0.003063875	1.4642243	down	4.574131	down	1.3722523	down	1.2407993	down	9.417121	9.861418	9.749301	7.587567	7.1357327	7.7240467	9.335542	9.100049	9.22261	9.036838	9.199598	9.140996	9.336849	9.409401	9.347779	protein phosphatase, putative [Ricinus communis]	1.00E-51	ref|XP_002534559.1|	CTATTGAGTGGAAAAGATTCAATGCCACCATAAAAGCATTAAAGGAGGCTTTTGAAAAAG	xtzdca0_004219.z1.scf
CUST_147_PI425515147	0.01697934	0.001285247	1.1445324	down	2.1395993	down	1.6911886	down	1.2145591	down	13.928489	14.014656	13.768873	12.905269	12.672637	12.8420925	13.334322	12.975033	13.128553	13.601861	13.802792	13.723093	13.511812	13.7413845	13.617527	oligopeptidase, putative [Ricinus communis]	6.00E-78	ref|XP_002515011.1|	TCGTGTGCTGCGGTCAGCTACTGAATTCAGATACGGTTACAAACTTGTTGAAAATGGCAA	xtzaca0_0002_F10.ab1
CUST_2161_PI425515147	0.030523121	0.005347755	1.0535991	down	1.7773328	up	1.2492515	up	1.184045	up	11.800341	11.769369	11.878929	12.6353655	12.458263	12.844151	12.224915	12.155472	12.0314455	11.823737	11.768183	11.630741	12.019418	12.026981	12.13341	protein transporter, putative [Ricinus communis]	9.00E-67	ref|XP_002520034.1|	GTTGTTAATAATAGGAATAAGGCTCTGACGCTGATTGAAGCATGGGGGGAATCAACTAGT	xtzaca0_002977.z1.scf
CUST_40833_PI425515147	0.043210793	0.011139529	1.1396475	up	1.7797682	up	1.0517029	up	1.8994766	up	5.6849265	5.59582	5.794227	6.609734	6.7799406	6.180366	5.9530535	5.6565437	5.6835575	5.5746846	6.1557097	5.9103427	6.836375	6.443141	6.5722632	PREDICTED: hypothetical protein [Vitis vinifera]	6.1	ref|XP_002264254.1|	GCTGCTGTTTCCCTCATAAAAATGATTCTGTTGCAAACCACTGATTGATCTAGTATTTAT	EE256657.1
CUST_23962_PI425515147	0.023286847	0.002798798	1.0942135	down	1.2035497	up	1.0164025	up	1.0128304	down	9.368748	9.3679285	9.43613	9.695158	9.612291	9.667244	9.233287	9.497791	9.512141	9.313283	9.215167	9.254672	9.370896	9.360372	9.386359	binding [Arabidopsis thaliana]	7.00E-36	ref|NP_196253.1|	TTGGAATATGATGACATGCAATACCGTCTGCAAGAGTTCTTCAGCATATGTGAAGAAGGG	rjcfea0_000221.y1.scf
CUST_17580_PI425515147	0.003497405	1.66E-05	1.6596729	up	3.3548522	up	1.2568281	down	1.0775172	down	13.842316	13.806505	13.822048	15.656284	15.48599	15.567347	13.702227	13.544819	13.234466	14.611742	14.550117	14.50171	13.766224	13.649938	13.731579	predicted protein [Populus trichocarpa]	3.00E-06	ref|XP_002320821.1|	ATGAACATACTACACACCCTTGCTTTTTTGGCTGGTGTCATGATGTGGTCACAGGTTACG	xtzdca0_003551.z1.scf
CUST_17479_PI425515147	0.04416472	0.01167345	1.0110857	up	1.7838665	down	1.4552639	down	1.2129905	down	12.633979	12.440068	12.109803	11.65664	11.483943	11.538244	11.65664	11.952578	11.950785	12.653012	12.353402	12.225149	11.918644	12.391902	12.037599	2-oxoglutarate/malate translocator [Populus trichocarpa]	3.00E-90	ref|XP_002299910.1|	GTTCTGCACCTGTATTCTATGGTGCCAACTATGTACCCTCTTTCAAAATGGTGGGGTTAT	xtzdca0_003426.z1.scf
CUST_5950_PI425515147	0.023604099	0.002886819	1.2428614	down	1.2235211	down	1.3942068	down	1.3326162	down	5.9072185	5.909001	5.927727	5.511784	5.59274	5.7663045	5.4881616	5.3483644	5.469087	5.575208	5.700663	5.527079	5.745615	5.407614	5.3479333	heat shock protein binding protein, putative [Ricinus communis]	1.00E-38	ref|XP_002513578.1|	GCTGGTGTCAGAGGCATGGAGTTTATTATCTGATAAGGGTAAGAGATTAGCATACAATGA	xtzbca0_001496.z1.scf
CUST_18237_PI425515147	0.042941738	0.010972935	1.0007632	down	1.3368623	up	1.0947713	up	1.2375792	up	8.839493	8.64606	8.597144	9.048005	9.082997	9.208249	8.654305	8.9503145	8.869968	8.659018	8.685203	8.735178	8.900099	8.945982	9.159181	arsenical pump-driving atpase, putative [Ricinus communis]	2.00E-74	ref|XP_002529437.1|	CCTGGTCTGGATGAAGTTATTGCGATTTCAAAGGTTATGCAATTTGTTGAATCCCAAGAA	xtzdca0_004668.z1.scf
CUST_16830_PI425515147	0.02179916	0.002425851	1.7818335	down	1.8407538	down	2.3107598	down	2.2156265	down	11.727213	11.754384	11.666158	11.130717	10.539323	10.836826	10.559547	10.81323	10.149878	11.174849	10.832329	10.6404915	10.662171	10.698049	10.344392	cinnamoyl-CoA reductase, putative [Ricinus communis]	3.00E-23	ref|XP_002533435.1|	AGTGTAGATGTTTTGGATTATCAAAGCATCTTATTTGCGTTGAAGGGTTGCTCTGCTTTG	xtzdca0_002505.z1.scf
CUST_19197_PI425515147	0.045274895	0.012339357	1.0349292	up	1.2513773	up	1.166954	up	1.157092	up	11.832473	11.809437	11.803381	12.047518	12.097505	12.270818	11.905757	12.0558405	12.151934	11.849471	11.876448	11.867971	12.0998955	11.980445	11.99646	Eukaryotic translation initiation factor 3 subunit, putative [Ricinus communis]	4.00E-78	ref|XP_002530577.1|	GTTCAGTGGTCATATTCTGGTTCACATTTTGCTGTTGTTTATGGATTCATGCCTGCAAGT	xtzdca0_005902.z1.scf
CUST_8962_PI425515147	0.047483064	0.013734554	1.0831095	up	1.2561628	up	1.0282198	down	1.0813589	down	9.973125	9.775397	10.009408	10.337275	10.251648	10.156079	9.911111	9.870112	9.856261	10.0127125	9.979891	10.110866	9.791451	9.878641	9.749301	conserved hypothetical protein [Ricinus communis]	1.00E-26	ref|XP_002517660.1|	GAAGCAAGAGATCTTTCTTTCTTGAAGACGTTCCTTCGCCTCCTGTTTCCAGAAGGATTC	xtzbca0_006259.z1.scf
CUST_13964_PI425515147	0.039706293	0.009418573	1.1767664	down	1.0711788	up	1.0000159	down	1.0347226	up	11.547957	11.379624	11.610684	11.662295	11.43983	11.733741	11.502586	11.395537	11.640072	11.248427	11.253324	11.33203	11.521766	11.572756	11.591476	Protein YIPF1, putative [Ricinus communis]	8.00E-93	ref|XP_002512371.1|	ATCTGGTGACTTGGTCTGCTGGTGTCTTCTATGGCTATGTAACCATCATTCCTCTTGGAT	xtzcca0_005729.z1.scf
CUST_7881_PI425515147	0.02875976	0.004653062	1.3142828	down	5.724185	down	2.062797	down	1.5538447	down	8.3466	8.496876	8.340784	5.880893	6.355696	5.3964596	7.5729094	7.564708	6.9128385	8.245359	7.891911	7.8641624	7.829851	7.982063	7.4648185	predicted protein [Populus trichocarpa]	8.00E-19	ref|XP_002317533.1|	CGCTAATTTTCTTGTTGCTATACATTCAAGCAACGCTTCTCTGCCATCTTTGTCAATCTT	xtzbca0_004445.z1.scf
CUST_19485_PI425515147	0.015943628	0.001102461	1.2694873	up	1.409261	up	1.0149013	up	1.1013607	up	12.197726	12.454032	12.616936	12.995646	12.763008	12.994856	12.392384	12.393402	12.546925	12.744068	12.774084	12.783279	12.543701	12.578133	12.564722	ccr4-associated factor, putative [Ricinus communis]	1.00E-39	ref|XP_002527306.1|	GACCTTGAAGGATAACGTTGACATGTTGAAGATGATTCAATTGGGTCTTACATTTTCAGA	xtzdca0_006242.z1.scf
CUST_26892_PI425515147	0.033247188	0.006464864	1.2416731	down	1.0976017	up	1.7370226	down	2.1050527	down	14.139445	14.47568	14.499379	14.868773	14.450607	14.198191	13.9405575	13.665613	13.118484	13.712124	14.159996	14.305529	13.44049	13.240555	13.211892	PREDICTED: hypothetical protein [Vitis vinifera]	3.00E-09	ref|XP_002283517.1|	TAACGATCAAAAGCGTTATGGACCAGGAAGTCTTAAGAGCTCCCAATGTCCTTCACAATG	rjcfea0_003855.y1.scf
CUST_11790_PI425515147	0.042555198	0.01079396	1.10286	down	1.212032	up	1.1777571	down	1.7269977	down	12.017448	11.9177	12.055422	12.389869	12.393029	12.039957	11.763553	11.986766	11.532126	12.188605	11.563187	11.81503	11.370832	11.208607	11.0463295	Cyclic nucleotide-gated ion channel, putative [Ricinus communis]	2.00E-50	ref|XP_002515365.1|	CAAAATCTACTCTCAAACTTACCTTCTTCCACAAGGACAGTCCGAGCACTAGAGGAAGTG	xtzcca0_002337.z1.scf
CUST_21967_PI425515147	0.043929994	0.011554089	1.0243007	down	1.346098	up	1.4177235	up	1.2993615	up	13.256895	13.342506	13.442508	13.651379	13.803575	13.873305	13.809244	13.648739	14.09465	13.219554	13.424355	13.294079	13.645027	13.722807	13.80748	DNA-binding protein-related [Arabidopsis thaliana]	1.00E-47	ref|NP_564202.1|	GATCAAGTGGACTTGGTGAAAGAAGGAACTACTATAATCCTTCGCAATGCAAAAATCGAC	rjcaeb0_002789.y1.scf
CUST_3282_PI425515147	0.02144418	0.002326658	1.3982372	down	3.9199939	up	3.7845397	up	2.485717	up	7.608128	7.762426	7.892191	9.631051	9.354469	10.189779	9.477722	9.043684	10.501691	7.3696938	7.207155	7.235068	8.297364	9.645346	9.261021	AP2/ERF domain-containing transcription factor [Populus trichocarpa]	3.00E-37	ref|XP_002323615.1|	ATGCCAATAATGAGGAAAGTAATGGAAGGAGAATTTCAAGAACTGAATCCGATTTTATGG	xtzaca0_004665.z1.scf
CUST_34217_PI425515147	0.048937134	0.014656025	1.352022	up	1.087555	up	1.0888053	up	1.0132134	up	7.8745613	7.8271017	7.881457	7.981017	8.070704	7.8946643	7.816887	8.0976	8.036871	8.225483	8.25964	8.403354	7.848769	7.956992	7.8341722	Uro-adherence factor A precursor, putative [Ricinus communis]	8.7	ref|XP_002521050.1|	CACGAGGAACGGGTTAAGTCCACTTTACTACTTTATTCTTAATGGTATGTTTACAGAAAT	GT972914.1
CUST_22593_PI425515147	0.017944735	0.001485226	1.2407361	down	1.8377423	down	1.4479395	down	1.4651285	down	9.255583	9.355819	9.248846	8.422671	8.507872	8.295903	8.903951	8.870705	8.483588	9.042168	8.969484	8.915006	9.039844	8.860311	8.30701	predicted protein [Populus trichocarpa]	1.00E-15	ref|XP_002313422.1|	TGTACCCATCCGAAATTTACATACTGGACATGTGCCTTGTTGACGCAACCATGGATCGAT	rjcaeb0_003488.y1.scf
CUST_29073_PI425515147	0.01639688	0.001170481	1.1314404	up	2.0708697	up	1.1122172	up	1.1438963	up	15.645159	15.5293255	15.481616	16.709259	16.482794	16.614752	15.473581	15.743449	15.899388	15.755349	15.773471	15.661763	15.92389	15.684416	15.629661	protein disulfide isomerase, putative [Ricinus communis]	2.00E-79	ref|XP_002513744.1|	GAATTTGGTGCAGTATGATGGGGATAGGACGAAAGAAGATATTATTGATTTCATCGAAAA	rjcpga0_002937.y1.scf
CUST_35704_PI425515147	0.014355085	8.46E-04	1.2805604	down	1.1511481	up	1.1559361	up	1.0776268	up	11.281322	11.3314905	11.320382	11.4184065	11.743054	11.380956	11.382446	11.659819	11.518114	10.913433	10.969623	10.979815	11.54102	11.37433	11.341416	ATP binding protein, putative [Ricinus communis]	1.00E-71	ref|XP_002524731.1|	CAAGATTGCAGAATTCCCTTTGATTTCTTCTGAGGATCCTTTCATTCCCATCCGCAAAAC	GT971618.1
CUST_14313_PI425515147	0.013023321	6.46E-04	1.0535496	up	1.7079812	up	1.2315166	down	1.1275237	down	10.212973	10.116443	9.863445	10.834563	10.835616	10.839555	9.618688	10.112088	9.560775	10.432441	9.943085	10.043108	10.001639	9.82155	9.850198	Phospho-2-dehydro-3-deoxyheptonate aldolase 1, chloroplast precursor, putative [Ricinus communis]	8.00E-53	ref|XP_002513951.1|	TTTCAAGGAGTTAACGCCAATAATATCGTGACACTTCAGGATCTCCTCCAGATGGGTGCT	xtzcca0_006215.z1.scf
CUST_22577_PI425515147	0.008627634	2.03E-04	1.4477019	down	9.146402	up	16.960423	up	6.121881	up	3.98463	2.9543767	3.5063617	8.138349	5.208302	6.678331	7.356563	7.369024	7.972083	2.967288	2.9411864	2.935601	5.698711	6.0717196	6.5168643	Oleosin 2 [Ricinus communis]	8.00E-23	ref|XP_002511014.1|	GAGAGCTGTCTAAAATAATTTTCTTGTCATGTGTTGAAGGTCTCTGTAATCAAGTCTTAC	rjcaeb0_003471.y1.scf
CUST_11799_PI425515147	0.04685489	0.013301523	1.1591108	up	1.079609	down	1.1121554	down	1.0476424	up	10.980543	10.888257	10.9190855	10.9159565	10.840247	10.700158	10.636189	10.846756	10.84487	11.189274	11.114537	11.123131	10.926813	11.14602	10.9164915	heterogeneous nuclear ribonucleoprotein, putative [Ricinus communis]	3.00E-23	ref|XP_002521718.1|	TCTCCTTAATTTCCACAGAGAATCGAACAGCGCCTCCTAAAGATTTCAAAGACGCGCAAC	xtzcca0_002348.z1.scf
CUST_5919_PI425515147	0.018075371	0.001532808	1.217886	down	1.3578762	up	1.1079568	down	1.1994659	down	10.789219	10.722986	10.820058	11.228593	11.285082	11.142645	10.641205	10.679448	10.567907	10.308283	10.627636	10.543206	10.639134	10.389696	10.516253	sterol desaturase, putative [Ricinus communis]	3.00E-39	ref|XP_002516756.1|	TTCAAAGAACAGCCATGCTCTTGCAAATACAAGTTGCTATGAAGGCTATGCCATGGTACT	xtzbca0_001461.z1.scf
CUST_5867_PI425515147	0.04096116	0.009956143	1.9275353	up	1.2898401	up	1.0514138	up	1.3841102	up	7.0333395	6.9745646	6.969972	7.032507	7.7483344	7.298613	6.864733	7.061955	7.26818	7.679273	8.11166	8.027217	7.601742	7.3470426	7.4359713	maf protein, putative [Ricinus communis]	4.00E-17	ref|XP_002510393.1|	CTAGTAACTGCCTGCAAAACTTCCAATCAATGTGATCGAAATGTTACATATGAGTTGATG	xtzbca0_001403.z1.scf
CUST_203_PI425515147	0.010361737	3.64E-04	1.0101652	up	2.3582735	down	1.1843494	down	1.3293173	down	16.263575	16.482794	16.232725	15.161559	15.1390915	14.965246	16.150434	15.976421	16.119953	16.270674	16.443386	16.308807	16.166565	15.912498	15.667972	tonoplast intrinsic protein, putative [Ricinus communis]	3.00E-51	ref|XP_002519456.1|	TCTTATTTTTGTCTTCGCCGGTGAAGGCTCCGGGATGGCCTTTAATAAGCTCACTAACAA	xtzaca0_000343.z1.scf
CUST_15303_PI425515147	0.048087545	0.014101734	1.0460901	down	1.3436097	up	1.1235075	up	1.1240342	up	11.032873	11.167108	11.283236	11.475824	11.682017	11.60372	11.333945	11.413601	11.2396965	11.029931	11.112843	11.145419	11.336913	11.197374	11.4549885	cleavage and polyadenylation specificity factor, putative [Ricinus communis]	2.00E-77	ref|XP_002517902.1|	ATCTCATGGGCCTGATAGCAATTTAAGTGATCCCATGGTTATAGATGCTGGCAATACTCA	xtzdca0_0002_G01.ab1
CUST_13626_PI425515147	0.03345279	0.006563519	1.1031954	up	1.0081366	down	1.3363928	down	1.0653071	down	7.9088445	7.912893	7.6325436	7.9202495	7.9012494	7.5977106	7.334245	7.4942365	7.370767	8.031052	7.8942094	7.954086	7.8530507	7.700944	7.6264787	conserved hypothetical protein [Ricinus communis]	1.6	ref|XP_002531808.1|	TCCATACTTTTGTCATTCGCCCCTTGGTCAGCGTTTCTGATTAGTTATATTCGACATTAG	xtzcca0_005166.z1.scf
CUST_32078_PI425515147	0.006286257	9.59E-05	1.3721676	up	2.872836	up	3.8003685	up	3.6122317	up	4.204403	4.399396	4.3834834	5.3557377	5.7576666	6.441304	5.794655	6.198382	6.7726626	4.574267	4.528443	5.2539425	6.2404795	6.149764	6.1557097	predicted protein [Populus trichocarpa]	0.002	ref|XP_002315287.1|	GATTGTGAAAGGTTGTTTTTGGATTTTAGAGGCAGAACTTTCAATTTATCATACCCCCTA	Contig2055
CUST_15654_PI425515147	0.01233907	5.78E-04	1.31397	down	3.82191	down	1.8309761	down	1.5833404	down	12.388832	12.755978	12.073268	10.47928	10.351583	10.584331	11.739794	11.489099	11.371346	12.021917	12.184414	11.829949	11.785557	11.987489	11.456119	1-deoxyxylulose-5-phosphate synthase, putative [Ricinus communis]	9.00E-87	ref|XP_002516843.1|	TTGCTGTTATAGGTGATGGTGCCATGACAGCTGGACAAGCTTATGAAGCTATGAACAATG	xtzdca0_000793.z1.scf
CUST_6710_PI425515147	0.048831005	0.01458241	1.042227	down	1.1131955	up	1.0071707	up	1.0501565	down	13.14207	13.069382	12.9299	13.197396	13.193125	13.214952	12.9880705	13.122636	13.061575	12.942689	12.9761915	13.043464	13.131111	12.971717	12.826713	zinc finger (C3HC4-type RING finger) family protein [Arabidopsis thaliana]	1.00E-27	ref|NP_973461.1|	AGTACAGTCGAATAGGTCCATTCCGCCATAAGTTCCTTAGAGCATTGCTTCCATTCTGGT	xtzbca0_002828.z1.scf
CUST_22333_PI425515147	0.049095973	0.014760339	1.1024321	down	1.120346	down	1.1049331	down	1.1477821	down	10.126137	10.111593	10.137244	10.021391	9.987586	9.874166	9.990874	9.935578	10.016645	10.037566	9.956036	9.959303	9.914906	10.120025	9.743498	protein translation factor SUI1 [Zea mays]	6.00E-38	ref|NP_001152681.1|	CTTCTTCAAACCCTGCACAGTAGTCAAGCTTTTCCTAACATACCGTTGCTGTATACGGAT	rjcaeb0_003165.y1.scf
CUST_8457_PI425515147	0.022073146	0.002484501	1.0434133	down	1.6125655	up	1.1515987	up	1.1361202	up	10.316883	10.36801	10.583558	11.158398	11.134442	11.043684	10.66532	10.397287	10.816759	10.184842	10.414133	10.485543	10.536994	10.723772	10.560032	Optic atrophy 3 protein, putative [Ricinus communis]	2.00E-22	ref|XP_002525158.1|	GTAATGTTGCAATACGTCCTTTGGATGAGGAGAAGGCTGTGCAAGCTGTAGCTGATCTTA	xtzbca0_005407.z1.scf
CUST_17419_PI425515147	0.013985297	7.87E-04	1.0816242	down	1.7129879	up	1.3213545	up	1.2759224	up	10.493424	10.110291	10.230427	11.128914	11.080134	10.954637	10.366329	10.77675	10.897112	10.185282	10.187773	10.121487	10.793474	10.486187	10.6091	oxidoreductase, acting on the CH-CH group of donors [Arabidopsis thaliana]	7.00E-25	ref|NP_182212.1|	ATACCAATTCTGCTTGTTTACTATTACGCGACATACCCTTTTGCCCTATATAACTGGTGG	xtzdca0_003356.z1.scf
CUST_26853_PI425515147	0.006285119	9.48E-05	1.0465103	up	25.777641	up	49.53351	up	16.294529	up	3.4088838	3.2660787	2.9105422	9.330543	6.54722	7.771887	8.467329	8.720524	9.288651	3.1301577	2.905407	3.7467	6.8840284	7.0176773	7.762746	Oleosin 2 [Ricinus communis]	8.00E-29	ref|XP_002511014.1|	GTAATTTGTTAACGGGTCTTCCCTCTTATGAGAGCTGTCTAAAATAATTTTCTTGTCATG	rjcfea0_003808.y1.scf
CUST_10653_PI425515147	0.0430933	0.011071458	1.0022408	down	1.2538307	up	1.4894478	up	1.0127156	up	7.7051005	8.078325	8.039132	8.102954	8.165025	8.533609	8.478721	8.431497	8.636675	7.8584695	7.978184	7.9762177	8.023783	7.7616963	8.091769	gamma-soluble nsf attachment protein, putative [Ricinus communis]	9.00E-20	ref|XP_002529885.1|	TGTATGAGCAAGCTGCTAACAGTTGGAGGGTTGACAATAAATATGAGAAAGCAAAAGCAG	xtzcca0_000860.z1.scf
CUST_32080_PI425515147	0.012124383	5.60E-04	1.0857805	up	2.7728448	down	1.7843324	down	1.347453	down	17.488977	17.622808	17.356335	16.072845	15.842408	16.138767	16.841003	16.431114	16.689848	17.459444	17.705252	17.65962	16.889381	17.368856	16.919178	Ferredoxin-2, chloroplast precursor, putative [Ricinus communis]	2.00E-60	ref|XP_002530673.1|	TTGCTTTCTATGTAATTTGGTTTTGTGGGGGTGGTTGGTTTAGTTTATTTTGTTCTTCAG	Contig2057
CUST_14279_PI425515147	0.011116178	4.44E-04	1.317874	down	1.4826648	down	1.1001426	down	1.2460392	down	9.201483	9.265393	9.220755	8.489695	8.850355	8.643004	9.12737	9.294189	8.853003	8.818104	8.845425	8.829466	8.909472	8.701809	9.124301	predicted protein [Populus trichocarpa]	3.00E-27	ref|XP_002326643.1|	TCTGGTGAAGAACAAGAAATCAAGAACACAGAAGTTTGAAGAAAAGGCTTTGGTTTATGG	xtzcca0_006162.z1.scf
CUST_32223_PI425515147	0.00372031	1.97E-05	1.3478342	down	3.2568557	down	1.2664715	down	1.379109	down	12.089535	12.446564	12.3165045	10.64089	10.551902	10.549375	12.209961	11.907046	11.713156	11.866632	12.017299	11.676746	11.826106	11.853336	11.78195	TRFL9 (TRF-LIKE 9); DNA bending/ DNA binding / telomeric DNA binding [Arabidopsis thaliana]	6.00E-31	ref|NP_187862.1|	TCATCCTCTATTATTGGTCATCATGCTTCTTTCCATTCCAAGGATTCTCATGTGAAGTTC	GT975207.1
CUST_16967_PI425515147	0.04421929	0.011718479	1.2228189	down	1.1356486	up	1.171532	down	1.0584744	down	9.669524	9.420544	9.064228	9.603781	9.447106	9.653959	8.659857	9.307782	9.50147	9.048005	9.10206	9.133597	9.304049	9.350789	9.253497	orf300 [Beta vulgaris subsp. vulgaris]	6.00E-21	ref|NP_064003.1|	AATTGAAGTTGGACTTAAGTGTAATAGGACATCCCAGTGACTGCGCGCGATCGTATACTG	xtzdca0_002760.z1.scf
CUST_5687_PI425515147	0.006005209	7.68E-05	1.1783537	down	1.2618078	up	1.0542233	up	1.0351248	up	10.57977	10.6124115	10.407437	10.857183	10.903765	10.845147	10.417533	10.644036	10.766589	10.296051	10.318894	10.274356	10.580264	10.691171	10.477598	predicted protein [Populus trichocarpa]	3.00E-29	ref|XP_002331909.1|	TCTTCCTTGGGGATGCCTGGAGTAACTGGTTCGGTAATGTGGGATAGTGGAGTAATAATT	xtzbca0_001115.z1.scf
CUST_34154_PI425515147	0.028711064	0.004630495	1.088184	up	1.0515083	up	1.4690698	up	1.2732708	down	9.201773	9.356013	9.315259	9.145448	9.227819	9.717157	9.699933	9.866363	9.971458	9.254672	9.515577	9.468563	8.974562	8.839124	9.0137415	Prolactin regulatory element-binding protein, putative [Ricinus communis]	4.00E-22	ref|XP_002526027.1|	CCTTCCTTTATGATTGACATACAGTGGTACCATTCAAGGAGATGTAATGCTTATAAATTC	GT969939.1
CUST_15293_PI425515147	0.028809953	0.004668701	1.0801743	up	4.0865755	up	5.9615145	up	5.2702484	up	9.300745	8.743696	8.861746	10.924834	10.561662	11.512368	11.217347	10.903296	12.512579	9.299382	8.876024	9.064573	10.697474	11.763094	11.639232	Os04g0594500 [Oryza sativa (japonica cultivar-group)]	3.00E-26	ref|NP_001053728.1|	CTATTGTGATTGCGGAAGGGGCATGAACTCTTCAATCGAAGTAAATACTATTGGATCAAA	xtzdca0_0002_F03.ab1
CUST_18675_PI425515147	0.017419783	0.001373746	1.2941967	down	4.539992	down	1.4819809	down	1.1770208	down	14.294738	14.574476	14.16075	11.904866	12.4050045	12.172023	13.850713	13.728729	13.747946	13.946518	14.051481	13.915795	14.104301	14.278837	13.94141	N-acylneuraminate-9-phosphatase, putative [Ricinus communis]	1.00E-79	ref|XP_002531548.1|	TTCGTCTACTGGTTGTTCAGATTCTCAATACTTTGGAGAACTTTATAGCTACTATACTAC	xtzdca0_005170.z1.scf
CUST_11524_PI425515147	0.03686604	0.007990434	1.196864	down	1.5342258	down	1.1456747	down	1.066811	up	11.16532	11.194164	11.326657	10.721323	10.762465	10.349823	11.125242	10.905813	11.066493	10.939535	11.043992	10.924834	11.350771	11.257799	11.357488	conserved hypothetical protein [Ricinus communis]	4.00E-13	ref|XP_002510591.1|	AGCTAGATGATTCGAACACCATCCTGATTGAAGCCTTCTATGATCCTGTCTGTCCCGATA	xtzcca0_002010.z1.scf
CUST_16510_PI425515147	0.035547193	0.007409573	1.5454265	down	1.3994273	down	1.1024117	down	1.2148963	down	10.325115	10.451968	10.307342	10.089712	9.728697	9.811509	10.256415	10.341825	10.064198	9.61347	9.7757225	9.811219	10.168878	10.008456	10.064594	RNA binding protein, putative [Ricinus communis]	4.00E-46	ref|XP_002534335.1|	GAATAAAATTATAGGGTATCTTCTGTTACAAGATCATGCGGAACGAGAAATGATCCGGTT	xtzdca0_002122.z1.scf
CUST_28446_PI425515147	0.045666795	0.012631931	1.0255711	down	1.1009916	up	1.1736861	up	1.2148193	up	15.299823	15.278475	15.255511	15.330007	15.347613	15.572597	15.279078	15.52438	15.723492	15.23633	15.267916	15.220281	15.62652	15.558993	15.490519	PREDICTED: similar to 60S ribosomal protein L19 [Vitis vinifera]	2.00E-76	ref|XP_002272727.1|	AAGTATCCATAAATCAAAGGCTGAAAAGGCAAGAGAGAAGACTTTATCTGACCAATTTTG	rjcpga0_002106.y1.scf
CUST_31196_PI425515147	0.049005296	0.014698672	1.0090113	up	1.1913772	down	1.0039449	up	1.1690812	up	15.829996	16.21723	15.916525	15.749727	15.669423	15.786712	16.062456	15.997518	15.920818	16.054447	16.042732	15.905404	16.314846	16.092308	16.232725	unknown protein [Arabidopsis thaliana]	3.00E-28	ref|NP_564659.1|	GAAAGAGCTGTGGTGATGCAATCCAGTCATCTAAGGATGAAGTTGGAAAACATTGTGCTC	Contig1172
CUST_33013_PI425515147	0.04513213	0.012249757	1.379399	down	1.058459	down	1.0275247	up	1.0009602	up	11.244594	11.340402	11.298856	11.10224	11.363665	11.172049	11.331137	11.490225	11.180007	10.753803	10.936735	10.801193	11.379009	11.258373	11.250622	predicted protein [Populus trichocarpa]	1.00E-14	ref|XP_002298246.1|	GTTAAAAGAGCTGATGAAAGATCTACAGAGGAGAAGAAGCTTGAACTAAGGCTTGGTCCA	GT976046.1
CUST_17594_PI425515147	0.044693004	0.011996186	1.5549698	up	1.043194	down	1.2807796	down	1.3790078	up	10.454056	10.365178	10.418319	10.39541	10.335149	10.323971	10.220036	9.80473	10.14172	10.87374	11.216646	11.057828	10.713734	11.159467	10.755244	Os03g0744700 [Oryza sativa (japonica cultivar-group)]	3.00E-24	ref|NP_001051239.1|	TGCTGGAGTGAATGCATATGCTCTTGGCTGCTCTGACGAAGGATTACGAAAGGAACTTAA	xtzdca0_003577.z1.scf
CUST_34513_PI425515147	0.028430354	0.00454701	1.201217	down	2.3548152	up	2.0124555	up	1.5655963	up	11.817577	11.76734	11.955796	12.990271	12.642789	13.614493	12.811133	12.445346	13.311107	11.544736	11.631918	11.570567	12.2667675	12.655155	12.5589285	NAC domain protein, IPR003441 [Populus trichocarpa]	4.00E-73	ref|XP_002315336.1|	GGAAGTGGCTGGTCATGATAATTGTACTGAAATAAATCGTATTGAGCAGGACACTCATTC	GT979567.1
CUST_8969_PI425515147	0.030525353	0.005352934	1.0555182	down	1.16898	up	1.2198591	up	1.1452689	up	13.860462	13.898594	13.838173	13.985574	14.055632	14.231773	14.068404	14.155281	14.233685	13.805146	13.825859	13.732368	14.103264	14.015165	14.06586	chaperonin containing t-complex protein 1, zeta subunit, tcpz, putative [Ricinus communis]	1.00E-71	ref|XP_002516750.1|	GTGAATGGCTACGAGCTGTCAAAAATACCATCGAAGATCAAGCTGTTGTACTTGGAGCAG	xtzbca0_006268.z1.scf
CUST_3222_PI425515147	0.04678612	0.013253043	1.039231	down	1.2470148	up	1.2984513	up	1.1886672	up	11.658821	11.629924	11.46884	11.781745	11.852539	12.078734	11.899956	11.960618	12.027387	11.571891	11.599748	11.419397	11.787266	11.7812195	11.937135	phenylalanyl-tRNA synthetase beta chain, putative [Ricinus communis]	1.00E-53	ref|XP_002509487.1|	CAGAAAAAGCTTGATCCTGGAGTTTTCAAAATAGGATGCTCACAGGCTGGAAAGAACGAG	xtzaca0_004593.z1.scf
CUST_39040_PI425515147	0.047294397	0.013609734	1.3147267	up	1.6145531	up	1.8365545	up	1.1778848	down	6.650279	6.9407773	6.6157327	7.176796	7.0277905	8.075607	7.220853	7.686003	7.9309363	6.94359	7.185673	7.261814	6.5606704	6.4125924	6.5249314	phosphoglucomutase, putative [Ricinus communis]	e-147	ref|XP_002527783.1|	GACGACTATGTGAAGTTGATGAAGTCTATATTTGACTTTGAGTCCATCAAAAAGCTGATT	EE260732.1
CUST_20071_PI425515147	0.04551081	0.012479218	1.1529553	down	1.0917758	up	1.0263789	up	1.111613	up	10.589424	10.621939	10.819754	10.728868	10.774533	10.907746	10.847497	10.643323	10.652987	10.433654	10.51767	10.463782	10.8436	10.729525	10.9159565	dead box ATP-dependent RNA helicase, putative [Ricinus communis]	2.00E-66	ref|XP_002514133.1|	AAAGGTAATCATATACAGCCAGTTGTTGACTTGGTGAATCCCCAGCACAAAGGTCCTTGG	xtzdca0_006945.z1.scf
CUST_12458_PI425515147	0.041585486	0.010294787	1.2511598	up	1.0936654	up	1.4748496	up	1.177828	down	10.615774	10.433476	10.792223	10.4216175	11.030852	10.776521	11.229008	11.180007	11.114163	11.068294	10.681456	11.0615225	10.38579	10.193118	10.554181	methyl binding domain protein [Populus trichocarpa]	1.00E-41	ref|XP_002331766.1|	AGACATGCTTAGAATGGAGGGTGCATTCCAACACAAGATGAGTATGAGGAAATCAGAAGC	xtzcca0_003365.z1.scf
CUST_11964_PI425515147	0.007832426	1.66E-04	1.0058215	down	4.4371266	down	1.1212491	up	1.2086188	up	14.769249	14.9768	15.1545515	12.710981	13.02008	12.720663	15.140212	15.245856	15.009851	15.193606	14.553148	15.128722	15.265677	15.2715225	15.1834755	aquaporin, MIP family, PIP subfamily [Populus trichocarpa]	1.00E-24	ref|XP_002326182.1|	CTTTACATAACTGTTTCAACTGTGATTGGGTACCAAGAGCCAGACTGATCCTGACAAGAA	xtzcca0_002580.z1.scf
CUST_30813_PI425515147	0.011335394	4.62E-04	1.0370603	down	1.0881189	up	1.254098	down	1.4467584	up	6.2423005	6.315739	6.3147697	6.595855	6.8821034	5.7603602	6.160439	6.226002	5.506418	6.611811	5.4792657	6.624234	6.8191237	6.7949457	6.857214	zinc finger protein, putative [Ricinus communis]	1.00E-92	ref|XP_002518038.1|	ATTCCTAATCAAAGAGCCAGCGGTCAAGCCCCTCCAGAAAATGTGTTTGATACGTAAATC	Contig789
CUST_3154_PI425515147	0.017348692	0.001364734	1.0403568	up	1.306651	down	1.1714337	down	1.1982802	down	12.916906	12.989593	13.141434	12.704156	12.6476755	12.538477	12.888778	12.841645	12.632682	13.062333	13.085674	13.071159	12.74866	12.800642	12.715734	predicted protein [Populus trichocarpa]	8.00E-25	ref|XP_002324800.1|	AAATACCAAGTAGTGAGATGGCGGAATTTTGGATGATGGAACATGGTTTGCTATCTCCTG	xtzaca0_004508.z1.scf
CUST_15756_PI425515147	0.03304323	0.006375794	1.0574107	down	1.1958913	up	1.017809	up	1.0837762	down	11.258912	11.108933	11.071321	11.449844	11.379009	11.38457	11.020159	11.49372	11.001691	11.200836	11.007017	10.989705	11.106171	10.987368	10.997425	dtdp-glucose 4-6-dehydratase, putative [Ricinus communis]	6.00E-89	ref|XP_002523086.1|	AATGTTGTAGGGACATTAAATATGCTAGGGTTGGACCAGAGAGTCGGTGCAAGGTTCTTG	xtzdca0_000914.z1.scf
CUST_12848_PI425515147	0.025678596	0.003547001	1.0402584	up	1.3389974	up	1.0641072	down	1.0363297	down	9.848651	10.079584	9.89314	10.300579	10.418767	10.365487	9.943282	9.815788	9.793369	9.932044	10.09155	9.968605	10.013205	9.889121	9.7646	N-carbamoyl-L-amino acid hydrolase, putative [Ricinus communis]	1.00E-30	ref|XP_002517009.1|	CCGTTTCCACTCATTTAGCTCAGCATCTTTATCTTCTTCACTTTCAGTGGACGAGTCATG	xtzcca0_003859.z1.scf
CUST_3951_PI425515147	0.022663532	0.002614037	4.0528646	down	1.0683657	down	2.4654748	down	6.9338164	down	12.851781	12.25473	12.003101	12.458584	12.047518	12.317291	11.498386	11.858476	9.847152	10.08735	10.220036	10.7454	9.8915	9.835865	9.001295	Transcription factor RF2a, putative [Ricinus communis]	1.00E-22	ref|XP_002525146.1|	CAATACATTTCAGAGCTTGAACGTAGCGTCACAACGTTGCAGACGGAAGTATCAGGATTG	xtzaca0_005696.z1.scf
CUST_14087_PI425515147	0.03468037	0.007031361	1.1101671	up	1.1987025	up	1.1711147	down	1.1665283	down	8.346883	8.433119	8.638728	8.746319	9.027503	8.429331	8.077203	8.388881	8.269001	8.625688	8.609813	8.635563	8.265688	8.308482	8.177899			nohit	AGAGACTCATCAAGGCTATTCCACAAGACTAACATCCTAGTTTGTCGTCGAGGAAAGACG	xtzcca0_005910.z1.scf
CUST_21223_PI425515147	0.036737494	0.007930982	1.0296346	down	1.2679601	up	1.1126496	up	1.1079692	up	11.78083	11.774273	11.699591	11.982219	12.063576	12.236424	11.936753	11.922632	11.857306	11.710431	11.716167	11.701697	11.895811	11.811607	11.991027	26S protease regulatory subunit 6b, putative [Ricinus communis]	8.00E-42	ref|XP_002523664.1|	AATCGGTGCCACTTGTAATTGGACAGTTCATGGAGATGGTCGACCAGAATAATGGTATTG	rjcaeb0_001760.y1.scf
CUST_7174_PI425515147	0.036895674	0.008025496	1.1224333	down	1.1120173	up	1.4716164	down	1.5624853	down	10.248532	10.150634	9.805503	10.391983	10.160629	10.111593	9.45709	9.608192	9.467179	9.986339	9.876708	9.841733	9.544597	9.573869	9.154675	Glucose-6-phosphate/phosphate translocator 1, chloroplast precursor, putative [Ricinus communis]	4.00E-25	ref|XP_002523987.1|	AGCTGCATCTGAATCTGAATCAAGCCCTGAAGAAGAAGCTAGTTTGGATTCACAGCCTAA	xtzbca0_003542.z1.scf
CUST_25239_PI425515147	0.010011845	3.19E-04	4.26288	down	6.0731487	up	1.4854833	down	1.0180331	down	14.137751	15.40768	14.99174	17.94129	17.079962	17.323252	14.671874	14.2047825	13.947718	12.659603	13.003939	12.598143	15.153489	14.539179	14.767149	predicted protein [Populus trichocarpa]	6.1	ref|XP_002307206.1|	GGACGGTGGTGATGAAGCTACTTTATTGTTGTGGTTAAATAAAGAAATTGCATTTGTAAG	rjcfea0_001815.y1.scf
CUST_20562_PI425515147	0.028318334	0.004504462	1.0419352	up	1.2609648	up	1.5849305	down	1.1557382	down	7.8530507	7.910872	7.7179976	8.551008	8.495986	7.43851	7.055874	7.1863317	7.2464547	7.8315516	7.7979045	8.030263	7.725233	7.5573325	7.5729094	AWPM-19-like membrane family protein [Arabidopsis thaliana]	1.00E-40	ref|NP_563710.1|	CTATTGTTGGTATAGTATCCAAGTTGGCAGGTGGCCTTCATATCAGGAGCTGGAGAAATG	rjcaeb0_000743.y1.scf
CUST_31491_PI425515147	0.038003784	0.008595467	1.0075036	down	1.1826181	down	1.3823675	down	1.3854889	down	11.850751	11.919724	11.951115	11.694398	11.648094	11.653146	11.556794	11.3027115	11.460659	11.763553	11.930103	11.995573	11.268509	11.574188	11.467705	PREDICTED: hypothetical protein [Vitis vinifera]	3.8	ref|XP_002280399.1|	CTACCCATAATTGTACTAATCCACATATGGCTCCATCAATCAGTACTAGTTGAAAAAATG	Contig1467
CUST_4273_PI425515147	0.041370556	0.010174875	1.2383116	up	1.0453277	down	1.0764571	down	1.1062764	down	9.246617	9.600142	9.364753	9.452628	9.279791	9.2872305	9.239325	9.227346	9.425971	9.634646	9.744823	9.757167	9.252576	9.359354	9.162447	phosphatidylethanolamine n-methyltransferase, putative [Ricinus communis]	4.00E-46	ref|XP_002531454.1|	CATTCTTGTATGAGCGAAGATGGCGTCAGAATTTAATCGAAAGTGGCTTCCTGGTCCTGA	xtzaca0_006104.z1.scf
CUST_19763_PI425515147	0.006135388	8.27E-05	1.0451549	down	1.9673187	up	1.1281387	up	1.1407671	down	17.41195	17.487688	17.404291	18.371626	18.486498	18.374493	17.291899	17.69078	17.843075	17.312864	17.414656	17.385254	17.495108	17.088266	17.150536	Aspartic proteinase nepenthesin-1 precursor, putative [Ricinus communis]	4.00E-96	ref|XP_002513044.1|	ACACATGTTACTCAGTACCAATCGTTGCTCCGACCATAACATTCATGTTCTCGGGCATGA	xtzdca0_006571.z1.scf
CUST_16941_PI425515147	0.041523486	0.01027101	1.2153695	down	1.3689626	up	1.006148	up	1.0582415	down	9.954812	10.043456	9.781188	10.28722	10.365944	10.485543	9.738229	10.080672	9.9870825	9.48938	9.633706	9.812189	9.974047	9.807502	9.752904	unknown protein [Arabidopsis thaliana]	2.00E-45	ref|NP_198977.3|	CTCAGGATGTGGGTGAAGAAGAGGATTCTGCTACTAGTGATTCACATTGTTTTGAGCTTA	xtzdca0_002679.z1.scf
CUST_3316_PI425515147	0.026228448	0.003735514	1.1827449	down	1.4244092	down	1.018684	up	1.0197088	up	12.153207	12.196036	12.206986	11.579353	11.765725	11.680063	12.229252	12.206747	12.200351	11.846623	12.007086	11.976101	12.157804	12.192505	12.290394	WD-repeat protein, putative [Ricinus communis]	5.00E-77	ref|XP_002523640.1|	ACACCCAAATCAAACTGAGTTGATATCTGGGGATCAAATGGGAACATCGCGTGTGGGATT	xtzaca0_004713.z1.scf
CUST_9139_PI425515147	0.004375381	3.25E-05	1.145443	up	1.6658654	up	1.011666	up	1.1793776	up	9.072002	9.192374	8.95204	9.796585	9.7931385	9.835509	9.01304	9.081913	9.171666	9.3501215	9.225152	9.228859	9.323654	9.300745	9.306094	pyridoxamine 5-phosphate oxidase, putative [Ricinus communis]	1.00E-58	ref|XP_002514004.1|	AGTTATTTGCTATCCAAAGCGTACTGCCAAACAACTTTACACTGGTCTGGTCACTCAGCT	xtzbca0_006478.z1.scf
CUST_28646_PI425515147	0.021749128	0.00241144	1.6375991	up	2.2909117	up	2.7080672	up	2.7512093	up	10.984365	10.603274	10.859537	11.831793	12.124952	12.078195	12.239933	12.1813755	12.337656	11.454025	11.180695	11.9472	11.736534	11.956077	13.134756	hypothetical protein SORBIDRAFT_01g024221 [Sorghum bicolor]	2.00E-19	ref|XP_002467304.1|	ATTGTGCGAATCAACGGTTCCTCGGCGAAGATGAGCAAGAAGTTTGATCAGAAGAAGAAA	rjcpga0_002433.y1.scf
CUST_3493_PI425515147	0.023106636	0.002750136	1.24836	down	1.0735394	up	1.1734046	up	1.1315765	up	9.212393	9.149286	9.191036	9.227819	9.128793	9.503228	9.294703	9.406818	9.543297	8.817269	8.903694	8.871651	9.24135	9.24761	9.598758	predicted protein [Micromonas sp. RCC299]	7	ref|XP_002507930.1|	GTATTTCTTAATTGTTCATTCAATGTCACAAGGCTATGCCATTCAGCTCTATATCGATCC	xtzaca0_005032.z1.scf
CUST_20142_PI425515147	0.03954319	0.009332686	1.1873734	down	1.0682316	up	1.5269239	up	1.6682866	down	5.263084	5.5456977	5.446504	5.362593	4.970327	6.208038	6.0915155	5.8872786	6.108375	4.8776064	5.314787	5.319571	4.48445	4.481439	5.074295	Os10g0161400 [Oryza sativa (japonica cultivar-group)]	3.1	ref|NP_001064207.1|	TGAGTTCATTGTGCTCAATTTCGACTCAGATTGGCAGTTTCGTTGTATGTTCTATTTTTT	xtzdca0_007031.z1.scf
CUST_1273_PI425515147	0.030423056	0.005305259	1.2873213	down	1.0475233	down	1.079183	up	1.0361078	down	9.2143135	9.389892	9.547381	9.061666	9.42292	9.466055	9.420461	9.504417	9.55653	9.078921	8.981251	8.998299	9.41147	9.095682	9.490914	PREDICTED: hypothetical protein isoform 2 [Vitis vinifera]	5.00E-10	ref|XP_002285498.1|	TTTCTAACAGGAATAGTGGAAAAGTGGAACATTAGATAGAAGACGGTCTAATGATGCTTT	xtzaca0_001714.z1.scf
CUST_4400_PI425515147	0.009568605	2.80E-04	1.044028	down	1.0183232	down	1.2087379	up	1.2326983	up	15.256374	15.199264	15.33596	15.158975	15.323188	15.230851	15.521596	15.494847	15.595658	15.18028	15.235366	15.189473	15.563375	15.545846	15.587835	40S ribosomal protein sa, putative [Ricinus communis]	1.00E-56	ref|XP_002529989.1|	GAAGGCACACTTCCCGGTACATTTACCAATCAACTTCAAACCTCATTTAATGAGCCTCGT	xtzaca0_006256.z1.scf
CUST_10309_PI425515147	0.016078545	0.001128765	1.0963392	up	1.2899945	up	1.206994	up	1.2419243	up	9.333066	9.373157	9.374996	9.650523	9.810838	9.721952	9.663283	9.577328	9.654862	9.50147	9.468833	9.509	9.616977	9.692743	9.70923	26S proteasome regulatory subunit S3, putative [Ricinus communis]	2.00E-19	ref|XP_002509556.1|	ACATTCTCTCGGTTACCTCTATATCCTAGATGGATCCACTTCGGGGCCAGTTTCTAAAGA	xtzcca0_000356.z1.scf
CUST_13892_PI425515147	0.00372031	1.95E-05	1.0715321	up	1.0867053	up	1.0835563	up	1.2564867	up	12.259364	12.23932	12.26295	12.34268	12.348384	12.430455	12.30604	12.301347	12.501572	12.363292	12.402076	12.295293	12.58101	12.581592	12.587218	unknown protein [Arabidopsis thaliana]	2.00E-25	ref|NP_200665.2|	TTAGTGGTGAAACAAATGGCAAGTATGTTGTCGACATTTTTGGACAAACCCATCCGGCTG	xtzcca0_005629.z1.scf
CUST_34058_PI425515147	0.036534283	0.00784777	1.021577	up	1.0508071	down	1.1366934	up	1.1440922	up	10.377975	10.596555	10.892329	10.502663	10.58332	10.566382	10.789671	10.674507	10.957213	10.641381	10.635942	10.68193	10.804407	10.7888155	10.856248	Adaptin ear-binding coat-associated protein, putative [Ricinus communis]	3.00E-41	ref|XP_002525119.1|	CCACAGGTGAATTGTATGCAAAGGCATTTTTAAGAAATGGGGAGCCTCATCCAGTAAAAC	GT973168.1
CUST_20031_PI425515147	0.027521763	0.004191026	1.0386341	up	1.3335763	up	1.0932621	up	1.2432426	up	12.593127	12.669416	12.622156	13.019114	12.996736	13.114746	12.745864	12.787764	12.736988	12.791099	12.72008	12.53758	12.895059	12.867227	13.0647335	cathepsin B, putative [Ricinus communis]	2.00E-51	ref|XP_002515139.1|	TTGGCCCACAATGTAGCACCATTGGAAGAATTCTAGATCAGGGTCATTGTGGATCTTGCT	xtzdca0_006901.z1.scf
CUST_26084_PI425515147	0.038346745	0.008768084	1.0836344	up	1.1674888	down	1.3455936	down	1.3395842	down	13.939827	14.060099	13.86862	13.650596	13.685722	13.8619995	13.533277	13.538729	13.511812	13.88329	14.159524	14.173364	13.55886	13.684056	13.360273			nohit	GTTTTATGTTTAATAGATGTTCATGTTACAGCTTGTGGTAGTTTGGATCAGTGGAAAGCT	rjcfea0_002858.y1.scf
CUST_10456_PI425515147	0.004190611	2.90E-05	1.9405861	up	3.725875	down	1.1468477	up	1.2858042	up	13.110242	13.304472	13.294079	11.32078	11.423374	11.271903	13.451766	13.597463	13.252587	14.678427	13.988381	13.91146	13.898117	13.5432825	13.355407	aquaporin, MIP family, PIP subfamily [Populus trichocarpa]	8.00E-11	ref|XP_002322877.1|	TTCCAAAAATAGTGATGCTTGTGGTGGTGTTTGGCATTCTTGAGTATTGCTTGGGCTTTT	xtzcca0_000562.z1.scf
CUST_41569_PI425515147	0.035680417	0.007474989	1.1966116	up	1.8058957	up	3.0722976	up	1.2741339	down	8.880755	9.006268	9.027289	9.446291	9.492034	10.534133	10.276444	10.552585	10.943242	9.072337	9.19551	9.423332	8.559591	8.452547	8.853625	chromosome region maintenance protein 1/exportin, putative [Ricinus communis]	1.00E-69	ref|XP_002520018.1|	TAGTGTTAACGCATAATCTAATGTTGGCGGGTTGTGCAGATAGTTTCAAATTTCTTTTAC	EE255045.1
CUST_1286_PI425515147	0.010714342	4.00E-04	1.1123172	down	1.2820688	down	1.0277517	down	1.1859876	down	11.757681	11.979609	11.9406805	11.545257	11.502934	11.5543585	11.850941	11.844166	11.864392	11.785557	11.721489	11.71022	11.681693	11.690022	11.567989	unknown protein [Arabidopsis thaliana]	6.00E-51	ref|NP_175315.2|	TTTAAAGGTATTCGCCTCCAAAGAAAGCAAGCACAGAAAGATGGTCGAGGAGATTGAGAG	xtzaca0_001730.z1.scf
CUST_3862_PI425515147	0.018396545	0.00160929	1.0823323	down	2.0163546	up	1.0904573	up	1.0549672	up	8.973789	9.086339	8.677612	10.064819	9.908877	9.799288	8.882908	9.160036	9.069593	8.835441	8.821057	8.738811	8.967444	8.9832945	9.018594	ATP binding protein, putative [Ricinus communis]	2.00E-57	ref|XP_002532251.1|	GAGTTCAAAGAATCACAGAAGCAACTTCTTGAACTATCCGCTTCTGAGGAGGCTCGTGTT	xtzaca0_005584.z1.scf
CUST_21717_PI425515147	0.037176944	0.008168654	1.278434	down	1.2080581	down	1.0928111	down	1.1941794	up	11.110842	11.655717	11.58629	11.275975	11.087481	11.171327	11.255676	11.162523	11.550522	10.7583275	11.332678	11.198712	11.686059	11.768183	11.666667	hypothetical protein SORBIDRAFT_06g029520 [Sorghum bicolor]	0.42	ref|XP_002447152.1|	GCTAGTTCTGAATCCGAACTCTGAATTTGCAATTGGTAGGTATACTTCAAAGTTTAATTC	rjcaeb0_002382.y1.scf
CUST_18258_PI425515147	0.04574955	0.012698554	1.1588403	down	2.0565553	down	1.6696347	down	1.8791758	down	12.873021	13.290565	13.108145	11.801932	12.161981	12.187127	12.605239	12.39924	12.048651	12.965896	12.840366	12.827417	12.468798	12.150722	11.92191	Os10g0545200 [Oryza sativa (japonica cultivar-group)]	7.00E-63	ref|NP_001065206.1|	AATACACTGCTCCTATAGGATTGGCAGCACCATATGCACACTGGGCTGAGATTTGATTCT	xtzdca0_004691.z1.scf
CUST_9433_PI425515147	0.019370722	0.001806088	1.1808293	down	1.3745457	up	1.0713048	down	1.095803	down	14.175678	14.037904	14.132809	14.654026	14.49557	14.573657	14.000037	14.050793	13.997452	13.808447	13.883602	13.934938	14.156521	13.792123	14.00178	Glycolipid transfer protein, putative [Ricinus communis]	3.00E-66	ref|XP_002528828.1|	ATTTACTTGCTCATCCTGATTGGGCAATGTCTCAAGCCTGTACAGATTCCTATGGCAAGA	xtzbca0_006817.z1.scf
CUST_29342_PI425515147	0.028273964	0.004486747	1.2379761	up	1.3629597	up	1.4545156	up	1.3304971	up	14.335826	14.32315	14.349123	14.576543	14.907015	14.864768	14.979769	14.8511305	14.798817	14.599099	14.564174	14.768777	14.431259	14.559998	15.252737	predicted protein [Populus trichocarpa]	7.00E-44	ref|XP_002338057.1|	GGATAGTAGACAGGCACAGTGGGAATCTCGTTAATCCATTTCATGCGCGTCACTAATTAG	rjcpga0_003371.y1.scf
CUST_19425_PI425515147	0.003208946	1.34E-05	1.1125437	down	2.7295475	up	1.0199488	down	1.0471467	up	10.9579935	11.152289	11.273863	12.515401	12.630578	12.584154	11.271472	10.947048	11.080134	10.909394	11.017364	10.995804	11.374643	10.98145	11.227443	conserved hypothetical protein [Ricinus communis]	8.00E-34	ref|XP_002510882.1|	CAAACTTATCTCAAAAGGGTTGTTTTCTCCAAGTCACAGACGGTCCTAAAACCCAAATTT	xtzdca0_006172.z1.scf
CUST_20026_PI425515147	0.020783642	0.002164098	1.5316398	down	1.2963433	down	1.3009188	down	1.1220105	down	10.141912	10.218119	10.072734	9.75336	9.65758	9.898483	9.958553	9.664537	9.671083	9.472796	9.605123	9.509617	9.943085	10.037566	9.953858	catalytic, putative [Ricinus communis]	6.00E-65	ref|XP_002511009.1|	CCTTTGTTGCTCATTCTGTGGGAGGACTTGCTGCAAGATATGCGATTGGGAGATTGTATA	xtzdca0_006892.z1.scf
CUST_29378_PI425515147	0.03602081	0.007634701	1.2340502	up	1.3927155	up	1.4831785	up	1.3929852	up	15.096064	14.882599	14.833358	15.406732	15.520482	15.318506	15.54079	15.501696	15.475611	15.203307	15.210655	15.308256	15.231236	15.35528	15.660044	hypothetical protein SORBIDRAFT_01g024221 [Sorghum bicolor]	1.00E-19	ref|XP_002467304.1|	TTGGTGGGTGAACAATCCAACACTTGGTGAATTCTGCTTCACAATGATAGGAAGAGCCGA	rjcpga0_003422.y1.scf
CUST_24716_PI425515147	0.029401302	0.004877058	1.2726734	up	1.0994861	up	1.1134155	up	1.2116089	up	10.686476	10.713734	10.609666	10.746152	10.971818	10.702395	10.665705	10.815354	10.993793	11.011536	11.0003395	11.041588	10.985068	10.855464	11.000117	Protein-tyrosine phosphatase mitochondrial 1, mitochondrial precursor, putative [Ricinus communis]	2.00E-47	ref|XP_002514193.1|	GGCGTCATTACACTCAATGAACCTTATGAAACTTTGGTTCCCTTCATCACTATATCGTGA	rjcfea0_001162.y1.scf
CUST_19713_PI425515147	0.025756577	0.003574211	1.939605	up	1.6943946	down	1.0624231	down	1.7384092	up	11.275547	11.581495	11.4461355	11.123131	10.026696	10.87104	11.237876	11.016506	11.786718	12.321039	12.339384	12.510038	12.061933	12.370087	12.264462	alcohol dehydrogenase, putative [Ricinus communis]	5.00E-62	ref|XP_002518961.1|	ATTATCCATTGGCCTTAGCAGCACCTTTGCTTTGTGCTGGAATACTGTATACATCCCATG	xtzdca0_006515.z1.scf
CUST_22665_PI425515147	0.04521072	0.012291974	6.67162	up	1.4518585	up	4.004953	up	1.6072019	up	10.740726	10.77675	10.680102	10.636571	10.959191	12.215518	12.379874	11.933597	13.889465	13.702606	12.668644	14.0404415	11.283236	11.67646	11.291536	heat-shock protein, putative [Ricinus communis]	8.00E-40	ref|XP_002510952.1|	AGGACTAGGCAAAGAAGATGTGAAGGTCTCCGTGGAACAGAACACTCTAATCATCAAAGG	rjcaeb0_003602.y1.scf
CUST_16782_PI425515147	0.015176107	9.68E-04	5.0155168	up	1.9484682	up	1.1028352	down	1.4200215	up	4.088909	4.6268587	3.78604	5.3517895	4.471849	5.5651894	3.8874474	3.8109481	4.3797607	6.4715085	6.5102053	6.499288	4.82169	5.197884	3.999972	unknown protein [Arabidopsis thaliana]	1.00E-23	ref|NP_030274.1|	GGATGGAAATGGAATTCTAATTTCCGATTTATGGAAAGATAGGAAAGCTGTTGTTGCATT	xtzdca0_002443.z1.scf
CUST_18775_PI425515147	0.026302764	0.003753718	1.1760634	up	1.8832769	down	1.2394828	down	1.39014	down	15.615989	15.384872	15.3179655	14.672366	14.440241	14.46649	15.017315	15.399874	14.972425	15.87873	15.648505	15.49349	15.070693	15.097694	14.72475	5-methyltetrahydropteroyltriglutamate--homocysteine methyltransferase, putative [Ricinus communis]	e-100	ref|XP_002525709.1|	TTAGAATTACCAACTGCGGAGTACAAGACACCACCCAGATTCACACTCACATGTGCTACT	xtzdca0_005290.z1.scf
CUST_34886_PI425515147	0.03219696	0.0060243	3.7329884	up	7.267635	up	5.0111523	up	1.5634447	up	7.540101	7.021982	7.809339	10.300283	8.648827	12.006768	9.440642	9.760235	10.145968	9.804049	8.987634	9.280732	8.084765	7.907101	8.313741	glutathione s-transferase, putative [Ricinus communis]	7.00E-38	ref|XP_002532823.1|	TTTGAAGGAGAACGTTTTGGCTATGATGATGTGGCATTCATCCCAGTCCATTCCTGGTTG	GT982266.1
CUST_13152_PI425515147	0.048586216	0.014447353	1.5006416	up	1.3426499	down	1.6278526	up	2.261962	down	8.447282	7.7037706	7.578315	6.9352427	8.727972	6.7909026	8.641095	8.8887	8.308482	8.561886	8.047965	8.876252	6.90554	6.3189325	6.9721704	glycerophosphoryl diester phosphodiesterase, putative [Ricinus communis]	0.006	ref|XP_002529027.1|	TTGATTTCTCCATTCTATTCCAGGTAACAGATGTCTAAATTTGGGTAAGAACATGCCTTC	xtzcca0_004532.z1.scf
CUST_29329_PI425515147	0.04704088	0.013409509	1.2184721	down	1.5358453	down	1.1052508	down	1.1674923	down	8.054034	8.210753	8.206112	7.423644	7.596737	7.593419	8.082614	7.8645806	8.090581	7.8653946	7.903593	7.846691	8.029242	8.03883	7.7325883	DNA binding protein, putative [Ricinus communis]	6.00E-33	ref|XP_002522828.1|	CTTCTCTTGAAGACTTGAATTTGAGTCCTTCAGTGTTTGGGGCTTCACTCGTAACTGAGT	rjcpga0_003358.y1.scf
CUST_8105_PI425515147	0.002244173	4.91E-06	1.2200776	down	3.1609921	up	1.2275454	up	1.2341537	up	13.213585	13.142397	13.209714	14.924409	14.824071	14.798347	13.427944	13.2715845	13.753498	12.851158	12.95279	12.900829	13.53398	13.391529	13.550751	cinnamoyl CoA reductase-like protein [Populus trichocarpa]	6.00E-92	ref|XP_002314052.1|	TATGGTACATGCTCTCCAAAACCTTAGCAGAAGAAGCTGCTTGGAAGTTTACCAAAGAGA	xtzbca0_004978.z1.scf
CUST_24405_PI425515147	0.03705107	0.008088304	1.584157	down	1.0587921	down	1.1348201	down	1.0469881	up	14.651059	14.615037	14.42082	14.677934	14.690982	14.070744	14.172614	14.74373	14.223185	13.822873	13.8310175	14.041879	14.535227	14.688007	14.6624155	unknown protein [Arabidopsis thaliana]	6.2	ref|NP_001154746.1|	ATTTTATCCGGAAATAAAGGCCATAAACAAAGCATGGAGACAGGAGAGTCCTCTCCCTCC	rjcfea0_000794.y1.scf
CUST_16571_PI425515147	0.018501235	0.001636138	1.2264293	down	1.909547	down	1.1438798	down	1.2781096	down	16.410355	16.801968	16.536684	15.678716	15.703812	15.566787	16.529062	16.39011	16.248024	16.135405	16.339369	16.390842	16.318823	16.144209	16.223944	PIP1B (NAMED PLASMA MEMBRANE INTRINSIC PROTEIN 1B); water channel [Arabidopsis thaliana]	2.00E-40	ref|NP_182120.1|	TGTACAAGGCATTGCTTGGGCCTTTTGGTGGAATGATCTTTGCCCTTGTTTACTCTACTG	xtzdca0_002188.z1.scf
CUST_31694_PI425515147	0.031409983	0.005715708	1.5892472	down	1.3121264	up	1.2351772	up	1.088705	down	16.012024	16.040525	16.283323	16.288239	16.582201	16.641157	16.202742	16.511816	16.535477	15.313239	15.569651	15.447961	16.04129	15.925979	16.000769	histone 2 [Populus trichocarpa]	6.00E-43	ref|XP_002308145.1|	TGTGATACTATGTTAGGATTGACATATGAGATTAATGGATGGAACTACGGGTTTCTGTTT	Contig1670
CUST_542_PI425515147	0.03741676	0.008312784	1.1825658	down	1.0420871	down	1.1309237	up	1.0754478	down	8.863603	8.882404	8.853625	8.763276	8.922022	8.735904	9.025733	9.086999	9.019403	8.522343	8.670335	8.681195	8.889985	8.660708	8.734125	hypothetical protein SORBIDRAFT_08g007645 [Sorghum bicolor]	0.73	ref|XP_002442033.1|	ATCCAAAAAGAATCGAAACAGAAAGAGAAAAACGGTCGCAAAGCTCAGAGTCCAAAGTCG	xtzaca0_000792.z1.scf
CUST_14216_PI425515147	0.019606818	0.001874186	1.0960537	down	1.1203104	down	1.1165214	up	1.22432	up	11.462444	11.614726	11.552335	11.360417	11.419044	11.358351	11.65542	11.64128	11.809836	11.395537	11.4491	11.387911	11.864392	11.7600355	11.88102	RNA splicing protein mrs2, mitochondrial, putative [Ricinus communis]	6.00E-39	ref|XP_002530669.1|	CTTGCCAGGAAGAAAGCCATGGTTGTCAATCTAGAGTTCATACGGGCTATAGTTACAGCT	xtzcca0_006075.z1.scf
CUST_36091_PI425515147	0.008855164	2.16E-04	2.1506298	up	1.8661592	down	1.2479854	down	1.1589919	up	11.025829	11.713529	11.324957	10.654058	10.26459	10.44545	11.102936	10.847944	11.15463	12.473795	12.471505	12.433291	11.618495	11.697329	11.387104	CCD1 (CAROTENOID CLEAVAGE DIOXYGENASE 1); 9-cis-epoxycarotenoid dioxygenase [Arabidopsis thaliana]	7.00E-87	ref|NP_191911.1|	CTCCTAGCACTTTCAGAGGCAGATAAACCCTATGTAGTTAAAGTTATGGAAGATGGAGAT	GT972129.1
CUST_27893_PI425515147	0.017180229	0.001326416	1.1697623	up	1.3674468	up	1.5660228	up	1.4195391	up	14.085046	13.94223	13.979091	14.425081	14.596973	14.338766	14.650294	14.663721	14.633668	14.168368	14.141467	14.375175	14.287638	14.361982	14.873012	hypothetical protein SORBIDRAFT_01g024221 [Sorghum bicolor]	4.00E-20	ref|XP_002467304.1|	ATTCTGCTTCACAATGATAGGAAGAGCCGACATCGAAGGATCAAAAAGCCACGTCGCTAT	rjcpga0_000614.y1.scf
CUST_17868_PI425515147	0.04956483	0.015050958	1.792851	up	3.0301256	down	1.1594088	up	1.3984591	up	10.918732	11.548561	11.576567	9.581971	9.256582	10.407174	11.172315	11.497952	12.013762	12.363775	12.115365	12.091488	12.086562	11.452379	11.956435	Polygalacturonase precursor, putative [Ricinus communis]	e-113	ref|XP_002519290.1|	TTTCCAAACATTCAAATGGAGAATGTTAGAAACTGCATGATCATAGACCAATACTACTGC	xtzdca0_003978.z1.scf
CUST_9426_PI425515147	0.02655988	0.003839704	1.3414718	down	1.219593	up	1.0502725	down	1.1138682	down	12.398732	12.608731	12.631008	12.624994	12.803295	13.069382	12.433895	12.550549	12.441737	12.107888	12.143771	12.115365	12.602936	12.298918	12.269883	GRAS family transcription factor [Populus trichocarpa]	2.00E-27	ref|XP_002329873.1|	AGTACAGTGTTGGGGCGTCTCCGAGCAACAAAAAATATGCCTAATTGGAAGACAATCTTC	xtzbca0_006809.z1.scf
CUST_8393_PI425515147	0.04392143	0.011544826	1.2987535	down	1.2442309	down	1.1253917	up	1.0459816	down	10.119548	10.529913	10.508939	10.034668	10.453569	9.724399	10.385907	10.769537	10.514235	9.949916	10.021205	10.055893	10.333473	10.364263	10.266091	high mobility group family [Populus trichocarpa]	9.00E-27	ref|XP_002302948.1|	AGAATGAAGGATACTGGAGAATTAGTCTTTTGGAAAAACAAATACATGAAACCAGACCCC	xtzbca0_005334.z1.scf
CUST_30093_PI425515147	0.04380427	0.011488763	1.0852832	up	1.4629332	down	1.3302948	up	1.4563926	down	5.1886735	5.843378	8.137264	5.4431596	6.1323285	5.947236	6.8272953	6.821688	6.755572	6.324936	6.776329	6.4222655	6.028784	5.896413	5.6169224	conserved hypothetical protein [Ricinus communis]	2.00E-04	ref|XP_002517306.1|	AACTGAAACAGGTTTTCAAACGACCGAACATACCCGATCTTGACTTCATGCCTGAACAAA	Contig69
CUST_20585_PI425515147	0.006201417	8.92E-05	1.190071	down	11.155357	up	22.357367	up	8.065599	up	4.7762246	4.4921885	4.295622	9.438716	6.6737695	7.8905435	8.659313	8.940796	9.4119625	4.0403476	4.463304	4.307241	7.3222523	7.3531713	7.923958	Oleosin 2 [Ricinus communis]	6.00E-06	ref|XP_002511014.1|	TATGTAATTTGTTAACGGGTCTTCCCTCTTTTGAGAGCTGTCTAAAATAATTTTCTCGTC	rjcaeb0_000771.y1.scf
CUST_9100_PI425515147	0.027294898	0.004093166	1.1475712	up	3.5739362	down	1.9035064	down	1.2479706	down	15.340906	15.737519	15.165288	13.87544	13.230599	13.625133	14.882599	14.321213	14.2539215	15.437325	15.831776	15.57036	14.945682	15.479098	14.860181	chlorophyll A/B binding protein, putative [Ricinus communis]	1.00E-60	ref|XP_002519950.1|	TAGCAAGAAGCCAGAGAACTTCGCCAAATATCAGGCATATGAGCCGATTCATGCTAGATG	xtzbca0_006428.z1.scf
CUST_19621_PI425515147	0.04883962	0.014588789	1.0195497	down	1.1245551	down	1.0349537	up	1.1029825	up	10.374809	10.435531	10.311117	10.178198	10.231001	10.204195	10.413595	10.485143	10.371417	10.231001	10.4216175	10.385042	10.631529	10.3796	10.53456	proline iminopeptidase, putative [Ricinus communis]	7.00E-32	ref|XP_002522039.1|	AACAGCGCCAAGCAATCGTAGATTTTTGATCCAGATTTTATCGGATCGTCTATTTGATCA	xtzdca0_006412.z1.scf
CUST_20183_PI425515147	0.019527996	0.001851131	1.7301137	down	1.1770598	up	1.5235	down	1.4666616	down	10.536524	11.1267805	10.835018	11.18131	11.011288	11.011288	10.470365	10.124876	10.0809145	9.792108	10.218119	10.115495	10.335705	10.260585	10.244424	unknown protein [Arabidopsis thaliana]	3.00E-37	ref|NP_974572.1|	GAAGTTGAAGCAGAGCTAGTTTCAAGAGATATAGGCTGCCATTTCGTTGAAGTGTAGGAT	xtzdca0_007080.z1.scf
CUST_32052_PI425515147	0.010972308	4.35E-04	1.3213755	down	1.0678747	down	1.1176859	down	1.8819168	up	6.8166175	6.79428	6.758911	6.811274	7.1713285	6.1029773	6.847962	6.574438	6.4658647	6.3674603	6.916053	5.880173	7.722373	7.765424	7.6186204	polygalacturonase [Arabidopsis thaliana]	0.022	ref|NP_563875.6|	AAACAAATACACCCTATACGGAGTGAAATTCCATTCCCTGCCCTAAACTTTACAATTCAC	Contig2029
CUST_12680_PI425515147	0.006121596	8.08E-05	1.5370163	up	6.589731	down	1.9775407	down	1.1106728	down	14.947002	15.434851	15.24317	12.610434	12.365195	12.488736	14.67382	14.077135	13.922948	15.516601	16.091797	15.877022	14.888126	15.449234	14.833358	chlorophyll A/B binding protein, putative [Ricinus communis]	7.00E-68	ref|XP_002525758.1|	AGAGAAATGGGTTAAAGTAGACTTCAAAGAACCAGTATGGTTCAAAGCAGGAGCTCAAAA	xtzcca0_003641.z1.scf
CUST_18222_PI425515147	0.0465778	0.013125367	2.04672	down	2.66243	down	2.6437993	down	3.4052749	down	9.743832	9.863668	9.515577	8.907364	8.894151	7.083332	8.413664	8.610562	7.8910093	9.196568	8.303003	8.523565	8.043978	8.419222	7.356563	amino acid permease [Populus trichocarpa]	3.00E-76	ref|XP_002330585.1|	AATTGCTATCACAGAGAAGGGCATAAAGCTGCATGTGCATATGGAGATAATTCTTTATGC	xtzdca0_004650.z1.scf
CUST_23491_PI425515147	0.02711837	0.004028166	1.3020295	down	1.4283013	down	1.1402409	up	1.3666046	down	10.283744	11.202364	10.766107	9.851252	10.081974	10.776085	10.867533	11.048668	10.904029	10.314356	10.359408	10.436163	10.259219	10.278433	10.362773	protein phosphatase 2c, putative [Ricinus communis]	3.00E-34	ref|XP_002510883.1|	GGATGATAGATTCATGTCAACTCAAGTGTGTATAAAACAGCATGCTAATAGGTTTATTGG	rjcaeb0_004639.y1.scf
CUST_24947_PI425515147	0.04986646	0.015249388	1.0613737	down	1.1490233	down	1.2026066	down	1.338985	down	8.878474	8.800269	8.833101	8.664519	8.581948	8.664152	8.681458	8.496509	8.53538	8.771663	8.66204	8.820343	8.248761	8.4791355	8.520528			nohit	TTTAACAATGGAGCCTCTAATGAGGCTTGTCTTTGAGTCAATCTGCTTAATCTTTATTGA	rjcfea0_001445.y1.scf
CUST_12077_PI425515147	0.027485747	0.004179203	1.1781877	down	1.0789391	up	1.0107664	down	1.036965	up	10.600986	10.460192	10.4115095	10.594355	10.53486	10.67231	10.42445	10.56207	10.43982	10.248532	10.225798	10.288648	10.505877	10.505877	10.618034	ATO (ATROPOS); nucleic acid binding / zinc ion binding [Arabidopsis thaliana]	5.00E-46	ref|NP_196234.3|	AATGCATCCAGCTGCTCGTGTTGTTGATGCCAATGATGAGTTTGAGGCTTTGCTTAACGA	xtzcca0_002741.z1.scf
CUST_28195_PI425515147	0.04699389	0.013386198	1.3362236	down	1.2877691	down	1.2576495	down	1.4917377	down	5.837666	5.92576	5.874306	5.463219	5.467953	5.611938	5.2858076	5.7053156	5.65442	5.5635967	5.533259	5.2863917	5.4578376	5.568485	4.880427	conserved hypothetical protein [Ricinus communis]	0.003	ref|XP_002521175.1|	GTGTTGTTGCAGCAGTAGTGTTAGGAATAGATGTAGATACTGGTTCGGTTGTAGCAACTG	rjcpga0_001601.y1.scf
CUST_21582_PI425515147	0.029333906	0.004825904	1.7899811	down	1.2660748	down	1.9162937	down	1.7184563	up	5.3528314	5.59274	5.6625395	5.486073	5.7603602	4.340592	4.5579033	4.9986434	4.2366095	5.7867503	2.8974433	5.4040856	6.356124	6.3092685	6.28606	Late embryogenesis abundant protein D-7, putative [Ricinus communis]	1.00E-08	ref|XP_002517584.1|	CAGTATCAGCAGTTTTTTGAGCTGCATGCTTCATTTTCTCCCCAGTTTCTTCCAGAACTC	rjcaeb0_002211.y1.scf
CUST_5768_PI425515147	0.028711064	0.004631864	1.210125	down	1.5955641	down	1.1977409	up	1.1067343	down	14.827516	14.563667	14.57174	13.94689	14.025693	13.968141	14.688356	15.087711	14.967803	14.983651	14.157564	13.99624	14.708583	14.527275	14.288137	conserved hypothetical protein [Ricinus communis]	2.00E-52	ref|XP_002534018.1|	TCATCATCCTCTCGATGTGAAGATGTTTCCAGTGTCCAACCATGGAAGTTTGATTTCTAT	xtzbca0_001211.z1.scf
CUST_18925_PI425515147	0.035173226	0.007258194	1.0115979	down	1.2998022	up	1.3607857	up	1.2258734	up	12.257991	12.2667675	12.057505	12.464168	12.473795	12.779176	12.526292	12.664965	12.724324	12.163303	12.190324	12.178725	12.453014	12.420781	12.589895	phenylalanyl-tRNA synthetase beta chain, putative [Ricinus communis]	4.00E-70	ref|XP_002509487.1|	TCTCTGAAAGCAAGGAAGCTTATTGTTCTGCCACATGGAACGGATACTCGGTGAAAAAAG	xtzdca0_005568.z1.scf
CUST_16244_PI425515147	0.013162354	6.68E-04	18.222105	up	6.306351	up	50.910553	up	66.97524	up	6.517701	5.298492	5.8943734	9.351703	8.91475	7.4145303	10.383722	11.939559	12.396963	10.048137	9.656086	10.569194	12.019652	11.897703	11.98988	gulonolactone oxidase, putative [Ricinus communis]	2.00E-19	ref|XP_002514119.1|	AACAACTATGGATTGATGTGTTAAAAGCTACCATCGAACATGGGCTTGCACCGACGTCGT	xtzdca0_001572.z1.scf
CUST_37922_PI425515147	0.047086693	0.013459689	1.3138232	down	1.4057664	down	1.0366387	up	1.1927435	up	8.328284	8.500489	8.924701	8.317178	8.173519	7.7887077	8.650002	8.803404	8.45581	8.284894	8.258746	8.028521	8.784315	8.802797	8.929215	predicted protein [Populus trichocarpa]	2.1	ref|XP_002306076.1|	GACACCCTCAAAACACCCCAAATATTTTATTCTCTAAGGGATTCCAAAATCCAAAAAATC	GO246635.1
CUST_11634_PI425515147	0.036893204	0.008006421	1.1369075	down	1.072194	up	1.0607158	up	1.0414556	up	11.583658	11.631663	11.5898485	11.54637	11.633226	11.92727	11.842277	11.594499	11.623508	11.418238	11.443258	11.388328	11.65664	11.500834	11.823498	Serine/threonine-protein kinase PBS1, putative [Ricinus communis]	3.00E-67	ref|XP_002530551.1|	TTAGAGAATGGAAAAGCTGTGGCGGTTAAAAACTTGATGTTGCATCTGAGCAAGAGTCGA	xtzcca0_002144.z1.scf
CUST_38284_PI425515147	0.029416172	0.004883789	1.3265233	up	1.624526	up	1.0298898	down	1.424685	down	13.865807	13.627576	13.862331	14.63419	14.611742	14.209837	13.683436	13.788125	13.756681	14.120856	14.09063	14.367176	13.407321	13.23771	13.178751	Omega-3 fatty acid desaturase, endoplasmic reticulum, putative [Ricinus communis]	0	ref|XP_002525657.1|	ATTGTGTACTATCAAACAGACCCTGAGCTATACAGAATTCCTAAAAGCAAGTTAAGCTGA	EU267121.1
CUST_3890_PI425515147	0.03125334	0.005654581	1.0943716	down	2.122871	up	1.0603344	down	1.0280839	up	5.0849485	5.3964596	5.533931	6.609177	6.278064	6.3861456	4.895418	5.276908	5.5894547	4.647815	5.3517895	5.6254253	5.4313574	5.2974143	5.40644	RING-H2 finger protein ATL5A, putative [Ricinus communis]	3.00E-47	ref|XP_002528684.1|	CACCTATCAAAGCACATAGCAAAGCAGCCAATATGATAACCATGTTGGCGTCGAAGTTCG	xtzaca0_005627.z1.scf
CUST_30924_PI425515147	0.040603653	0.009799786	1.1521081	down	1.1819429	up	1.0953518	up	1.0484875	up	13.209983	13.214645	13.04236	13.47283	13.347959	13.369679	13.121093	13.339981	13.400096	13.024404	12.886322	12.943436	13.221688	13.336053	13.114175	SIT4 phosphatase-associated family protein [Arabidopsis thaliana]	2.00E-39	ref|NP_172277.2|	ATCTTTCCAGTCAAGCCGAGGTAGCATCACCTGATAGTTATTCCCCTTCAAGTGGTGATT	Contig900
CUST_32716_PI425515147	0.006950803	1.24E-04	1.2020073	down	1.0173126	down	1.1449434	down	1.4884794	up	6.232334	6.2624483	6.1811647	6.3039365	6.4922614	5.8054605	6.321962	5.938434	5.829723	5.976622	5.8502436	6.0527444	6.8203053	6.80083	6.776329	ATP binding protein, putative [Ricinus communis]	7.00E-46	ref|XP_002520069.1|	AGTCAATAAATCAGAGCCTGATTCCCCTGCTCCAACGCAAAATTCTCGGCTTTCAGTTGA	GT970737.1
CUST_10084_PI425515147	0.023632186	0.002899393	1.0205194	down	1.2869104	up	1.3555112	up	1.2049484	up	11.732731	11.888939	11.896451	12.056648	12.206033	12.347175	12.303031	12.220291	12.31131	11.741318	11.877795	11.811097	12.057414	12.067525	12.200096	26S proteasome non-atpase regulatory subunit, putative [Ricinus communis]	1.00E-59	ref|XP_002533858.1|	GACTTTGATTTTGGTGTTGATCCTAATCTAGATCCTGAACTGGCTCTTGCGCTTAGAGTT	xtzbca0_007580.z1.scf
CUST_25467_PI425515147	0.0327547	0.00625197	1.3361356	down	1.4031233	down	1.1114525	down	1.0858505	down	7.5678377	7.703123	7.7077236	7.090223	7.175657	7.246879	7.5678377	7.3988237	7.554684	7.2857385	7.267418	7.1713285	7.726958	7.5313735	7.363876	predicted protein [Populus trichocarpa]	0.33	ref|XP_002322917.1|	TCATCAATATTAACTTTAGCATTTGAAGTCCCTTGGGCATTTGCAGCCTCCGGTGGAGGA	rjcfea0_002078.y1.scf
CUST_33564_PI425515147	0.03586124	0.007554058	1.0966527	down	1.3726285	up	1.1583712	down	1.3999974	up	7.023936	7.255411	6.994716	7.5754185	7.700944	7.3685226	7.011024	6.784577	6.8421693	6.8878875	7.0634456	6.923409	7.629495	7.419665	7.681176			nohit	TTTTCTCCTCTCCCTCAATCACAACCATAACAGCATGTATCTCTTCTCTTGCATCCTTTT	GT980353.1
CUST_21160_PI425515147	0.049220562	0.014830818	1.0644287	down	1.0571138	down	1.1620814	up	1.1284535	up	15.210038	15.110015	15.299823	15.041799	15.149058	15.18863	15.413622	15.321606	15.534783	15.0528345	15.157056	15.13975	15.400777	15.324873	15.417266	40S ribosomal protein S7, putative [Ricinus communis]	7.00E-82	ref|XP_002531476.1|	AATCGATGGGTCCAAAATTATCAAGATTTTCTTGGATCCCAAAGAGCGCACCAACACTGA	rjcaeb0_001678.y1.scf
CUST_23054_PI425515147	0.02372439	0.002935196	1.3454432	down	1.3411295	up	1.0661293	up	1.0858064	down	12.798471	12.7055025	12.6665945	13.091036	13.084529	13.26535	12.554289	12.850323	13.043106	12.191927	12.319671	12.374729	12.595994	12.724872	12.493406	conserved hypothetical protein [Ricinus communis]	2.00E-23	ref|XP_002514932.1|	GCTGAGAAAATACTGCATGTTGAGAATAGCGCATAAAGGAGTATTGTGATGTTTCTGTGT	rjcaeb2_004082.y1.scf
CUST_36564_PI425515147	0.010250622	3.45E-04	1.2439241	down	1.7843784	up	1.0060761	up	1.1659355	up	13.578043	13.46699	13.242793	14.399905	13.847993	14.546191	13.137945	13.563319	13.612782	13.1087475	13.154743	13.079642	13.683079	13.655046	13.614165	dead box ATP-dependent RNA helicase, putative [Ricinus communis]	1.00E-41	ref|XP_002521446.1|	ACCTGCAACTGGGCAAGAGAATACAGGATATAATGGTGGATCCTATTCTCATTTTGGGGG	GT980126.1
CUST_23208_PI425515147	0.029051704	0.004734046	1.0006851	up	1.3577658	up	1.1273619	up	1.2675084	up	18.235321	18.287579	18.193817	18.634903	18.630857	18.77466	18.400938	18.301012	18.533619	18.245384	18.316498	18.157799	18.486498	18.643171	18.613031	UBQ11 (UBIQUITIN 11); protein binding [Arabidopsis thaliana]	2.00E-42	ref|NP_001118936.1|	GAAGGCTAAGATCCAGGACAAGGAGGGCATTCCCCCGGAACCAACAGAGGCTCATCTTTG	rjcaeb1_004242.y1.scf
CUST_30045_PI425515147	0.004063665	2.49E-05	1.0542393	down	2.2331963	down	1.2831465	down	1.1892724	down	13.655046	13.615614	13.611601	12.470014	12.517807	12.417113	13.222178	13.163836	13.417192	13.739187	13.475276	13.439192	13.2616625	13.533562	13.336802	Oleoyl-acyl carrier protein thioesterase, putative [Ricinus communis]	e-170	ref|XP_002532744.1|	AACAAATGGATCTGCCACTGCAATTGCAGGCGAGCAAGACAGTCGTAACTTCTTACATTT	Contig21
CUST_12745_PI425515147	0.04270834	0.010862524	1.049749	down	1.299767	down	1.046122	down	1.1017765	up	11.950178	11.918644	11.8741045	11.384822	11.604303	11.619047	11.948219	11.821765	11.77779	11.77779	11.875017	11.879989	12.094719	12.013263	12.054441	calcium dependent protein kinase 12 [Populus trichocarpa]	1.00E-42	ref|XP_002325726.1|	AAGCCTGAAAATGTCTTGTTTCATAGTGTTAGAAGAGGATGCTGCTCTCAAGGCCACTGA	xtzcca0_003719.z1.scf
CUST_28658_PI425515147	0.045274895	0.012336629	1.0531743	down	1.0808337	up	1.2178714	up	1.2026082	up	14.951387	14.877949	15.216026	15.103447	15.213322	15.065028	15.25702	15.299823	15.341606	14.943338	14.869339	15.008454	15.0437355	15.223299	15.576828	hypothetical protein SORBIDRAFT_01g024221 [Sorghum bicolor]	1.00E-14	ref|XP_002467304.1|	AATTACCATCGCGACACCATCATCAGTAGGGTAAAACTAACCTGTCTCACGACGGTCTAA	rjcpga0_002449.y1.scf
CUST_25519_PI425515147	0.017908074	0.001474907	1.3437958	down	1.0363328	up	1.9867558	down	1.5237014	up	6.246126	6.358507	6.350766	6.642716	6.875801	5.591345	5.6426797	5.1922803	5.1491947	6.1821055	5.1763687	6.3179812	7.0024385	6.922495	6.853206	conserved hypothetical protein [Ricinus communis]	1.00E-24	ref|XP_002524713.1|	ATAATCCCATTGTTATTTGCTGCCTATCCTCTGTTTCTCTGCTAAAAAGGAAAGTGCTTT	rjcfea0_002143.y1.scf
CUST_33174_PI425515147	0.014113829	8.05E-04	1.1307399	down	1.2218953	up	1.1351998	up	1.184124	down	14.165314	13.93248	14.175294	14.331067	14.42082	14.388561	14.115673	14.349956	14.3562975	13.909839	13.907363	13.924087	13.934179	13.84868	13.758765	Os03g0149200 [Oryza sativa (japonica cultivar-group)]	2.00E-41	ref|NP_001048971.1|	GATTTAGCTGGCGTCCATTGATGTACAATTCTCTTTCAAATTTGCTGGATGATCACTGGC	GT978630.1
CUST_19583_PI425515147	0.031312063	0.005670653	1.026212	down	1.0498899	down	1.0758581	down	1.1802089	down	12.923572	12.957442	13.005807	12.985746	12.862452	12.827908	12.858413	12.844521	12.867426	12.951807	12.901442	12.921584	12.755131	12.720663	12.6939	vacuolar ATP synthase subunit E, putative [Ricinus communis]	2.00E-44	ref|XP_002509910.1|	TCAAAGTTTTGCTTAGATTGAAAGAGCTTCTGTCTGTTGCGTTGCGGAAGGACGACTGCT	xtzdca0_006366.z1.scf
CUST_1595_PI425515147	0.006136496	8.32E-05	2.1403263	up	1.7529906	down	1.3764588	down	1.2492284	up	9.028342	9.554557	9.205897	8.602757	8.391021	8.3655615	8.893464	8.594218	8.91823	10.378709	10.365672	10.337908	9.582821	9.704151	9.464935	Os02g0621100 [Oryza sativa (japonica cultivar-group)]	6.1	ref|NP_001047458.1|	CACAGTAATGATGGACCGGCGATAGTGGAGGTGAATCCAAAAGCCGAACAAAGGACTGAC	xtzaca0_002150.z1.scf
CUST_20091_PI425515147	0.010778413	4.09E-04	1.5480645	up	2.7729328	down	1.2269369	down	1.1063422	up	11.15406	11.156755	11.406815	9.929763	9.77711	9.596516	10.662638	10.939285	11.230522	11.972075	11.679093	11.957854	11.301005	11.395927	11.458086	cinnamoyl-CoA reductase, putative [Ricinus communis]	1.00E-64	ref|XP_002533639.1|	ACCAAGTGGATTTTGAAGACATGAGAGCTTTAATGAAAGATGAGGAGATTACTAAACTAG	xtzdca0_006968.z1.scf
CUST_6665_PI425515147	0.021048475	0.002234291	1.0262607	up	1.1387186	up	1.2119486	up	1.1312048	up	14.291441	14.34147	14.374552	14.409481	14.552673	14.607541	14.602676	14.600769	14.636001	14.309424	14.410322	14.399905	14.483039	14.506859	14.551143	40S ribosomal protein S3, putative [Ricinus communis]	5.00E-40	ref|XP_002516123.1|	GTCAACAATATGGGTCTTTTGTGCTCTTGCACAGGCTGAATCTCTTAGATACAAGATCCT	xtzbca0_002757.z1.scf
CUST_14777_PI425515147	0.03638559	0.007779505	1.2736893	down	1.013689	down	1.0334681	up	1.3518344	up	11.52327	11.667067	11.211944	11.497139	11.268908	11.577388	11.374643	11.543944	11.626174	11.160144	11.117015	11.078081	11.899956	11.731427	12.075652	dead box ATP-dependent RNA helicase, putative [Ricinus communis]	3.00E-96	ref|XP_002510890.1|	TGTAGAAGCAGCGGAAAAAATAACTCAAGCTTCTGACAGTGTGGTCCCTGCATTCATGTC	xtzcca0_006826.z1.scf
CUST_10888_PI425515147	0.006543783	1.05E-04	1.125008	down	1.0982509	up	1.0659796	up	1.4024222	up	7.228239	7.3561254	7.3200793	7.3885765	7.593419	7.3280706	7.3383904	7.47134	7.371252	7.1380467	7.0829854	7.1736064	7.7828083	7.803249	7.7821493	predicted protein [Physcomitrella patens subsp. patens]	2.1	ref|XP_001778596.1|	CCAATTTATGAGCACGAGATCCCTAAACTCGATACAGGTAGCCCACTAATCGTTGTATTC	xtzcca0_001174.z1.scf
CUST_25474_PI425515147	0.035879005	0.007572535	1.0802729	down	1.4053307	down	1.4295888	down	1.2045447	down	15.755349	15.663351	15.658594	15.542592	15.252087	14.809887	15.13055	15.282208	15.117736	15.562742	15.548348	15.632015	15.4128895	15.5377445	15.321197	zinc finger protein, putative [Ricinus communis]	7.00E-61	ref|XP_002526412.1|	TATCCTATGAACATCAAGCAGCTTGCCAATCTTTAAGTTGAATCCAATTGATAGAGAGAG	rjcfea0_002086.y1.scf
CUST_2523_PI425515147	0.015562775	0.001022056	1.1621013	down	1.1757432	up	1.1253777	up	1.0204506	up	9.678196	9.711013	9.6743765	9.83567	9.828769	10.099865	9.751983	9.848159	9.974673	9.488134	9.448443	9.476804	9.788685	9.61347	9.749051	clathrin binding protein, putative [Ricinus communis]	4.00E-24	ref|XP_002512983.1|	GAAGCTTTACATATCAACACGTGCTGGAAAGCATTTCCCAAGGGATATAGTTCGTGGTGT	xtzaca0_003460.z1.scf
CUST_33324_PI425515147	0.04315455	0.01110827	1.4593619	down	1.4102721	down	1.0062344	up	1.0563517	down	8.832733	9.095851	8.853003	8.580645	8.401343	8.311681	8.675087	8.843584	9.289816	8.316931	8.503065	8.325576	8.804207	8.904669	8.835441	predicted protein [Populus trichocarpa]	3.00E-29	ref|XP_002307718.1|	CCTGCCCAAATTGGGAGATTCTGTAGCTATAAAAGAAGACTTGAACGAAATTTGTCTATC	GT970160.1
CUST_21389_PI425515147	0.045449134	0.012446492	1.2625011	down	1.0718304	up	1.0612854	up	1.2589159	up	12.657345	12.832108	12.750198	12.546693	12.668415	13.324775	12.67964	12.793767	13.023681	12.372816	12.527749	12.330233	13.051438	12.985746	13.199012	predicted protein [Populus trichocarpa]	1.00E-12	ref|XP_002298245.1|	GCTTGTACCACCATCATATTAAAAATACCAAGATGTTGAATTCAGATGCCTTAGTTCTTC	rjcaeb0_001963.y1.scf
CUST_22117_PI425515147	0.033350985	0.00652124	1.2168518	up	1.085792	up	1.3547391	up	1.1649948	down	13.542129	13.369868	13.551023	13.455803	13.638396	13.725062	13.802161	14.047323	13.927583	13.924087	13.584065	13.804328	13.192283	13.314021	13.295749	hypothetical protein SORBIDRAFT_08g001201 [Sorghum bicolor]	0.23	ref|XP_002442684.1|	GTGAGGAACCTATCCAGTTAGAAAATATGAACTTTAACTGACTTTACAGTTGCAAACTCA	rjcaeb0_002887.y1.scf
CUST_12121_PI425515147	0.013205965	6.80E-04	1.034252	up	1.772929	down	1.1138028	down	1.08089	down	10.146801	10.402402	10.350326	9.506026	9.545611	9.369487	10.202304	10.056944	10.1737995	10.302116	10.351583	10.391593	10.173247	10.244964	10.144659	conserved hypothetical protein [Ricinus communis]	3.00E-16	ref|XP_002511077.1|	GGTTAAACGCCTAACTAAATCAACTACTCGTCGGGACCATACTCGAATTGTAACTCAATC	xtzcca0_002806.z1.scf
CUST_13151_PI425515147	0.031046389	0.005558626	1.0597192	up	1.8850443	down	1.1005092	down	1.4146736	down	8.633276	8.810248	8.491786	7.5543203	8.130224	7.5069704	8.654778	8.515171	8.350848	8.647293	8.827998	8.711065	8.223981	8.145236	8.064686	predicted protein [Populus trichocarpa]	4.00E-10	ref|XP_002311191.1|	ACAGAACTTTCTTCAGCAAGGGTCTATAGGGATTTTTGATTCTGTGTTAAAATGTTCATG	xtzcca0_004531.z1.scf
CUST_13242_PI425515147	0.009407345	2.63E-04	1.0918169	down	1.3490278	up	1.0248182	up	1.0765588	down	9.105905	9.274347	9.117994	9.586626	9.628395	9.578986	9.16988	9.156998	9.277473	9.00018	9.115678	9.002195	9.003865	9.132478	9.0426235	unknown protein [Arabidopsis thaliana]	3.00E-33	ref|NP_179432.3|	CAAATATTGGATTGTTACACGGATCCTCTTGGATGGAAGAGTAAGCTTGTGGAGTCTGGA	xtzcca0_004644.z1.scf
CUST_23413_PI425515147	0.016268054	0.001152226	1.33545	down	1.2543986	up	1.0240854	up	1.051158	down	17.568996	17.488977	17.548014	17.909883	17.713238	17.963856	17.528341	17.56313	17.61753	17.143446	17.155775	17.054792	17.472927	17.396048	17.521082			nohit	AAGGAGATTGCTTTGCGTACCTGCACCAAAATTAATGATTTAGCTAAGTGGTTTTCTTTT	rjcaeb0_004547.y1.scf
CUST_34643_PI425515147	0.034080848	0.006798879	1.1814969	down	1.1243634	down	1.2004471	down	1.0183636	down	12.807602	12.786581	12.783062	12.748042	12.53513	12.586745	12.542989	12.466211	12.577328	12.511699	12.62411	12.519585	12.717438	12.854861	12.726185	ATP-dependent Clp protease proteolytic subunit, putative [Ricinus communis]	8.00E-74	ref|XP_002532641.1|	ATCTATGGGAGCGTTTCTTCTTGCTGCTGGTACAAAAGCAAGAGGTTCTGCATGCCAAAT	GT976657.1
CUST_25506_PI425515147	0.04417969	0.011683811	1.0908971	down	1.2780808	up	1.1999131	down	1.2487702	down	14.288137	14.573657	14.469719	14.918346	14.63777	14.83733	14.432642	14.017229	14.092851	14.226339	14.381193	14.347434	14.084753	14.192023	14.093211	CBS domain-containing protein [Arabidopsis thaliana]	3.00E-29	ref|NP_196647.1|	GTCCAGTAAGCCAAGAGACTTGTACATATGGCATGTAGTGTTTCCTCCGTTGTAATGTGG	rjcfea0_002128.y1.scf
CUST_25600_PI425515147	0.010855561	4.17E-04	1.0270246	down	1.7365237	up	1.1942638	up	1.4026929	up	7.3070326	6.981036	6.958767	7.7386084	7.965161	7.9316726	7.276144	7.306382	7.4326763	7.044514	7.029903	7.057008	7.5340304	7.545373	7.63203	GMP synthase, putative [Ricinus communis]	5.00E-51	ref|XP_002527734.1|	CTTTGTCCTTGGCATTTGCTATGGGTTGCAGTTGATAGTGCAGAGGTTGGGAGGGGAGGT	rjcfea0_002237.y1.scf
CUST_18463_PI425515147	0.016315168	0.00116087	1.3406438	down	1.067551	down	1.3020587	down	1.1921397	down	11.379956	11.473891	11.42902	11.587754	11.136651	11.275547	11.032417	11.138815	10.969252	11.030144	10.997023	10.986926	11.24233	11.1617365	11.118142	f-box family protein [Populus trichocarpa]	9.00E-32	ref|XP_002301165.1|	ATTATATCTCCGATCTGCCTGACGAATGTCTGGCTTGCATTTTCCAGTCTCTTAGCTCTG	xtzdca0_004930.z1.scf
CUST_39884_PI425515147	0.03559753	0.007434516	1.1864448	down	1.6178287	up	1.0982294	down	2.144485	up	4.625039	4.7686086	4.9159822	5.02126	6.756295	4.6142516	4.7881145	4.7719665	4.3440104	4.759547	3.7252002	5.0849485	6.0833645	5.7485595	5.7796	catalytic, putative [Ricinus communis]	3.00E-04	ref|XP_002522417.1|	GCCCATAAGTAGGTGTTGCCTGTCCTCACATCGAATCACGAAACTAAAATGTATCTATTA	EE259050.1
CUST_23246_PI425515147	0.019839013	0.001917808	1.2928047	down	1.2973454	down	1.0156442	down	1.100662	down	8.772363	8.464809	8.728521	8.28359	8.220064	8.335348	8.623767	8.599141	8.675599	8.316533	8.300453	8.237195	8.640637	8.523565	8.3863735	Triose phosphate/phosphate translocator, non-green plastid, chloroplast precursor, putative [Ricinus communis]	2.00E-45	ref|XP_002511386.1|	TTAACATTCAAGCCAGCAGATTGGAGATATGCAGGAGTAAACTTGACCCCTTCCATGAAG	rjcaeb0_004320.y1.scf
CUST_19223_PI425515147	0.025314175	0.00344456	1.3057331	up	5.6810923	down	2.1072524	down	1.9121137	down	9.691046	10.454201	10.366956	7.4025173	8.298003	7.293177	9.510766	8.975331	8.800015	10.413378	10.638297	10.615109	9.481916	9.486983	8.7378	Os02g0533300 [Oryza sativa (japonica cultivar-group)]	5.00E-17	ref|NP_001047030.1|	ACCTTTGATCAGAGATTATGAGATTGCAAATGCTACCCTTGTCAACAATGTCTGCAATAT	xtzdca0_005932.z1.scf
CUST_34190_PI425515147	0.04115421	0.010053415	2.3535407	up	1.9770297	up	1.3429251	up	1.1149946	up	11.635962	11.991027	12.056864	12.6663265	12.881296	13.086237	12.269367	12.204727	12.485898	12.861644	13.239566	13.28714	12.33843	11.813256	12.003278	protein kinase, putative [Ricinus communis]	1.00E-66	ref|XP_002517656.1|	AAGAGGAGGAGAATGGTCCACTGGTAGAATTTCACAAATTCTTCCAAATGGGTGTCTTAT	GT981158.1
CUST_20019_PI425515147	0.006135388	8.25E-05	1.5378872	up	9.210915	down	1.3070103	down	1.1928437	down	14.694146	15.235896	14.92023	11.972248	11.496897	11.771096	14.8256	14.638733	14.22713	15.771748	15.389784	15.551591	14.8842325	14.806376	14.396448	Aquaporin PIP1.3, putative [Ricinus communis]	5.00E-82	ref|XP_002526867.1|	TTCAAGGAATTGCTTGGGCTTTAGGTGGAATGATTTTCGCTCTTGTATACTGTACTGCTG	xtzdca0_006885.z1.scf
CUST_14737_PI425515147	0.018310426	0.001587116	1.3322529	up	2.0071294	down	1.2032794	down	1.0929643	down	12.810468	13.085674	12.924686	11.93635	12.127865	11.741211	12.75459	12.437904	12.827417	13.268103	13.414392	13.379934	12.686016	13.050932	12.6991415	Protein dif-1, putative [Ricinus communis]	1.00E-69	ref|XP_002519821.1|	TTCTTTTCTTGCTTGCCCCACTGAATTGATCAAGTGCAGGTTGCAAGCACAAAGTGCATT	xtzcca0_006774.z1.scf
CUST_37745_PI425515147	0.021749128	0.002412085	1.1830537	down	1.2998675	up	1.0800573	up	1.0761796	up	14.313584	14.475083	14.4241085	14.756152	14.741241	14.850474	14.48974	14.303702	14.752658	14.079928	14.239987	14.165314	14.502269	14.601096	14.427169	conserved hypothetical protein [Ricinus communis]	3.00E-09	ref|XP_002532311.1|	GACCGTTTTTCACCCCTTTGAAAAGTTGAAGCTATTGAATCTAATGACCAATACATATAC	GO246920.1
CUST_18738_PI425515147	0.002244173	4.42E-06	1.949977	up	7.879034	down	1.368361	down	1.056339	up	11.230982	11.92191	11.65711	8.492591	8.7060795	8.677281	11.193978	10.785894	11.472786	12.517116	12.623392	12.55987	11.595013	11.989102	11.463112	unknown protein [Arabidopsis thaliana]	1.00E-56	ref|NP_564838.1|	GGGTGAAGCAAAGAAGTGGAGTTCATATAAAGAAGTGCAGGTACCTTGAGAATAGTGGGT	xtzdca0_005249.z1.scf
CUST_1592_PI425515147	0.033350985	0.006518069	1.0462105	up	1.1122304	up	1.1890734	down	1.3854339	down	5.8327103	6.0059557	5.628782	5.9712043	6.061174	5.8954372	5.5742083	5.5894547	5.5542703	5.957829	5.7932177	5.9119205	5.5674677	5.454189	5.034778	predicted protein [Physcomitrella patens subsp. patens]	4.7	ref|XP_001784004.1|	CCTTCTACCTGTGGACTTGAGGGAATTAATTAGATGTGAGGACTTTATATAATCAATCAT	xtzaca0_002144.z1.scf
CUST_4018_PI425515147	0.03515844	0.007246618	1.1014736	up	1.9338439	up	1.2978524	up	1.2828751	up	10.243965	10.655281	10.590281	11.316361	11.417343	11.610238	10.921827	10.752205	10.943871	10.550035	10.656268	10.701529	10.910221	10.782087	10.87536	polypyrimidine tract-binding protein, putative / heterogeneous nuclear ribonucleoprotein, putative [Arabidopsis thaliana]	6.00E-62	ref|NP_001077672.1|	CAGTGGAAGTGCTGCATCAAGTTTTATCTCCTCATGGATTTGTGGAGAAGATTGTCACAT	xtzaca0_005801.z1.scf
CUST_8073_PI425515147	0.040029548	0.009588104	1.0458689	up	1.1871289	up	1.1642758	up	1.1709784	up	11.8908205	11.796325	11.886137	12.049143	12.101981	12.164591	12.079424	12.044472	12.107683	11.926268	11.8779955	11.963125	12.071335	12.134841	12.050249	domain of unknown function DUF614 containing protein [Zea mays]	3.00E-44	ref|NP_001146843.1|	ATTATTTGGGCGAAATGTTGAGAGCTTACGAGACGATACCCCTTGGACTAGACCTTGCAT	xtzbca0_004942.z1.scf
CUST_4671_PI425515147	0.015848247	0.00108201	1.420398	down	1.7388723	up	1.0506238	up	1.18451	up	12.026223	11.874624	12.238497	12.803115	12.982023	12.74866	12.190324	12.203611	11.959144	11.407245	11.564385	11.648828	12.359906	12.013762	12.498547	cyclin A, putative [Ricinus communis]	2.00E-41	ref|XP_002510134.1|	CACAGGAGTACAAGCTTGTCCAGATACTCTCTATCTCACCGTTCCTACATTGACAGATTC	xtzaca0_006580.z1.scf
CUST_29841_PI425515147	0.02962837	0.004973296	1.0323176	up	1.1446332	up	1.2106059	up	1.2429723	up	15.309382	15.250007	15.308256	15.454152	15.577341	15.420805	15.605806	15.552433	15.5365925	15.250007	15.305365	15.449936	15.420805	15.415786	15.972441	predicted protein [Populus trichocarpa]	4.00E-31	ref|XP_002337629.1|	TCGATAGGCCACGCTTTCACGGTTCGTATTCGTACTGGAAATCAGAATCAACGAGCTTTA	rjcpga0_003978.y1.scf
CUST_28536_PI425515147	0.04325129	0.011159884	1.2697818	down	1.031937	up	1.066622	up	1.3232198	up	13.349335	13.449068	13.27909	13.105507	13.183966	13.924087	13.537428	13.364562	13.454651	12.99779	13.088516	12.957442	14.16604	13.566447	13.557163	hypothetical protein LOC100275697 [Zea mays]	0.73	ref|NP_001143195.1|	TTTGGTCTGGCTAGTCAACGTTAAGGGTGCGGGCGAGCGGTGGGCATGGCACTCGATGGA	rjcpga0_002306.y1.scf
CUST_10755_PI425515147	0.048106324	0.014115689	1.6349361	up	1.5529257	up	1.23281	up	1.1840348	down	13.291871	12.748514	12.630578	13.609586	13.629971	13.336374	13.018509	13.615614	12.942689	14.210943	13.074697	13.513022	12.662573	12.761636	12.515617	multicopper oxidase, putative [Ricinus communis]	5.00E-71	ref|XP_002524823.1|	GACATCCATCTGGGGCAATCTTATTCTGTACTGGTTACAGCTGATCAACCTGCACAAGAT	xtzcca0_001006.z1.scf
CUST_34712_PI425515147	0.033703808	0.006659824	1.5215465	up	1.4840013	up	1.1520905	up	1.0283048	up	11.109218	11.228835	10.955203	11.7100725	11.613798	11.677861	11.118142	11.290737	11.497139	11.721901	11.744794	11.643177	11.314716	11.132402	10.96694	purine permease, putative [Ricinus communis]	2.00E-26	ref|XP_002510280.1|	TAATGCTTGGAACTATAGTCTTAATTGCCAGTAATCTTGTCCCTCGAATGGGTGGAGACC	GT976388.1
CUST_5752_PI425515147	0.048842363	0.014595242	1.0132502	up	1.9244843	up	1.2248199	down	1.3569734	down	6.566862	6.6861973	6.567459	7.2347703	7.6848865	7.7342777	6.536566	6.562361	5.843883	6.50682	6.642939	6.7277317	6.3504143	6.0763197	6.0726075	PREDICTED: hypothetical protein [Vitis vinifera]	3.00E-12	ref|XP_002277688.1|	GAGATCTTCTAATCGGAGATGGAGGATTTGGTAGAGTATTCAAAGGTTACTTGGACAGTG	xtzbca0_001189.z1.scf
CUST_38201_PI425515147	0.030050809	0.005159061	1.2247814	down	2.0434134	up	1.2116362	down	1.1132617	down	9.6274805	9.24223	9.58087	10.279402	10.67923	10.584893	9.229637	9.226738	9.163336	9.121348	9.069593	9.382069	9.235496	9.54267	9.208037			nohit	CAGGAGTTTTGGCTTCTACTTTTGGATGTTGTGGTGATATGTTATGCTTAATCTGAAAAT	GO247189.1
CUST_25531_PI425515147	0.031213641	0.005640554	1.2656802	down	1.3730513	down	1.5481484	down	1.1174256	down	8.05765	8.188136	8.127443	7.7887077	7.7077236	7.5046406	7.5266743	7.3702865	7.584636	7.846332	7.628137	7.879021	7.908523	8.06515	7.9190197			nohit	TCAAGATTTAGTACTCACACATCCAATATTCACTTTCTCTTCCTTTCATGGTGTATCCCC	rjcfea0_002155.y1.scf
CUST_24847_PI425515147	0.04718818	0.013533587	1.2073652	down	1.5828758	up	1.1987715	down	1.2871716	up	10.761995	10.864782	10.705958	11.118586	11.579823	11.621974	10.592353	10.366769	10.588946	10.185775	10.5478325	10.783545	11.168541	11.016912	11.239898			nohit	GAAGAGGCTGGCTACTGTTTAACATGTTTATGTTTAATCAAAATGTTGCTTCTTTCGTAG	rjcfea0_001321.y1.scf
CUST_37088_PI425515147	0.01708094	0.001306904	1.2255852	down	1.4782448	down	1.3502723	down	1.1699618	down	7.4306087	7.5779095	7.6693177	6.9502444	7.0099115	7.026023	7.152983	7.104599	7.1205025	7.266082	7.277041	7.2542987	7.383938	7.456951	7.157562	unknown protein [Arabidopsis thaliana]	8.00E-27	ref|NP_566650.1|	ACATTTCAATGTGTTTGCGACATCGTCAAGCCTCAATAGATACTCTTCCTCGGTAACGGG	GT229348.1
CUST_810_PI425515147	0.015147124	9.61E-04	1.0962667	down	2.1175857	down	1.3848287	down	1.1936735	down	15.295646	15.462238	15.394129	14.429762	14.267282	14.207709	15.063188	14.834659	14.845047	15.080987	15.419701	15.253534	15.119468	15.259578	15.006747	transcription factor, putative [Ricinus communis]	5.00E-48	ref|XP_002524363.1|	GTAATTGATGCTGAGGTTAGAAGAAGGAAATGGCTTGAGGGTAATCCAGAATCATCCAGC	xtzaca0_001124.z1.scf
CUST_9236_PI425515147	0.03562993	0.007455746	4.0849657	up	1.573703	up	1.6092814	up	1.1373705	down	11.152289	11.24233	11.16335	11.53505	12.056864	11.928543	12.270209	11.826599	11.52041	13.755313	13.054189	12.839439	11.071735	11.042489	10.886641	AP2/ERF domain-containing transcription factor [Populus trichocarpa]	1.00E-46	ref|XP_002318847.1|	TAAACACACCGTCATCGGATGATTCGGCCGGAAATTCAGATGAAGGATTATGGTCTTACC	xtzbca0_006587.z1.scf
CUST_26644_PI425515147	0.026478702	0.003802633	1.0509607	up	1.6465085	down	1.0671552	down	1.1264762	up	12.156756	12.223416	12.098385	11.578867	11.3462	11.395262	11.888757	12.08372	12.224771	12.270999	12.22636	12.196322	12.143995	12.569885	12.280126	alpha-galactosidase, putative / melibiase, putative / alpha-D-galactoside galactohydrolase, putative [Arabidopsis thaliana]	2.00E-61	ref|NP_191190.2|	ATTCTGATGCTGGGGTTTTTACATGTTCAAGTTCGACCAGGGTCACCTTTACCATGAGAA	rjcfea0_003551.y1.scf
CUST_21661_PI425515147	0.01845329	0.001627969	1.208096	down	1.9030704	down	1.0354239	up	1.4186995	up	6.1785803	5.9216046	5.483465	4.976024	4.7153893	5.10725	5.62247	6.108902	6.0029435	5.773816	5.4482107	5.543419	6.3496156	6.420425	6.327317	CALS1 (CALLOSE SYNTHASE 1); 1,3-beta-glucan synthase/ transferase, transferring glycosyl groups [Arabidopsis thaliana]	2.00E-23	ref|NP_563743.2|	AAGGAGTGAATAGAAGCAAGCCCATGATTATTTCATAACCACGAGCAAGTGTTCGCAGGG	rjcaeb0_002313.y1.scf
CUST_12258_PI425515147	0.006950803	1.24E-04	1.2848011	up	1.7183586	up	1.2843748	up	1.2040921	up	7.8910093	7.9798255	7.9984136	8.780118	8.703026	8.729199	8.1930895	8.256679	8.502677	8.306572	8.221142	8.426168	8.210753	8.258746	8.203584	mucin-related [Arabidopsis thaliana]	1.00E-24	ref|NP_178391.1|	TTTGTCGAGGAAATGAATGAGAACTGGAACGAGAGGCGGAAAAAGACGAATACTCAACCA	xtzcca0_003006.z1.scf
CUST_17376_PI425515147	0.03617213	0.007705547	1.3407449	up	1.0657502	up	1.048785	up	1.0582737	up	8.601726	8.675971	8.438356	8.525797	8.813796	8.652068	8.6872015	8.466801	8.7682085	9.027289	8.941009	9.01686	8.607213	8.731379	8.622599	hypothetical chloroplast RF1 [Helianthus annuus]	2.5	ref|YP_588165.1|	ATTATGCTGTAGTTCAGGAACTGCCATGGCAATAAAATCTTACCAAGATCAGGCAGAGCT	xtzdca0_003309.z1.scf
CUST_22768_PI425515147	0.036462985	0.007806625	2.6328485	up	1.1930559	up	1.0990894	down	2.7630358	up	8.5802355	8.415253	8.199701	8.796843	8.192554	8.969778	8.281052	8.370116	8.135094	10.459343	9.358023	9.567698	9.540281	9.863668	10.190003	legumin B precursor, putative [Ricinus communis]	4.00E-11	ref|XP_002533465.1|	GCTAATAAATTTTATGTGTGTATTGGGGTCTTGGGCTTTCTCTAAGATGAGAGTTTATGT	rjcaeb0_003728.y1.scf
CUST_10850_PI425515147	0.00661679	1.08E-04	1.0068012	down	1.333474	up	1.1558024	down	1.035159	down	9.980637	9.751983	9.955205	10.317118	10.327317	10.2889595	9.763686	9.61303	9.684425	9.903435	9.9044	9.850653	9.802039	9.79127	9.94496	ATNUDX14 (ARABIDOPSIS THALIANA NUDIX HYDROLASE HOMOLOG 14); ADP-glucose pyrophosphohydrolase/ ADP-ribose pyrophosphohydrolase/ ADP-sugar diphosphatase/ hydrolase [Arabidopsis thaliana]	8.00E-39	ref|NP_567384.1|	TATAGTATTTGCACGGGGAACAGCTGTAGCTGTGCTACTTATTTTGGACTGTGAAGGCGA	xtzcca0_001125.z1.scf
CUST_13879_PI425515147	0.01781436	0.001438	1.0450824	up	1.639293	up	1.1449813	down	1.2462022	down	11.171806	11.2675495	11.253721	11.8871155	12.053822	11.891361	11.077682	11.16335	10.866073	11.11757	11.391714	11.374643	11.072751	10.862033	10.805681	conserved hypothetical protein [Ricinus communis]	2.00E-20	ref|XP_002511562.1|	GAGACATCTCAGTCATTATCACTTTCTGATCTTTCATTCTGAAAGATGGATCTTTAACAC	xtzcca0_005610.z1.scf
CUST_9186_PI425515147	0.003497405	1.66E-05	1.290432	up	10.635463	down	1.5810552	down	1.0378901	down	10.01304	10.640091	10.371997	6.765693	7.0908594	6.936143	9.767771	9.357732	9.916962	10.619581	10.772764	10.736343	10.165854	10.548192	10.150119	predicted protein [Populus trichocarpa]	5.00E-34	ref|XP_002299424.1|	GGAGAGCTAGCTCCTATGGGTCAGAAAACGAAGTACAATGATAGCTTCTTTGAGAAGGCA	xtzbca0_006533.z1.scf
CUST_35289_PI425515147	0.026482109	0.003810033	1.1034813	down	1.0821748	down	1.1734457	up	1.2576275	up	15.030335	15.087216	15.058712	14.866372	14.815212	15.152877	15.249544	15.172338	15.446632	14.900127	15.002789	14.847158	15.364799	15.450374	15.353205	protein with unknown function [Ricinus communis]	4.00E-51	ref|XP_002516412.1|	TTATTGTGTATGATATAACGAATCAGTCCTCATTTGAGCGGGCGAAAAATGGGTCCAAGA	GT977415.1
CUST_22728_PI425515147	0.03310785	0.006400013	1.0327551	down	1.2255622	down	1.101424	up	1.5772597	up	9.024554	9.348787	9.30888	8.741567	9.206405	8.853916	9.62267	9.16988	9.307782	8.859239	9.309306	9.374181	9.859563	9.929763	9.865155	Dehydrin Xero, putative [Ricinus communis]	0.006	ref|XP_002521515.1|	GAGAAGTTGCCTGGCCACCACAGTCACAACCACTAATGAAATTATATAAATAAAAATGTT	rjcaeb1_003656.y1.scf
CUST_1482_PI425515147	0.02737916	0.004122473	1.140651	down	1.4136547	up	1.0560744	down	1.1549958	down	12.56687	12.494637	12.478613	13.137945	12.97578	12.924686	12.412563	12.508916	12.382508	12.285785	12.399876	12.284885	12.403437	12.294188	12.218835	farnesyl-pyrophosphate synthetase, putative [Ricinus communis]	2.00E-43	ref|XP_002534338.1|	AGAAATCTTTCTCGCAAGCGCTCTTGGTTGGTGTTTTGAATGGCTCCAAGCCTATTTCCT	xtzaca0_001987.z1.scf
CUST_23529_PI425515147	0.014806687	9.12E-04	2.5048633	up	1.2432015	up	2.2083986	up	1.8734257	up	8.540242	8.429044	8.586965	8.624503	9.060132	8.813796	9.515213	9.352296	10.1177435	10.094963	9.281375	10.154105	9.513023	9.391823	9.368441	heat-shock protein, putative [Ricinus communis]	6.00E-12	ref|XP_002528930.1|	ATGTCTCCTGGTTTCTTCCCAGATATAGGTGGACCCATTTTCGACAACAAGAACTCTAAG	rjcaeb0_004683.y1.scf
CUST_9491_PI425515147	0.04283594	0.010916162	1.1329508	down	1.1859845	up	1.0784292	up	1.5048937	up	9.337092	9.186086	9.279791	9.443937	9.77078	9.326508	9.474305	9.32457	9.33089	9.085262	8.993216	9.184236	9.891834	9.697436	9.98268	Coiled-coil domain-containing protein, putative [Ricinus communis]	2.00E-72	ref|XP_002524399.1|	TTAGTCGTCCCTGCAAAACAAAAAGTCATACGAAGCGGAAGATCGAAATCTCCCCCAAAG	xtzbca0_006883.z1.scf
CUST_14085_PI425515147	0.020169694	0.001998899	1.6219894	up	1.4887686	up	1.0390942	up	1.3321525	down	12.19938	12.484635	12.359611	13.071895	12.971535	12.722553	12.167071	12.564722	12.477812	13.103866	13.007007	13.026043	12.036013	12.046031	11.7203045	Phospholipase C 4 precursor, putative [Ricinus communis]	1.00E-75	ref|XP_002511167.1|	TTGGCTCAAGGGTATCCTCAAAAGACAATATTTGATTCACTTCATGAGAATGGTAAAAAG	xtzcca0_005906.z1.scf
CUST_7519_PI425515147	0.024865711	0.003328021	1.0036217	up	1.6104083	up	1.0881321	up	1.0648664	up	12.386431	12.282111	12.033758	13.013154	12.822767	12.928659	12.080814	12.497428	12.48962	12.206033	12.303031	12.208883	12.319671	12.448616	12.206033	nucleic acid binding protein, putative [Ricinus communis]	1.00E-51	ref|XP_002525522.1|	CTCCGCAGAGCTATGGGCATGTATATGATGAAACAAAATATGACAATCATGGTCAGACTC	xtzbca0_003966.z1.scf
CUST_18412_PI425515147	0.041034352	0.009995349	1.1849493	down	3.0754645	down	1.5284387	down	1.1400691	up	8.39775	8.814854	8.683863	7.2444534	6.5289826	7.2606177	8.078325	7.9743366	8.0076275	8.084765	8.642057	8.435167	9.00537	8.869459	8.589003	putative integrase [Oltmannsiellopsis viridis]	0.85	ref|YP_684385.1|	CCTGTGATTTTGTTTCTAGTATATGTCTGCATGCATGTGGGCTTTTATCATGTATGTTTT	xtzdca0_004871.z1.scf
CUST_1265_PI425515147	0.026321966	0.003765636	1.7098678	up	1.7512695	up	1.4825873	up	1.2056583	up	11.0458975	10.531235	10.593704	11.852096	11.36116	11.382787	10.9742	11.450002	11.450987	11.566	11.449476	11.477015	11.018241	11.039645	10.922413	catalytic, putative [Ricinus communis]	7.00E-51	ref|XP_002518792.1|	ACCTCAACCAATTAGTTGCCGAAGCTAATATCATAGTAGTCTCCGTTGACTATAGGAGGG	xtzaca0_001704.z1.scf
CUST_35365_PI425515147	0.025953151	0.003648145	1.192072	up	1.4620414	up	1.0115678	up	1.062065	down	10.8876705	11.037594	10.707424	11.467454	11.353509	11.455678	10.727566	11.051604	10.903296	11.219921	11.273248	10.899937	10.905267	10.738527	10.728279	Protein SCAR2, putative [Ricinus communis]	6.00E-46	ref|XP_002526707.1|	CAGTCAACAGACTTCTCACTCATCAGAGGGGACACAATTGATGAACCCATTCTTGACTTT	GT976935.1
CUST_32432_PI425515147	0.037385568	0.008276222	1.1436167	down	1.0120982	up	1.2023228	up	1.2547966	down	8.619815	8.754825	8.970044	8.711349	8.685203	9.00018	9.0426235	8.965936	9.133597	8.439267	8.633951	8.690654	8.380204	8.421994	8.560127	predicted protein [Physcomitrella patens subsp. patens]	0.22	ref|XP_001763485.1|	TAGTTAGCTTATTTTGTGTTTTTTGCAATGCTAATGGGTTGGGCCTCCTATAATTCGACC	GT975536.1
CUST_590_PI425515147	0.016150754	0.001138355	1.1700206	up	2.8186944	down	1.2191079	down	1.0537822	down	9.387595	9.538361	9.492787	8.175712	7.873334	7.884618	9.271378	9.162206	9.1276865	10.135004	9.502204	9.46114	9.426631	9.393362	9.372021	conserved hypothetical protein [Ricinus communis]	8.00E-25	ref|XP_002525396.1|	TGGGATTTTTATCTATGGATGAAGCTTGGAAGACATGTCTGAAAGGCATTCACCCTGCTT	xtzaca0_000855.z1.scf
CUST_3894_PI425515147	0.044923835	0.012134382	1.291521	down	1.0012746	down	1.0355073	down	1.0821898	down	14.030634	14.193503	14.264173	14.172203	14.344518	13.966078	14.129134	14.062844	14.145319	13.728982	13.806505	13.845609	14.144977	14.051838	13.94963	phd/F-box containing protein, putative [Ricinus communis]	2.00E-41	ref|XP_002528085.1|	ATGGACCGAAAAGACTGGCTTTCACTTGTGGCTGTGCATAGTGATTCGTGGTTGATTTCT	xtzaca0_005632.z1.scf
CUST_5459_PI425515147	0.018154215	0.001556955	1.2024635	down	2.8772464	down	1.2655693	down	1.1287653	down	10.73441	10.942051	10.578698	9.1792145	9.109721	9.392154	10.481683	10.328592	10.425524	10.492728	10.498927	10.465523	10.606614	10.692504	10.431806	Os05g0113000 [Oryza sativa (japonica cultivar-group)]	2.00E-27	ref|NP_001054453.1|	AACCGTCTTGTATCCATTTGTCCATCTGCTTGTTCAGTCTCCTTTTACTTAAACCAACAG	xtzbca0_000768.z1.scf
CUST_9655_PI425515147	0.038320277	0.008748297	1.4648197	down	1.0258002	down	1.0167358	up	1.1935899	up	7.965161	8.195418	8.235027	8.153112	8.069191	8.063054	8.320402	8.005777	8.141262	7.5010247	7.7346106	7.5078025	8.408956	8.286781	8.465793	adenylsulfate kinase, putative [Ricinus communis]	9.00E-12	ref|XP_002525273.1|	ATGCAGAGAAGAAGCTTCATATTTGGTTCACGGGCACGGAAATTTACACAGCTTGTTTTG	xtzbca0_007081.z1.scf
CUST_11379_PI425515147	0.01986932	0.001923042	1.0593536	up	1.2625796	up	1.3950493	up	1.2756246	up	14.283627	14.143955	14.359732	14.433031	14.668724	14.694684	14.74373	14.705405	14.779128	14.294738	14.392177	14.349956	14.545402	14.492274	14.803253	Os02g0105900 [Oryza sativa (japonica cultivar-group)]	6.00E-10	ref|NP_001045624.1|	TTGGATGCTTGACAAACTTGGTGGTGCATATGCAGCACAAACCATCATCTGGACCTCATA	xtzcca0_001793.z1.scf
CUST_17771_PI425515147	0.018321417	0.001593675	1.3743167	up	1.0434899	down	1.0691329	down	1.0042661	up	10.049314	10.131391	10.048702	10.031574	10.093435	9.920144	10.035604	9.97752	9.926959	10.478666	10.5202675	10.606614	10.066017	10.186323	9.995488	predicted protein [Populus trichocarpa]	0.55	ref|XP_002326293.1|	TAGTAGCAATGCTCGTCTCAGATTCCTTAATCACCAAACAACTTGTAACCGGTTCTCGAT	xtzdca0_003794.z1.scf
CUST_31128_PI425515147	0.039862745	0.00950654	1.0329676	down	1.0186019	up	1.1711743	up	1.1710296	up	13.8626585	13.958351	13.926724	13.796569	13.824997	14.205941	14.00178	14.106197	14.323625	13.8178835	13.841475	13.94799	14.122038	14.177435	14.131594	Os04g0555400 [Oryza sativa (japonica cultivar-group)]	2.00E-89	ref|NP_001053516.1|	CCATGCCATAAGTGATGTAAGCTCTACATTAGTTTAACTCTGTAAGTTATGCATCATAGT	Contig1104
CUST_1746_PI425515147	0.031453125	0.00573815	1.0055362	down	1.3204377	up	1.0149523	up	1.4220468	up	9.219682	9.138484	8.856494	9.506884	9.523048	9.387778	8.952482	9.16818	9.158234	9.136192	8.91475	9.139822	9.578368	9.558313	9.601888	RNA binding protein, putative [Ricinus communis]	3.00E-82	ref|XP_002531520.1|	ATGTAAAGACAGTATTTCTTGATGGGGCTTCCTCCTTTCTGGGATGAAGACCGTGTTTAG	xtzaca0_002373.z1.scf
CUST_23465_PI425515147	0.044382516	0.01182753	1.111101	down	1.3289562	up	1.3371787	up	1.2617903	down	14.639178	14.53815	14.72958	14.789916	15.131175	15.216698	14.720746	15.234203	15.209536	14.481402	14.468379	14.501156	14.2458315	14.3121395	14.34252	histone H4 [Arabidopsis thaliana]	1.00E-39	ref|NP_850660.1|	CTGTGCAAAGTAGTAATGAAATGAATGGATTGCATTTAGTTAGTTCTGTTGCTGGATATG	rjcaeb0_004609.y1.scf
CUST_4098_PI425515147	0.015562775	0.001022025	1.0647714	down	1.7574774	up	1.1651905	down	1.0910875	down	15.103877	15.307557	15.599224	16.190332	16.107887	16.152962	15.2206955	15.157856	14.970409	14.967199	15.411212	15.360618	15.455278	14.943876	15.234203	ubiquitin-protein ligase, putative [Ricinus communis]	3.00E-83	ref|XP_002513950.1|	TGGACTACTATGATATGGATGACTGGGGGGATTATTGCTCTGAATATTCTGATGCTTCTG	xtzaca0_005894.z1.scf
CUST_20681_PI425515147	0.017732259	0.001425203	1.1284146	up	2.0615137	up	1.1539236	up	1.1536239	up	14.789591	14.687437	14.749399	15.925979	15.667972	15.763588	14.763927	14.991003	15.09114	14.978055	14.90294	14.868322	15.048241	14.788249	15.008454	predicted protein [Populus trichocarpa]	2.00E-11	ref|XP_002300980.1|	ATACCTTTGATGTCAAGGTGATATCCCACAGTATACTTCAGTGTCTTCAAGTGGGAATTT	rjcaeb0_000883.y1.scf
CUST_5907_PI425515147	0.006711845	1.12E-04	1.061373	up	2.0411236	down	1.0626184	down	1.2621607	down	16.827076	17.039635	16.61152	15.840849	15.835161	15.714135	16.745403	16.691727	16.778233	16.85144	16.96292	16.92167	16.71889	16.43908	16.31258	tonoplast intrinsic protein, putative [Ricinus communis]	4.00E-62	ref|XP_002519456.1|	ATTAAGACACACCGCCGTGGAATTTGATCAGACGACAAAGATGCCGATCAGAAACATTGC	xtzbca0_001449.z1.scf
CUST_23550_PI425515147	0.046595808	0.013140782	2.110481	up	2.206932	up	1.124785	up	1.0817078	down	14.479196	14.647388	14.660739	15.613743	15.413622	16.186087	14.689846	14.457947	15.148478	15.604765	15.381945	16.033329	14.557784	14.445811	14.443796	heat-shock protein, putative [Ricinus communis]	2.00E-54	ref|XP_002520462.1|	CAGGTTGCCGGAGAATGCAAAGATAGATCAGGTTAAGGCTTCAATGGAAAATGGGGTTCT	rjcaeb0_004715.y1.scf
CUST_2500_PI425515147	0.018112924	0.001539551	1.1374284	up	1.5883219	up	1.1149187	up	1.2076412	up	12.647084	12.854472	12.972215	13.5268135	13.511532	13.437935	12.947199	12.77247	13.224915	12.953398	12.992945	13.084753	13.149882	13.029833	13.110631	Heme-binding protein, putative [Ricinus communis]	6.00E-70	ref|XP_002511361.1|	CTGTCAGGACGTTTTCAGGTTTTGCAAATGATGATAACATTATCAAAGAAGCTGAAAAAC	xtzaca0_003431.z1.scf
CUST_8051_PI425515147	0.02942519	0.004887388	1.206805	down	1.5846168	up	1.089077	up	1.1873243	up	11.0102215	11.093637	10.9016285	11.701534	11.522952	11.7734	10.96306	11.262905	11.148837	10.691641	10.875666	10.624599	11.299407	11.128209	11.321009	nucleic acid binding protein, putative [Ricinus communis]	4.00E-85	ref|XP_002515957.1|	ATGTTGATACCTCCAAACCATGTGCTCATTGTGCGTTTTTTATGGGCTTGCAAAGGAAAC	xtzbca0_004915.z1.scf
CUST_28891_PI425515147	0.009674292	2.86E-04	1.0424157	up	1.9602516	down	1.0380081	down	1.1371683	down	17.952051	18.08278	17.853724	17.034882	17.045753	16.894806	17.915697	17.787724	18.02368	17.975119	18.054285	18.03895	17.966845	17.73856	17.626816	tonoplast intrinsic protein, putative [Ricinus communis]	2.00E-86	ref|XP_002519456.1|	TTTTTGAGATTGTGATGACCTTCGGGCTTGTATACACCGTATATGCCACCGCAATTGACC	rjcpga0_002725.y1.scf
CUST_4941_PI425515147	0.021499973	0.002340192	1.5289177	up	3.0164518	down	1.3397056	down	1.0925808	up	13.511812	13.48192	13.659687	12.241534	12.064405	11.568923	12.853868	13.157787	13.37602	14.244919	14.009111	14.23692	13.597244	13.790325	13.649072	cinnamoyl-CoA reductase, putative [Ricinus communis]	3.00E-64	ref|XP_002533639.1|	AATGGCACTTCTTGAGACAGAGGCTGCAAAGAATGTTATTGAAGCTTGCAGTAGGTCAGC	xtzaca0_006924.z1.scf
CUST_27622_PI425515147	0.044716798	0.012020338	1.0363497	up	1.2567134	up	1.4652739	up	1.4787252	up	13.426986	13.250143	13.229609	13.4984255	13.819237	13.578043	13.777079	13.897645	13.885527	13.208599	13.270369	13.582303	13.591377	13.5876045	14.42082	hypothetical protein SORBIDRAFT_01g024221 [Sorghum bicolor]	3.00E-20	ref|XP_002467304.1|	AATAATAGGAAGAGCCGACATCGAAGGATCAAAAAGCAACGTCGCTATGAACGCTTGGCT	rjcpga0_000149.y1.scf
CUST_32240_PI425515147	0.039918005	0.009540552	1.5441048	down	1.324465	down	1.0734882	up	3.982827	up	3.9640806	3.3950164	3.9516733	3.437665	3.3448725	3.3120034	3.6719599	3.5339906	4.411738	3.2173336	3.1231382	3.0899868	5.0476947	5.968076	6.2763777	Os12g0290300 [Oryza sativa (japonica cultivar-group)]	3	ref|NP_001066600.1|	ATGAAGCACTTGGGATATGCTTTGGCTTGCTGACAACTACAGATGTATCCGAAGCCTCAA	GT980198.1
CUST_14007_PI425515147	0.04712163	0.013481084	2.5661132	up	1.2266239	down	2.207056	up	1.4127065	down	10.786537	10.077412	10.20778	9.816035	11.312073	9.059539	11.681589	11.676746	11.13976	12.294701	11.506258	11.349525	10.130439	9.521478	9.924425	AP2/ERF domain-containing transcription factor [Populus trichocarpa]	9.00E-40	ref|XP_002313851.1|	TTAGGATGCAATTTTTTCCCGCCAAATCAAGAGGAAAAGAAAGGAACGAGAAAAAGAGTG	xtzcca0_005794.z1.scf
CUST_563_PI425515147	0.004190611	2.82E-05	1.1533372	up	1.8217765	down	1.0873665	down	1.0365292	up	13.191924	13.346116	13.114926	12.327995	12.322317	12.406614	13.043106	13.0120125	13.235333	13.4076805	13.418673	13.444055	13.20694	13.462873	13.138434	unknown protein [Arabidopsis thaliana]	1.00E-54	ref|NP_974613.1|	ATTGGAGCTTCTATCATAAGACAGGTCATTGGTTCTAGAGCTGAAAGGCACCGGCTGAAA	xtzaca0_000822.z1.scf
CUST_28808_PI425515147	0.038320277	0.008750166	1.051625	down	1.1769625	up	1.1051662	up	1.1191438	up	9.422192	9.431797	9.29318	9.562321	9.605337	9.684717	9.292608	9.624241	9.66311	9.269892	9.304049	9.355369	9.502204	9.54488	9.587274	conserved hypothetical protein [Ricinus communis]	4.00E-60	ref|XP_002520708.1|	GTTCAGATACAAGTTCTACACGAGGAAAGAATTTTGTTGGTCAAATGGGGAATGGAGATT	rjcpga0_002625.y1.scf
CUST_27354_PI425515147	0.014277409	8.38E-04	2.9808636	down	1.9042426	down	1.4697585	down	1.5640086	down	11.952759	11.993081	12.260367	11.272467	10.9678135	11.178276	11.573383	11.5184555	11.447632	10.412279	10.643538	10.423201	11.518274	11.299407	11.45278	predicted protein [Populus trichocarpa]	7.00E-27	ref|XP_002324118.1|	ATCAATGGAGTAGAAGAAAGAGAAGAAGAAGATATAGAGCTGAGCCTTGGACTTTCTTTG	rjcpga0_004506.y1.scf
CUST_14623_PI425515147	0.02541815	0.003472128	1.1778256	up	1.306189	up	1.1082329	up	1.1475142	up	9.334409	9.244407	9.339682	9.653618	9.690692	9.730278	9.525635	9.39992	9.437726	9.573628	9.512141	9.541105	9.432892	9.413563	9.667578	F-box and wd40 domain protein, putative [Ricinus communis]	2.00E-47	ref|XP_002510854.1|	AAGGTTGTAACTGGAATTGCCTTGCCTTCTGGCTCTGATAAGCTTTACACGGGGAGTAAT	xtzcca0_006625.z1.scf
CUST_5799_PI425515147	0.00492001	4.71E-05	2.26731	up	1.7308241	down	1.2181573	down	1.1333126	up	9.710597	10.336306	9.986339	9.368748	8.931054	9.359064	9.791451	9.49339	9.894301	11.222081	11.198087	11.156021	10.1948	10.247839	10.132242	9-cis-epoxycarotenoid dioxygenase, putative [Ricinus communis]	9.00E-71	ref|XP_002517824.1|	TTTTTAGGAGGCGCCAAATTTATGAAGATAGGTGATCTCAAAGGGTTCTTTGGATTATTG	xtzbca0_001244.z1.scf
CUST_537_PI425515147	0.033247188	0.006464452	1.3252069	down	1.0611682	down	1.0387659	down	1.0902972	down	13.202065	13.323155	13.497959	13.2666445	13.416323	13.083252	13.269144	13.27909	13.310335	12.871243	12.948846	12.984439	13.2894945	13.207269	13.15225	phd/F-box containing protein, putative [Ricinus communis]	9.00E-33	ref|XP_002528085.1|	TGTCTATATGGACATCCAAATGATACCTGGGAAGTACATCTGCCAGCTGAGGAAGTTCCT	xtzaca0_000785.z1.scf
CUST_27469_PI425515147	0.04377918	0.011475072	1.0112355	down	1.3747482	up	1.0078281	down	1.0336943	up	16.595646	16.70695	16.85479	17.082212	17.200233	17.252443	16.808554	16.620928	16.694157	16.590948	16.79332	16.724762	16.805895	16.7146	16.780325	initiation factor 5a, putative [Ricinus communis]	2.00E-88	ref|XP_002512132.1|	ATTGGCCCAAAGTAGTTGTTCTTGCTTTGTGGAAGGTCATCCATAGTTGAGTGCTGATCA	rjcpga0_004644.y1.scf
CUST_14260_PI425515147	0.046672627	0.013188011	1.0976183	up	1.5131272	down	1.1753974	down	1.2756028	down	13.804328	13.8637905	13.431284	13.058424	13.073685	13.174696	13.3371315	13.662163	13.400664	13.93916	13.959103	13.604271	13.438396	13.3446455	13.262825	alpha-glucosidase, putative [Ricinus communis]	7.00E-99	ref|XP_002531635.1|	ATCTACTATGTTGAATTTTGGTATATTTGGGGTTCCAATGGTTGGTTCAGATATATGTGG	xtzcca0_006134.z1.scf
CUST_9851_PI425515147	0.023031484	0.002723061	1.1266587	down	5.528132	up	5.873736	up	3.389096	up	10.256415	10.063487	10.260098	12.621875	12.206559	13.151941	12.48082	11.958036	13.803981	9.953004	9.989824	10.121019	11.253041	12.498128	12.111532	zinc finger protein, putative [Ricinus communis]	8.00E-49	ref|XP_002512779.1|	TTTGGTGAATGATAGTGATTGTGAAGGAGGAGAAGCTATTAGAGAGTCTGAGTGTCCGTT	xtzbca0_007311.z1.scf
CUST_4700_PI425515147	0.014355085	8.46E-04	1.0570655	up	1.6401324	down	1.106501	down	1.1443669	down	8.353381	8.854305	8.823366	8.017872	7.896123	7.975622	8.5905075	8.460076	8.542459	8.831076	8.806896	8.633276	8.542459	8.404458	8.500489	DNA binding protein, putative [Ricinus communis]	2.00E-30	ref|XP_002513646.1|	GAAGAAGATTGAAGCATGGGTTGGATCAAAGACAGCTATCCAGATACGTAGCCATGCACA	xtzaca0_006617.z1.scf
CUST_8192_PI425515147	0.04100483	0.009982213	1.1800256	down	1.1064739	up	1.0656466	down	1.0378716	up	15.640038	15.651998	15.506325	15.814395	15.592687	15.829186	15.451123	15.565723	15.506325	15.315343	15.422586	15.343974	15.680749	15.666086	15.612409	DEAD/DEAH box helicase, putative [Arabidopsis thaliana]	1.00E-76	ref|NP_568245.1|	CTTATGTTGGTCCTTGGGACACATGCTCCACTTGATGGATTATTGTAGACTTGAAACTCG	xtzbca0_005082.z1.scf
CUST_12305_PI425515147	0.027717343	0.004254563	1.3731062	down	2.1873944	down	1.3772478	down	1.3820925	down	17.372538	17.777758	17.553322	16.502962	16.511816	16.301199	17.27728	17.124374	16.916597	16.964329	17.184505	17.182453	17.212933	17.044369	17.045753	Aquaporin PIP2.7, putative [Ricinus communis]	7.00E-64	ref|XP_002521292.1|	TGACCTTTGGGCTGTTTTTAGCAAGAAAGGTGTCACTAATTCGAGCCTTGGCTTACATGG	xtzcca0_003141.z1.scf
CUST_2069_PI425515147	0.014687432	8.96E-04	1.6716424	down	1.1275489	up	1.305793	down	1.1745124	down	8.150231	8.2244005	8.022775	8.482862	8.012992	8.421124	7.681176	7.7284503	7.8330026	7.323247	7.430211	7.4201508	7.8745613	7.8802614	7.9463987	unknown protein [Arabidopsis thaliana]	4.00E-27	ref|NP_850123.1|	TGTTTGAGGAGGTGAATAAGGCAAGTAACAATATAGGGGTTGTGGTGAATCCGGTTCGTC	xtzaca0_002854.z1.scf
CUST_21092_PI425515147	0.003428578	1.45E-05	1.3483458	down	3.7725768	down	1.3382372	down	1.1424764	down	15.9030075	15.977455	15.907534	13.918012	14.060487	14.062844	15.585695	15.521596	15.419701	15.680749	15.48983	15.323844	15.7571945	15.850235	15.604072	calcium ion binding protein, putative [Ricinus communis]	6.00E-42	ref|XP_002512195.1|	GAAGCCTCTAAGCTTCAGTCTTCTGTTTCTTAACTAATTTAGATCCGTTTTCTATCTTGC	rjcaeb0_001487.y1.scf
CUST_18292_PI425515147	0.03974183	0.009431612	1.266197	up	3.1872659	down	1.1302661	down	1.137012	down	12.495658	12.919313	12.939471	10.658336	11.668808	11.010339	12.846426	12.557866	12.420164	13.225132	13.070067	13.080748	12.76356	12.580363	12.454773	mutt domain protein, putative [Ricinus communis]	9.00E-86	ref|XP_002531471.1|	TACAAGAGAAATTCTGTGCTCCATCCTTTGTCGGTCTCTGGAAAAATACGACCGGTTCAT	xtzdca0_004733.z1.scf
CUST_32702_PI425515147	0.049704127	0.015129286	1.3132875	down	1.0737536	up	1.1197654	down	1.0499892	down	10.440557	10.444169	10.267001	10.550366	10.469071	10.440277	10.263276	10.276804	10.122055	9.866175	10.013977	10.092023	10.307129	10.407045	10.226428	SPla/RYanodine receptor (SPRY) domain-containing protein [Arabidopsis thaliana]	8.00E-41	ref|NP_175556.1|	GTATAGAATGGTGAGAGCCACTAGAGGTGTTTGCGAAGGGGCATGGTACTTTGAGATTAA	GT970786.1
CUST_30802_PI425515147	0.047872745	0.0139833	1.555088	up	1.2828404	down	1.0507336	up	1.2494621	up	13.689974	13.348436	13.062066	12.901763	13.147547	12.97314	13.327448	13.689974	13.297246	14.310718	13.834939	13.865807	13.782008	13.525706	13.756681	calnexin, putative [Ricinus communis]	e-122	ref|XP_002511066.1|	AAAGACGATTCCTGATCCAGAAGATAAGAAGCCGGAGGACTGGGATGAGAGAGCTAAATT	Contig778
CUST_8078_PI425515147	0.027843563	0.004322247	1.1538664	up	3.5421422	down	1.941678	down	1.2373608	down	15.635862	16.013987	15.4128895	14.148241	13.503533	13.937097	15.143124	14.562092	14.485612	15.697346	16.096695	15.888125	15.240572	15.794437	15.10593	chlorophyll A/B binding protein, putative [Ricinus communis]	2.00E-68	ref|XP_002519950.1|	AACTTCGCCAAATATCAGGCATATGAGCTGATTCATGCTAGATGGGCTATGCTTGGAGCT	xtzbca0_004948.z1.scf
CUST_30788_PI425515147	0.020891817	0.002192826	1.0613288	down	1.1565323	up	1.1050551	down	1.0480344	up	14.505576	14.71556	14.400741	14.778008	14.720026	14.753259	14.333658	14.441431	14.414431	14.399905	14.476377	14.48798	14.524237	14.807971	14.492727	catalase, putative [Ricinus communis]	0	ref|XP_002510677.1|	TCAAGTCGCAAAAGAGAGCATGCTGGGTTCAGAAGCACCCAATCATTGCTAATCTTTCCA	Contig764
CUST_24602_PI425515147	0.014812495	9.15E-04	1.1547585	down	1.4530616	up	1.2888906	down	1.1313096	down	13.592966	13.586047	13.92597	14.23692	14.165314	14.320036	13.418673	13.382771	13.205149	13.173003	13.499401	13.809802	13.578252	13.464007	13.528742	conserved hypothetical protein [Ricinus communis]	2.00E-15	ref|XP_002509921.1|	ATTCATGCCGCTGATTTTTGCCGCTTTTAATAGTTGCATTGCCTCTACTTAAGGTTTTCC	rjcfea0_001028.y1.scf
CUST_17842_PI425515147	0.032269962	0.006052781	1.0669909	up	1.4004934	up	1.207184	up	1.2595885	up	13.086574	13.001021	12.609614	13.261889	13.355975	13.537149	12.813008	13.286552	13.412587	13.012567	12.961601	13.003687	13.26248	13.243943	13.189645	leafbladeless1 [Zea mays]	2.00E-75	ref|NP_001105989.1|	ATATGATTTGAGGTCATACCGTGAAATGGGTGGTCCGCCAAATAAATCAAATGAGTGAGG	xtzdca0_003949.z1.scf
CUST_18332_PI425515147	0.01698149	0.001292974	1.0992463	up	1.4941121	up	1.176383	up	1.158501	up	11.716429	11.646057	11.4878435	12.189608	12.151711	12.246877	11.658821	11.910795	11.983786	11.780044	11.699196	11.780631	11.815564	11.783857	11.887682	pentatricopeptide repeat-containing protein, putative [Ricinus communis]	1.00E-75	ref|XP_002512090.1|	TCAGCTGGAGAATTTGAGTCGTGCAGAACGTCCATACAAGTCTGTTGCTGCACTTAATTG	xtzdca0_004777.z1.scf
CUST_33160_PI425515147	0.030654496	0.005412911	1.0880775	down	1.0838271	up	1.4892795	up	1.4077768	up	8.877825	8.940796	9.123931	8.905706	9.058981	9.326266	9.447772	9.454784	9.763838	8.862406	8.877232	8.837567	9.414844	9.395674	9.612291	leucine-rich repeat containing protein, putative [Ricinus communis]	2.00E-38	ref|XP_002514687.1|	TACCAATGAACTTGGGAAAGCTGCAATCTTTAAAAGTATGATACTTGATGGGAATCAACT	GT978661.1
CUST_17307_PI425515147	0.04294423	0.010974816	1.3269583	down	2.0784166	down	1.4725184	down	1.4350785	down	11.220375	11.058048	11.0036745	10.19031	10.262222	9.66311	10.514686	10.635239	10.457313	10.752753	10.707232	10.597742	10.685363	10.48582	10.547526	Xylem serine proteinase 1 precursor, putative [Ricinus communis]	2.00E-67	ref|XP_002511772.1|	ATGTTGTGGATAACAGAAATGCTCCAGTTGCTGATTTTGGGGCTAATAACTCCCGCATCA	xtzdca0_003224.z1.scf
CUST_20395_PI425515147	0.002244173	5.58E-06	1.3183619	down	3.949039	down	1.4291617	down	1.1519406	down	15.86514	15.841932	15.874516	13.812584	13.90649	13.918012	15.469936	15.328582	15.237564	15.637257	15.4405365	15.307557	15.644414	15.807823	15.517157	calcium ion binding protein, putative [Ricinus communis]	5.00E-19	ref|XP_002512195.1|	GAAGCCTCTAAGCTTCAGTCTTCTGTTTCTTAACTAATTTAGATCCGTTTTCTATCTTGC	rjcaeb0_000540.y1.scf
CUST_8819_PI425515147	0.049840536	0.015225339	1.0502509	up	2.042206	up	1.2221231	up	1.1287034	up	13.461393	13.712845	13.445584	14.692579	14.32505	14.692579	13.66963	13.805146	14.013212	13.508968	13.816315	13.506742	13.747946	13.856267	13.539608	polyubiquitin containing 7 ubiquitin monomers [Zea mays]	2.00E-55	ref|NP_001147027.1|	TCACTTTGGAAGTGGAGAGCTCCGACACCATTGATAACGTAAAAGCTAAGATCCACGACA	xtzbca0_005966.z1.scf
CUST_14586_PI425515147	0.04969182	0.015119507	1.2826716	up	1.1159879	down	1.0398996	down	1.1848319	up	15.104958	15.363612	15.127074	15.159864	15.105477	14.855338	15.237564	15.127074	15.061673	15.575562	15.625973	15.471566	15.558993	15.4128895	15.357812	malate dehydrogenase, putative [Ricinus communis]	3.00E-56	ref|XP_002533463.1|	ATGTCAAAAAATGTGTCAATCTACAAGTCCCAGGCTTCTGCCCTAGAGAAGCATGCAGCT	xtzcca0_006573.z1.scf
CUST_36062_PI425515147	0.009100361	2.33E-04	1.3011974	up	1.8171952	up	2.6777556	up	1.0645385	down	8.040661	8.243968	8.176527	8.641357	8.853003	9.551937	9.514159	9.53761	9.672461	8.239616	8.624789	8.73627	8.048311	7.8217573	8.320402	ATP synthase f1, gamma subunit, putative [Ricinus communis]	9.00E-17	ref|XP_002531492.1|	GCTCCTACTGTGGATGTTAAAAATAATGTAGTTGTCACTATTTCTTCGTACAAAAGGCTA	GT978104.1
CUST_4865_PI425515147	0.002244173	5.74E-06	1.4927232	up	1.6372819	down	1.4744645	down	1.1928524	up	11.199425	11.3383	11.367248	10.566986	10.6341915	10.569886	10.724755	10.696778	10.802865	11.89604	11.828489	11.914284	11.57626	11.659819	11.432143	abhydrolase domain containing, putative [Ricinus communis]	3.00E-85	ref|XP_002513927.1|	GGGGTTTATGCAGTTTCGGATTTGGAGGAAGCTGCTAGTATTTTGGTGCCATTAAAGAGC	xtzaca0_006827.z1.scf
CUST_19245_PI425515147	0.015962975	0.001108843	1.043312	up	1.2329607	down	1.0728129	up	1.0000925	up	9.708106	9.745464	9.768835	9.423074	9.410393	9.482558	9.77711	9.935302	9.814189	9.839938	9.7952	9.77078	9.802228	9.641234	9.779344	sol1 protein, putative [Ricinus communis]	e-107	ref|XP_002524348.1|	GAATTACAAATGGAGCCAATTGGTATCCGATTTATGGTGGAATGCAAGACTGGAACTATA	xtzdca0_005958.z1.scf
CUST_37802_PI425515147	0.006471052	1.01E-04	1.1178408	up	1.9164071	up	1.0596747	up	2.7843888	up	4.9746118	4.9853044	5.093255	6.027225	6.4671507	5.3740077	5.378436	4.913253	5.0123463	5.231407	4.5591516	5.7447553	6.4978647	6.409984	6.577404	conserved hypothetical protein [Ricinus communis]	3.00E-13	ref|XP_002535252.1|	TTGCTGGTCCTGGATTGATACTCTTCCTAATATTAGTTTAATAGGCCATAATCCTTTCTC	GO246889.1
CUST_22605_PI425515147	0.048869245	0.014607354	1.1505305	down	1.0147423	up	1.0570194	up	1.0690919	up	13.84868	13.733882	13.757175	13.794054	13.716888	13.892136	13.825859	13.782323	13.971561	13.553583	13.609284	13.569968	13.720947	14.025292	13.882657	conserved hypothetical protein [Ricinus communis]	2.1	ref|XP_002517404.1|	AGATCCCTTCTCTTGTAGAGCATCCCATGGACCATTTATGTTAGCCTTTTCAAGTATTTT	rjcaeb0_003507.y1.scf
CUST_19997_PI425515147	0.015045172	9.48E-04	1.28064	up	1.3333224	up	1.1580447	down	1.0169724	down	9.3240595	9.260869	9.171666	9.80473	9.518222	9.6787195	9.040515	9.030102	9.050903	9.582821	9.549866	9.694504	9.219394	9.191036	9.273321	fructose-1,6-bisphosphatase, putative [Ricinus communis]	e-101	ref|XP_002532766.1|	GGACAAATTTATTCTGTAAATGATGCACGATATTTTGACTGGCCTGAAGGATTTAGGCAA	xtzdca0_006861.z1.scf
CUST_8990_PI425515147	0.045691393	0.012649292	1.0464014	down	1.1029599	down	1.1487194	up	1.3308384	up	8.446421	8.293652	8.099643	8.2774935	8.153484	7.984597	8.482862	8.482604	8.474326	8.408557	8.124252	8.110594	8.723466	8.635563	8.717691	alanine transaminase, putative [Ricinus communis]	4.00E-23	ref|XP_002532946.1|	TAAAAGCCTTCTCCACCGTTCCTATCAATATCATCCTAAAGATCAAGGCTTGTTGCAGCT	xtzbca0_006295.z1.scf
CUST_17341_PI425515147	0.045615736	0.012593959	1.0073985	down	1.2999827	up	1.1787026	up	1.1407249	up	11.92727	11.687183	11.711328	12.079424	12.182161	12.199671	11.828036	12.103235	12.106109	11.697564	11.771096	11.825217	11.818879	12.047143	12.029611	ribosomal protein L1 family protein [Arabidopsis thaliana]	7.00E-26	ref|NP_850375.1|	AGCGCCTTTTCCTAAGTGGATCAAGCCTGAGAAGAAGGACAGAAACCTCTTTTTGATTGA	xtzdca0_003263.z1.scf
CUST_8978_PI425515147	0.028774295	0.004656477	1.152284	up	3.0256903	up	2.65325	up	1.5317714	up	10.075775	10.277108	10.189175	11.644365	11.588402	12.101084	11.425509	11.008194	12.331634	10.2878475	10.35362	10.514078	10.646161	11.141773	10.599729	RNA-dependent RNA polymerase, putative [Ricinus communis]	9.00E-53	ref|XP_002515520.1|	TGCTATATGAAAGAAAGGCATCAGCGTGGTACCACCTCACTTACCATCCCAGATGGATAA	xtzbca0_006280.z1.scf
CUST_27638_PI425515147	0.018075371	0.00152657	1.0104324	up	1.0149741	up	1.1310797	down	1.5904584	up	6.327317	6.6184225	6.855286	6.902308	6.04404	6.919007	6.417752	6.3092685	6.5409036	6.642716	6.735745	6.467483	7.289398	7.2606177	7.2593365	hypothetical protein SORBIDRAFT_08g000690 [Sorghum bicolor]	4.7	ref|XP_002442659.1|	ATTGATCAAGCCCAACGCTTCTTGTATGGAGGTACCAGAGCTGGGGCTAATGGGGGTGAC	rjcpga0_000167.y1.scf
CUST_6639_PI425515147	0.04950062	0.014984096	1.1088206	down	1.0537035	up	1.1300607	up	1.0777864	up	12.10285	12.122671	12.269883	12.109695	12.287166	12.324948	12.413169	12.327282	12.284152	11.973732	12.067273	12.007319	12.269768	12.169705	12.380146	26S proteasome regulatory subunit 7, psd7, putative [Ricinus communis]	7.00E-41	ref|XP_002526862.1|	GAACAACATGACAAGGATCCAAGTATATGGTTTCTTGACCATAACTACCATGAATCTATG	xtzbca0_002642.z1.scf
CUST_37128_PI425515147	0.032351144	0.006078327	1.0299845	up	1.1084816	up	1.138325	up	1.4249812	up	5.949786	6.171381	5.936915	6.014436	6.3057494	6.183653	6.0731807	6.1029773	6.442663	5.942635	6.0920124	6.151305	6.567459	6.52308	6.5003734	conserved hypothetical protein [Ricinus communis]	7.00E-12	ref|XP_002517889.1|	CAGTAGAGATTTTTCAGAAGGAATAGACTCCTTTGTCTCACTCAATGGTTTGCTATCTGA	GT229294.1
CUST_31455_PI425515147	0.006628403	1.09E-04	1.0924356	down	1.193462	up	1.2502197	up	1.1938195	up	14.619331	14.512584	14.492274	14.803253	14.773382	14.813013	14.721086	14.933312	14.936337	14.4019785	14.394735	14.444831	14.780815	14.803253	14.806876	chaperonin-60kD, ch60, putative [Ricinus communis]	1.00E-97	ref|XP_002518171.1|	AAGTCATTAAAACAGCCTTGATGGATGCTGCGAGTGTCTCTTCATTGATGACTACAACAG	Contig1431
CUST_3241_PI425515147	0.015987447	0.00111437	1.2837845	down	1.5628387	down	1.4739588	down	1.0128618	up	11.30297	11.283236	11.057029	10.869132	10.884471	9.957124	10.651548	10.82122	10.491376	10.820689	10.840459	10.900879	11.224591	11.253041	11.220913	serine-threonine protein kinase, plant-type, putative [Ricinus communis]	8.00E-62	ref|XP_002512635.1|	CCCCTCTCTAAGCTCTCCAATCTCAATTTCATGAGACTTAACAGCAACAGATTGACTGGA	xtzaca0_004621.z1.scf
CUST_32380_PI425515147	0.029051704	0.004729857	1.0746071	up	1.1077832	up	1.3399491	up	1.1890303	down	10.611235	10.639328	10.472422	10.677874	10.472667	11.015473	10.8239565	11.137187	11.028378	10.717982	10.691641	10.624789	10.297724	10.288648	10.387257	Sec61 transport protein [Populus trichocarpa]	6.00E-31	ref|XP_002331716.1|	ATCGGTTCAACTCTTTCTGTAAGTTGGACTCTCGGTGGCCTTGCATATTACATAACTGCA	GT971413.1
CUST_5980_PI425515147	0.008082256	1.77E-04	1.0676061	up	2.1404862	down	1.122607	down	1.1982406	down	17.619009	17.699768	17.44469	16.524145	16.553753	16.391762	17.438791	17.272287	17.551834	17.658144	17.730318	17.658144	17.503597	17.296026	17.1811	tonoplast intrinsic protein, putative [Ricinus communis]	8.00E-83	ref|XP_002519456.1|	CTTTCGTTTTTGAGATTGTGATGAACTTCGGGCTTGTATACACCGTATATGCCACCGCAA	xtzbca0_001535.z1.scf
CUST_19956_PI425515147	0.014188795	8.20E-04	1.1868652	down	1.1172242	up	1.1210119	up	1.0987973	up	12.935599	12.85629	12.848908	12.880962	12.990649	13.24894	13.057764	13.029326	13.048112	12.5910635	12.675444	12.632819	12.996451	12.919637	13.1324835	chaperonin containing t-complex protein 1, gamma subunit, tcpg, putative [Ricinus communis]	4.00E-95	ref|XP_002529662.1|	TTATAACAGAAAAAGGTCTTAGCGATTTGGCATGCCATTATCTGAGCAACGCTGGTGTCA	xtzdca0_006809.z1.scf
CUST_6637_PI425515147	0.00416054	2.65E-05	1.6787295	up	1.5607697	up	1.7836425	down	1.2444167	down	9.310519	9.081913	8.86818	10.099659	9.437032	9.650695	8.307236	8.190496	8.258401	9.90501	9.825727	9.771985	8.749633	8.925028	8.6395445	triosephosphate isomerase, putative [Ricinus communis]	4.00E-06	ref|XP_002533147.1|	TGAAATGCAATGGAACCACTGAAGATGTGAAGAAGATAGTCTCCACTCTCAACGAAGGTC	xtzbca0_002638.z1.scf
CUST_23886_PI425515147	0.037330296	0.008248658	1.0521868	up	1.310366	up	1.1625776	up	1.1511505	up	12.466062	12.487537	12.642323	12.979478	12.85629	12.930061	12.751201	12.745136	12.751565	12.636156	12.605239	12.574701	12.718804	12.689328	12.797019	Os10g0387000 [Oryza sativa (japonica cultivar-group)]	2.00E-68	ref|NP_001064493.1|	TACCTAGAGATGCCTGTAAAGCAAATCAATCCAGTGGTGCCTATATATCTCAATTTCTAC	rjcfea0_000116.y1.scf
CUST_18766_PI425515147	0.022432523	0.002565278	1.07876	down	1.0300764	up	1.0213664	up	1.2242455	up	12.137307	12.404388	12.318347	12.357471	12.3086605	12.322163	12.32984	12.277421	12.344283	12.152161	12.223697	12.156065	12.523271	12.606495	12.605958	Poly(rC)-binding protein, putative [Ricinus communis]	3.00E-67	ref|XP_002527979.1|	GTTCAGATTATTCCTTGTCCTTGAAGAGGGATCCTTCGATATATGAGCGCGAAATGCATC	xtzdca0_005279.z1.scf
CUST_36104_PI425515147	0.024883568	0.003332576	1.3247699	up	1.295592	down	1.2697868	down	1.0278786	down	12.928859	13.185485	12.946148	12.742867	12.542989	12.653802	12.616691	12.609402	12.800642	13.318686	13.532046	13.426986	12.781906	13.244896	12.914679	Os03g0708400 [Oryza sativa (japonica cultivar-group)]	1.00E-61	ref|NP_001051036.1|	ACAAGAAATTTGGCAACGTGGCTGCATACTGGATGTAATAGAGGACGACTATCCCACTCT	GT980633.1
CUST_99_PI425515147	0.010250622	3.38E-04	1.1745919	up	1.5544724	up	1.0481244	up	1.0801936	up	12.184228	12.373502	12.481564	12.991434	12.94398	13.013154	12.462171	12.348058	12.432491	12.483024	12.662351	12.590399	12.463971	12.387726	12.521463	ormdl, putative [Ricinus communis]	7.00E-64	ref|XP_002523307.1|	GGAAAGCAGCTTACACGCAATAGGAAGTTCTAACTGTAGTTCCTGTGGTGCTGTATTTGA	xtzaca0_0002_B04.ab1
CUST_11174_PI425515147	0.015176107	9.73E-04	1.4814843	down	2.9483423	down	1.4039907	down	1.1507183	down	11.406213	11.720692	11.55794	9.94496	9.9044	10.155773	11.18804	11.085662	10.942544	10.982436	11.046642	10.954637	11.520897	11.230301	11.32604	malate dehydrogenase, putative [Ricinus communis]	1.00E-45	ref|XP_002532626.1|	AGGATTCCTTGTATCCTTTGTAAAGGGAAGTGAGCATTGGAATAAACCCTTATGAAGTGT	xtzcca0_001536.z1.scf
CUST_8951_PI425515147	0.026302764	0.003756471	1.2384156	down	1.0945195	up	1.088322	up	1.1966401	up	9.68505	9.921403	10.157373	9.8828335	10.148007	10.123877	10.1845875	9.847152	10.098404	9.599303	9.66847	9.570566	10.18193	10.093204	10.26566	sentrin/sumo-specific protease, putative [Ricinus communis]	3.00E-34	ref|XP_002511251.1|	GTTATTTACAGAGTTTATGGAAGAGCTTCCCGGAGGATAAGAGGACTTCCTTCACTTACC	xtzbca0_006247.z1.scf
CUST_9524_PI425515147	0.01845329	0.001627778	1.134502	down	1.5670992	up	1.0457755	up	1.12245	up	7.90591	7.7711186	7.813508	8.423852	8.565675	8.445298	8.018446	7.908523	7.7572856	7.712635	7.459837	7.771887	7.9593797	7.935141	8.095968	predicted protein [Populus trichocarpa]	3.00E-21	ref|XP_002324333.1|	CATAATACCAGTCTCTCCCATATTGTTATGGAGACACCTCCCTCTGATGGTAATAGCTGG	xtzbca0_006928.z1.scf
CUST_18252_PI425515147	0.039961055	0.009554317	1.2282776	up	1.1413118	down	1.0409555	down	1.0862482	up	7.836466	7.809082	7.5792804	7.6217184	7.544048	7.4869847	7.6137114	7.688502	7.7488904	7.99307	8.131664	7.990003	7.912893	8.008707	7.6612887	Tocopherol cyclase, chloroplast precursor, putative [Ricinus communis]	7.00E-36	ref|XP_002516548.1|	AAGGTTTCTATTCCTGAGCGGAAGCAGAGCTTTTGTCTTATGTATTCTTTGGAGAATCCG	xtzdca0_004685.z1.scf
CUST_39208_PI425515147	0.014113829	8.05E-04	1.2074553	down	1.1293662	up	1.01999	up	1.080515	down	11.790783	11.522686	11.662119	11.853788	11.843697	11.80464	11.689362	11.663098	11.70879	11.29794	11.372253	11.489482	11.5170555	11.567989	11.555384	heat shock protein 70 (HSP70)-interacting protein, putative [Ricinus communis]	e-125	ref|XP_002517081.1|	CAGCTGTTAATATTGATAAGCCTTTGAATCACCCCATACACACAGCAGCTGTTTCACATT	EE260401.1
CUST_781_PI425515147	0.010754913	4.05E-04	1.8779389	down	1.6577353	up	1.0844986	down	1.1373705	down	12.5052595	12.954746	13.102553	13.684442	13.675494	13.390265	12.829828	12.77766	12.603988	11.8612175	11.999962	11.97393	12.86906	12.439319	12.697077	cinnamoyl-CoA reductase, putative [Ricinus communis]	1.00E-59	ref|XP_002511717.1|	GCAACAATGTCGTGGACACAATGGATGAAAGCTTTTGGAGTGATGTGGATTACGTTAAAT	xtzaca0_001087.z1.scf
CUST_28872_PI425515147	0.005116607	5.12E-05	1.4352616	up	2.2162592	up	3.0732646	up	2.770311	up	9.870112	9.80473	9.707194	10.805423	11.12612	10.894878	11.358351	11.466619	11.416388	9.812931	10.254347	10.878701	10.827939	10.892907	12.071335	hypothetical protein SORBIDRAFT_01g024221 [Sorghum bicolor]	5.00E-18	ref|XP_002467304.1|	AACACTGGTGAATTCTGCTTCCAATGATAGGAAGACCGACATCAAGGATCAAAAGCAACG	rjcpga0_002704.y1.scf
CUST_27842_PI425515147	0.010361737	3.67E-04	1.1614447	down	1.1772301	up	1.0126389	down	1.0732399	up	11.47935	11.462107	11.59953	11.704381	11.776615	11.766179	11.530356	11.387104	11.569162	11.29338	11.30577	11.294074	11.627827	11.546516	11.672556	Os03g0737600 [Oryza sativa (japonica cultivar-group)]	4.00E-55	ref|NP_001051203.1|	TTTATCAATGACATGGAGGAATTCTGCCATGCGACAGATGACCAAATTCAAATGCTGAAG	rjcpga0_000530.y1.scf
CUST_31493_PI425515147	0.03682857	0.007975661	1.0851842	down	1.0283599	up	1.0735443	down	1.0842922	up	13.295162	13.389969	13.27702	13.374663	13.397753	13.310771	13.214952	13.241719	13.198333	13.239566	13.206207	13.162554	13.486989	13.43453	13.390892	methylmalonate-semialdehyde dehydrogenase, putative [Ricinus communis]	e-157	ref|XP_002518343.1|	AAATCTTTGGGCCAGTTCTCCTATGCATGGAGGCTGACAGCTTTGAAGAAACCATCAACA	Contig1469
CUST_23129_PI425515147	0.013488702	7.21E-04	1.2702641	up	1.3391677	up	1.1370555	up	1.0261339	down	6.4022746	6.361794	6.327317	6.811033	6.785073	6.7592893	6.2458687	6.5048995	6.8965235	7.0101647	6.422749	6.693857	6.2509146	6.589358	6.1394534	protein binding / zinc ion binding [Arabidopsis thaliana]	3.00E-31	ref|NP_196066.2|	TGCTACTGCAGCATATACTGCATATTCCTTTCCTTACATGATCCCATTTAGCTCTATCCT	rjcaeb0_004175.y1.scf
CUST_25146_PI425515147	0.009283384	2.47E-04	1.2895013	down	16.549105	up	32.11819	up	10.241892	up	4.0091743	3.271745	3.1095016	8.921159	6.151305	7.4640007	7.9891224	8.440877	8.976375	3.093153	3.1220222	3.074806	6.548132	6.6321874	7.2793336	Oleosin 2 [Ricinus communis]	9.00E-12	ref|XP_002511014.1|	CTTGTCATGTGTTGAAGGTCTCTGTAATCAAGTCTTACTTTGTTTGTTGATGAACCAAAA	rjcfea0_001703.y1.scf
CUST_8955_PI425515147	0.031072615	0.005566024	1.2109412	down	1.16843	down	1.5450343	down	1.5938141	down	11.512368	11.420995	11.178028	11.380446	10.966311	11.0909195	10.691369	10.740726	10.79638	11.037085	11.105964	11.139958	10.493019	10.914443	10.686476	predicted protein [Populus trichocarpa]	3.00E-19	ref|XP_002320459.1|	ATGTGACAATCACATTGGATGGCCCAAATTTAAAAGTGAAGGGTCCTTTGGGGGAACTTT	xtzbca0_006252.z1.scf
CUST_4734_PI425515147	0.04445378	0.011884728	1.0137795	up	1.1604394	up	1.0663027	down	1.1501472	up	12.002151	11.906403	11.995079	12.19681	12.212286	12.138552	11.966001	11.832578	11.827205	12.092432	11.944164	11.926268	12.197424	12.08333	12.2283325	superoxide dismutase [mn], putative [Ricinus communis]	1.00E-59	ref|XP_002520856.1|	AAGTTCAAGGGTGGAGGTCATATCAAACACTCCATTTTCTGGAAGAATCTCGCCCCTGTT	xtzaca0_006658.z1.scf
CUST_11907_PI425515147	0.025902353	0.003625984	1.1602457	down	1.6153442	up	1.268043	up	1.2973725	up	7.6123605	7.6234865	7.5409927	8.301838	7.9326434	8.617884	7.8741894	7.8605037	8.069958	7.4382753	7.374219	7.321054	7.969336	7.855956	8.078325	protein binding protein, putative [Ricinus communis]	1.00E-09	ref|XP_002519545.1|	TCCCTTAGATCCTCCTAGATCGAAAACTAAATCAAGCATAGGAAGTCTCCCTTCCAAAGT	xtzcca0_002491.z1.scf
CUST_32168_PI425515147	0.047294397	0.013610065	1.3196995	down	1.1317225	up	1.109253	down	1.1269708	down	11.694398	11.67646	11.4319725	11.927998	11.602177	11.808215	11.247386	11.588402	11.518274	11.170778	11.208787	11.222635	11.529632	11.420995	11.334855	PREDICTED: similar to Golgi transport complex protein-related [Vitis vinifera]	2.00E-86	ref|XP_002279329.1|	TACCTTCTTCAAACAGTGCTACAACTGCAGGGACAGAAACTATATGCACCCAGCTTGTAC	GT971036.1
CUST_7524_PI425515147	0.013485873	7.17E-04	2.2875266	down	1.5982474	down	1.881505	down	2.5117707	down	10.029176	10.193825	10.072094	9.781479	9.450558	9.033585	9.378212	9.511939	8.669282	9.054452	8.789017	8.870262	8.861746	8.898687	8.548545	MES17 (METHYL ESTERASE 17); hydrolase/ hydrolase, acting on ester bonds / methyl indole-3-acetate esterase [Arabidopsis thaliana]	9.00E-45	ref|NP_187698.1|	GTTTCTGGACGGATCATGACATTCAGGATGGTGTTCCTGATCTATCCTCATTTGGTGATG	xtzbca0_003971.z1.scf
CUST_20807_PI425515147	0.03988004	0.009519916	1.0024143	down	1.1307788	up	1.2295969	up	1.1343334	up	17.975119	17.8849	18.17663	18.05106	18.201035	18.316498	18.323149	18.251377	18.356678	17.977499	18.02809	18.02062	18.107868	18.08055	18.39376	40S ribosomal protein S23, putative [Ricinus communis]	2.00E-67	ref|XP_002525181.1|	TGGAGAGTTTATCTACTGTTATAGTTTATTGCTAGTTCTTTTTGCGGTACTGGGAATGTT	rjcaeb0_001036.y1.scf
CUST_13936_PI425515147	0.020825416	0.00217947	1.1150558	up	1.052351	down	1.0786746	down	1.0153515	down	12.04822	12.083485	11.926268	11.929781	11.932006	11.975337	11.892637	11.986991	11.850569	12.150722	12.199175	12.179424	12.129493	11.999271	11.86327	conserved hypothetical protein [Ricinus communis]	1.00E-04	ref|XP_002531808.1|	AGGATTTGGTATTCTAGCTCTTTTCCTCAATGGATGGAGATCTAGAGTAGCTGCTGATCC	xtzcca0_005687.z1.scf
CUST_10935_PI425515147	0.048586216	0.014452318	1.2339375	up	1.4997654	up	1.3085811	down	1.0184585	up	13.397462	13.121635	13.19779	14.056485	13.814635	13.599979	12.753693	12.985746	12.81344	13.480584	13.384246	13.7618685	13.261889	13.336374	13.19779	unknown protein [Arabidopsis thaliana]	2.00E-31	ref|NP_567804.1|	GATTCGCCGCCTCCGGCTCCGAAGGTGAATAAAAGAAGGAAATTTATGGATTTGTTTGAT	xtzcca0_001231.z1.scf
CUST_18293_PI425515147	0.024940887	0.003350166	1.0167083	down	1.3652177	up	1.1561508	up	1.0331506	down	8.731845	8.895525	9.047478	9.256743	9.345975	9.419523	9.142009	9.0571165	9.103713	8.827141	8.892908	8.8830805	8.898	8.689937	8.945759	F-box family protein [Arabidopsis thaliana]	2.00E-30	ref|NP_568643.1|	TGATCTGAGGAGAAATATCTTAAATAATGACTATATCGGACGACGAAGACGAGATATTGG	xtzdca0_004734.z1.scf
CUST_26998_PI425515147	0.022430396	0.002561593	1.081138	down	1.3266478	down	1.2345829	down	1.1282595	down	18.424698	18.429678	18.482435	18.002962	18.009926	18.100569	18.261654	18.165354	17.997732	18.251377	18.305613	18.442171	18.349798	18.20443	18.260288	PDF2.1; peptidase inhibitor [Arabidopsis thaliana]	0.001	ref|NP_178320.1|	CATTGTTAGTCGGTTATATTCCATATATGTACTGATCAGAGGAGAGAGAATCATATCTCA	rjcfea0_003976.y1.scf
CUST_25662_PI425515147	0.049457666	0.014955319	1.1209311	down	1.0628657	up	1.0012468	up	1.071494	down	14.38803	14.528719	14.4066305	14.496488	14.559998	14.530773	14.445356	14.493934	14.389486	14.193966	14.326896	14.308427	14.376702	14.294259	14.353548	NADH-ubiquinone oxidoreductase 39 kD subunit, putative [Ricinus communis]	5.00E-36	ref|XP_002526534.1|	GAGAAATTTGGAATGCATAGGCGATGGCCTTCTGTTCTTTGAGAAAATGGAAAGACTTGG	rjcfea0_002323.y1.scf
CUST_14531_PI425515147	0.02653469	0.003827385	1.0557945	down	1.3548403	down	1.0026543	down	3.158676	down	16.520666	15.929757	15.746478	15.585027	16.679594	14.617913	16.212238	16.474144	15.499045	16.300514	15.653077	16.008324	14.484129	14.382618	14.352192	Xyloglucan endotransglucosylase/hydrolase protein 22 precursor, putative [Ricinus communis]	6.00E-67	ref|XP_002526228.1|	TATTTATGGTTCGACCCAACTTCTGATTTTCCACACCTATTCCATTCTTTGGAATCCACA	xtzcca0_006503.z1.scf
CUST_38514_PI425515147	0.048741363	0.014539409	1.5823114	down	1.2269884	down	1.1639911	down	3.1600533	up	5.594226	5.6749463	5.661377	5.0965743	5.615563	5.333047	5.6268773	5.2781787	5.3682537	5.082003	4.7980943	5.064352	6.5561414	7.302331	8.051924	nodulin MtN3 family protein [Arabidopsis thaliana]	3.00E-67	ref|NP_566829.1|	CATCTAGAGTCTGAAAACAGTCTTTATCTTTTCCGTGACCCTGTTCTAGATTTTTATTTC	bmcontig227
CUST_14268_PI425515147	0.014888926	9.25E-04	1.3598604	up	2.8438022	down	1.1564627	down	1.2176058	down	12.302793	12.506879	12.509126	10.659218	11.316361	10.819754	12.324177	12.233497	12.131966	12.931698	12.875832	12.841645	12.336661	12.235675	11.8943205	GTP binding protein, putative [Ricinus communis]	1.00E-28	ref|XP_002517637.1|	GAAAAAAGAGGCCTAGTCTACATAATCGATGGGAAGGGTATTTAGGAGAAAGATCAGACG	xtzcca0_006144.z1.scf
CUST_20116_PI425515147	0.011936395	5.38E-04	1.2738105	up	3.771719	up	2.1828039	up	1.993871	up	10.007951	9.810177	10.042885	11.815809	11.720819	12.070049	10.989509	10.564188	11.685864	10.45664	10.212478	10.239346	10.613043	11.152147	11.082539	conserved hypothetical protein [Ricinus communis]	2.00E-31	ref|XP_002532035.1|	TCCTCCAATTCCTGATGAGGCTTTGGATGGACCAATCCAGTATCCAACAATTGATTTAAG	xtzdca0_006994.z1.scf
CUST_37335_PI425515147	0.005575505	6.32E-05	1.0212293	up	1.0248266	down	1.0243042	up	1.3656026	down	7.054162	7.010602	7.207155	7.046905	7.0824814	7.0363927	7.1456647	7.178478	7.0517077	7.1486235	6.9745646	7.2396502	6.6261635	6.6415033	6.6556387			nohit	AGAAATGAGATCAATATTTTCATGGATAAGGAAGAACGCCAGTTCCGCTGCCAACGCCTC	GT229008.1
CUST_29555_PI425515147	0.008238877	1.85E-04	1.0696044	down	1.0374895	down	1.1087677	up	1.0755972	down	8.760313	8.668812	8.912761	8.544981	8.839124	8.798488	8.9381275	8.9115095	8.939122	8.675087	8.67808	8.697484	8.66151	8.754825	8.610134	nascent polypeptide associated complex alpha subunit, putative [Ricinus communis]	2.00E-29	ref|XP_002525569.1|	TTCATCATCCTGAGCCATTGCTGAAGTCTCAGGCTTGGAAATTACATGACTGAGATCAGG	rjcpga0_003628.y1.scf
CUST_7365_PI425515147	0.020496536	0.002076456	2.1929798	down	1.4295566	up	1.1735435	down	1.5372885	down	9.369487	9.422192	9.4740305	9.943791	9.666681	10.201938	9.296312	9.280732	8.996048	8.132532	8.299814	8.434684	9.302922	8.404867	8.696754	Xyloglucan endotransglucosylase/hydrolase protein A precursor, putative [Ricinus communis]	1.00E-59	ref|XP_002512703.1|	TTTCCCATTCTCTAGAGCTCTAACAAAACCAACGATCTCATCTGCAGAAATATGGCTCCT	xtzbca0_003770.z1.scf
CUST_9586_PI425515147	0.037889533	0.008545991	1.0440888	up	1.7686236	up	1.5619081	up	1.5252422	up	12.193342	12.30547	12.055665	13.054969	12.810855	13.156534	12.570123	12.680043	13.2342415	12.285308	12.271289	12.184612	12.655155	12.989593	12.736842	RIN13 (RPM1 INTERACTING PROTEIN 13) [Arabidopsis thaliana]	5.00E-34	ref|NP_179621.1|	TAACAGGTCAGTATAGAACCAGACAAACAGGATGTGCTCAGAGCAGAAATGGAGTCTTGC	xtzbca0_007006.z1.scf
CUST_20886_PI425515147	0.025751833	0.003571578	1.1946405	up	1.2469265	up	1.4091613	down	1.3419135	down	8.876478	8.971565	8.917093	9.26178	9.344452	9.114034	8.601726	8.37397	8.304928	9.055984	8.991899	9.486983	8.554653	8.539286	8.398321	heat-shock protein, putative [Ricinus communis]	4.00E-42	ref|XP_002520464.1|	CGAAGCTACTCTCAGCTACGATCGACCAAATCTAAGGCTTTCAGATCGAAAAATGGCATT	rjcaeb0_001192.y1.scf
CUST_10268_PI425515147	0.023062948	0.002734333	1.4865265	up	1.2708508	down	1.2897532	up	1.1217954	up	13.624396	13.565066	13.249853	13.294621	13.173575	12.933733	13.679092	13.909839	13.951667	14.114058	14.004515	14.036581	13.647708	13.65243	13.63661	Os03g0276500 [Oryza sativa (japonica cultivar-group)]	1.00E-45	ref|NP_001049712.1|	TGTTCAGGAATATAAGAGGAAGAACAAGGAATGACATCAGCGGAAACCCAAGAGCTCTTA	xtzcca0_000304.z1.scf
CUST_5451_PI425515147	0.031107202	0.005595837	1.0145317	up	1.2831032	up	1.3197109	up	1.2517115	up	11.283236	11.276763	11.377742	11.6429	11.633428	11.740321	11.673137	11.564	11.901267	11.327866	11.32632	11.345997	11.469167	11.670442	11.769836	proteasome subunit beta type, putative [Ricinus communis]	1.00E-05	ref|XP_002526364.1|	AATCTGTGACTGAAAGGAGACTGTATCCATATGTAACGGGCACATCTGTTGTAGCTTTGA	xtzbca0_000759.z1.scf
CUST_30079_PI425515147	0.047388323	0.01366593	1.0707802	down	1.0542295	up	1.0299729	down	1.1612896	down	10.792003	10.634388	10.528954	10.78832	10.713255	10.68234	10.473883	10.737108	10.616534	10.749771	10.505877	10.40371	10.417143	10.479078	10.4119425	hydroxyproline-rich glycoprotein family protein [Arabidopsis thaliana]	1.00E-41	ref|NP_849663.1|	CATGCAAATTATGGCCGTGAAGCCAGACTCTTGCATAATTGACTTATATAATGAAGGCGA	Contig55
CUST_32894_PI425515147	0.039824046	0.009481817	1.5001917	up	1.4298571	down	1.1992866	down	1.062957	down	16.01307	15.5082855	15.161559	15.040193	15.124145	14.970962	15.065986	15.523353	15.307049	16.480469	15.901566	16.05632	15.55027	15.473581	15.394813	heat shock protein, putative [Ricinus communis]	e-100	ref|XP_002518865.1|	GAGAAGATCACCATTACAAATGACAAAGGTCGTCTGAGCCAAGAGGAAATTGAGCGCATG	GT972455.1
CUST_20080_PI425515147	0.04782195	0.013939167	1.144767	down	1.0576715	up	1.0976046	down	1.1260169	down	10.321281	10.272669	10.002531	10.319107	10.264183	10.255865	9.947644	10.110497	10.135264	10.108405	10.037237	9.865677	10.085021	10.01304	9.984735	galactono-1,4-lactone dehydrogenase, putative [Ricinus communis]	1.00E-24	ref|XP_002531501.1|	TTACTTATATATCCCATACACTGACAGTGTTGTGATAGTGACATGCAACCCTGTTTCAAA	xtzdca0_006955.z1.scf
CUST_20157_PI425515147	0.023561368	0.002873804	1.1638294	down	1.6119686	down	1.2655718	down	1.3478147	down	13.003404	13.028075	12.940333	12.371939	12.355029	12.178374	12.722072	12.707354	12.523021	13.009474	12.686887	12.618812	12.610942	12.655632	12.413372	DELLA protein GAI, putative [Ricinus communis]	3.00E-87	ref|XP_002513664.1|	TTCAATTTGTATCGAATGCCTGATGAGAGCGTCTCTACCGAAAATCCCCGAGACGAACTT	xtzdca0_007052.z1.scf
CUST_19118_PI425515147	0.032525003	0.006157202	1.1171962	down	1.1116372	up	1.0943104	down	1.126188	down	10.037873	10.156631	10.045827	10.213929	10.288505	10.195953	9.92805	9.992447	9.929763	9.771073	9.959303	10.030303	9.904114	9.855263	9.966611	protein phosphatase 2a, regulatory subunit, putative [Ricinus communis]	3.00E-81	ref|XP_002516615.1|	AACTCAGTTTATTGAGAAGGAGCCCAAGTTGGCTAGTATAGTGATAAAGGGGATATTGAA	xtzdca0_005796.z1.scf
CUST_5159_PI425515147	0.004525805	3.63E-05	1.0553472	up	1.9301498	up	1.1542654	up	1.2085953	up	7.595905	7.356563	7.525139	8.411459	8.431497	8.480788	7.72369	7.7467065	7.628137	7.6050706	7.643555	7.4621367	7.7824316	7.7368007	7.7783704	protein binding protein, putative [Ricinus communis]	8.00E-12	ref|XP_002509832.1|	TTTTGGGCCAGCTCTTGGATAGGATTGTTTCTAATGGTGGAAGCTGGTAGAAGCACATGA	xtzbca0_0002_H06.ab1
CUST_36312_PI425515147	0.017272046	0.001350153	1.08268	down	1.0309892	up	1.1414491	up	1.1023389	down	9.919944	9.933599	9.771329	9.847665	9.950171	9.959124	10.043277	10.063487	10.090709	9.785695	9.813885	9.681471	9.768281	9.688896	9.745993	calmodulin binding protein, putative [Ricinus communis]	2.00E-13	ref|XP_002511540.1|	GCCTTTAAGAAGCACATTTTTCAGGAACTGGGGTTCGGAAATCTGTGGTTATCATTTATC	GT979726.1
CUST_9775_PI425515147	0.011701808	5.00E-04	1.0586627	down	3.7434027	up	1.0876497	up	1.2350204	up	8.473957	8.5184	8.66204	10.516776	10.2298565	10.620815	8.499765	8.685903	8.832366	8.327022	8.506256	8.574386	8.971035	8.789641	8.8073225	sucrose phosphate phosphatase, putative [Ricinus communis]	5.00E-56	ref|XP_002524098.1|	TGAATCAACAGTGGAACAGGGAAATAGTCACAGAGGAAACAGCCAAGTTTCCTGAGCTTA	xtzbca0_007222.z1.scf
CUST_13843_PI425515147	0.032477576	0.006129298	1.1000452	up	1.7666723	up	1.0475938	down	1.1372277	up	10.922835	10.847776	11.010767	11.739282	11.903982	11.60122	10.895154	10.924077	10.760911	11.046032	11.015636	11.132402	11.097852	11.091988	11.148104	uracil DNA glycosylase, putative [Ricinus communis]	2.00E-39	ref|XP_002521497.1|	ACCCAACACTTGATATTCAATGCTCTCAACTCCAACCCTTTTGACGGTGTCAAGGCTGTT	xtzcca0_005555.z1.scf
CUST_8364_PI425515147	0.007438505	1.46E-04	1.1536239	down	1.5658675	up	1.2909755	up	1.5556083	up	7.6519065	7.7812266	7.956302	8.484946	8.378574	8.466801	8.244752	7.950047	8.300019	7.6333604	7.562137	7.5754185	8.611254	8.251908	8.438709	predicted protein [Populus trichocarpa]	3.00E-48	ref|XP_002304379.1|	CAAGCAATGACAAGAAGTCGATCCTCTGAACTCCGGAAGAGATATGCTGCAATGCAAAGT	xtzbca0_005302.z1.scf
CUST_25486_PI425515147	0.003699899	1.92E-05	1.1502156	down	8.0820055	down	1.1964511	down	1.2465038	down	14.685351	14.864768	14.649538	11.570952	11.839588	11.744976	14.627339	14.592217	14.203816	14.601096	14.503464	14.489384	14.488676	14.569282	14.188037	s-adenosylmethionine decarboxylase, putative [Ricinus communis]	7.00E-23	ref|XP_002525956.1|	AGATGAGATTCTAAAGCCAGCTGAATGCAACATTGTTGATTCTCTATTCAAATGATCATG	rjcfea0_002104.y1.scf
CUST_15009_PI425515147	0.019295525	0.001787296	1.2743521	up	3.3796997	up	1.188283	up	1.4270253	up	9.886129	10.36158	10.512296	12.20513	11.971508	11.854051	10.414337	10.285158	10.807146	10.425926	10.702395	10.680972	11.006069	10.423201	10.869767	epoxide hydrolase, putative [Ricinus communis]	3.00E-82	ref|XP_002517944.1|	TTTGGCCGGTTAGATGTTAAAACAGTGATAAGAAACATTTATATTCTCTTCTCTGGCACG	xtzcca0_007111.z1.scf
CUST_28436_PI425515147	0.015654003	0.001036671	1.0673542	up	1.1761287	up	1.3163321	up	1.2205262	up	15.0437355	15.069666	15.084991	15.253534	15.372447	15.27455	15.50929	15.454152	15.424524	15.144156	15.059044	15.277309	15.158371	15.163421	15.739111	predicted protein [Populus trichocarpa]	1.00E-28	ref|XP_002337629.1|	TTCAAATTCCGAAGGTCTAAAGGATCGATAGGCCACGCTTTCACGGTTCGTATACGTACT	rjcpga0_002091.y1.scf
CUST_20629_PI425515147	0.002244173	3.78E-06	1.3439801	down	3.9125473	down	1.382701	down	1.2018127	down	15.949517	16.026987	16.007666	13.958771	14.081317	14.039758	15.595658	15.542592	15.443455	15.721706	15.551591	15.431337	15.758891	15.836957	15.592687	calcium ion binding protein, putative [Ricinus communis]	1.00E-48	ref|XP_002512195.1|	GAAGCCTCTAAGCTTCAGTCTTCTGTTTCTTAACTAATTTAGATCCGTTTTCTATCTTGC	rjcaeb0_000824.y1.scf
CUST_25835_PI425515147	0.022553552	0.002594159	1.1363612	up	2.765616	up	1.6047603	up	1.549677	up	12.450667	12.06799	12.250174	13.833885	13.5148735	13.822873	12.737134	12.823026	13.255744	12.56222	12.255067	12.5048065	12.720429	12.985452	12.958848	predicted protein [Populus trichocarpa]	1.00E-09	ref|XP_002309113.1|	GTGAAAGAGTTGCGGCTATCTCATGTTCAAAGATTTCTTCTTGTACTTCCTTTATGTATA	rjcfea0_002550.y1.scf
CUST_8541_PI425515147	0.026036328	0.003681057	1.1645374	down	1.3760803	up	1.5597425	up	1.2183038	up	10.639851	10.571794	10.856248	11.005175	11.0458975	11.398516	11.205874	11.28639	11.499551	10.466215	10.459157	10.483247	10.80213	11.124736	10.995648	DNA binding protein, putative [Ricinus communis]	5.00E-50	ref|XP_002510692.1|	AGGATGACACAATTGCACAAATGGACGAAAGTTCAGAATTTATGGTCCAATGATATGTAC	xtzbca0_005518.z1.scf
CUST_1306_PI425515147	0.023838403	0.002987684	1.0414323	down	1.4203641	up	1.1439924	up	1.0597409	up	9.478256	9.469564	9.315006	9.880094	9.906584	9.994929	9.249854	9.748848	9.846357	9.292199	9.355369	9.439551	9.490914	9.5210085	9.50204	aprataxin, putative [Ricinus communis]	9.00E-67	ref|XP_002530499.1|	GCCAGGATTTCAATTCAGACAATCTTAAGAACAAGAAACACTGGAACTCTTTTACTACCG	xtzaca0_001752.z1.scf
CUST_27973_PI425515147	0.014867429	9.23E-04	1.0300362	up	1.1556336	up	1.2390125	up	1.2455311	up	15.373902	15.402881	15.371662	15.561987	15.647597	15.564914	15.729182	15.680749	15.666086	15.359552	15.381678	15.535302	15.490519	15.556977	16.051231	predicted protein [Populus trichocarpa]	1.00E-30	ref|XP_002337629.1|	AGGTCTAAAGGATCGATAGGCCACGCTTTCACGGTTCGTATTCGTACTGGAAATCAGAAT	rjcpga0_000714.y1.scf
CUST_28332_PI425515147	0.014171365	8.16E-04	1.3252603	down	1.0187757	up	1.0255073	down	1.2419498	down	15.849288	15.846721	15.779269	16.089676	15.763588	15.702522	15.678035	15.871328	15.816901	15.455278	15.4012985	15.399874	15.57907	15.494369	15.464019	s-adenosyl-l-methionine:delta24-sterol-C-methyltransferase, putative [Ricinus communis]	e-105	ref|XP_002510600.1|	AAGATGCCCTGGATTGCCTACTGGAGGAATCACATTCTCGTTACTATATTGGCTGCTTTG	rjcpga0_001968.y1.scf
CUST_40072_PI425515147	0.026648154	0.003857102	1.0544373	up	1.4083852	up	1.1414385	up	1.8717119	up	5.5124164	5.6383047	5.5078945	6.056192	6.2806067	5.803942	6.0414877	5.764257	5.4254303	5.7507873	5.4398117	5.6974363	6.6078224	6.352857	6.411011	protein binding protein, putative [Ricinus communis]	7.00E-53	ref|XP_002529928.1|	GGAAAGAAGTCCCCTTCCAAACCCTGCTTCTGATATCTCCCATGGAAGGATAGAATAATG	EE258654.1
CUST_3456_PI425515147	0.024745554	0.00327176	1.9021857	up	2.9310322	down	2.2959921	down	1.515756	down	11.652494	12.234062	11.648483	10.60634	9.97959	10.294885	11.226711	10.331375	10.3796	12.462849	13.082935	12.772231	11.085478	11.879122	10.770328	light-harvesting complex I protein Lhca3 [Populus trichocarpa]	2.00E-34	ref|XP_002321218.1|	AGGGCTTCTTCTACTCCTCCTGTTAAGGTATCTCTGTTTGATATTGAGGTTGAAATTATT	xtzaca0_004886.z1.scf
CUST_38268_PI425515147	0.021658337	0.002393792	1.0648354	up	1.2642866	up	1.1744925	up	1.0834804	up	13.174696	13.279681	13.256583	13.57398	13.542129	13.609824	13.36108	13.506387	13.539608	13.328758	13.309144	13.344951	13.294381	13.460589	13.303009	Palmitoyltransferase TIP1, putative [Ricinus communis]	0	ref|XP_002518303.1|	CCTTTGTAACTTGCCAAGACCCATGTAGTTTTGTGCATATCTAAATTCATGTTCATATGT	GQ149702.1
CUST_34011_PI425515147	0.03826956	0.008718721	1.3080319	down	1.2533907	up	1.0063844	up	1.0034798	down	7.319354	7.574144	7.4343576	7.3973484	7.7887077	8.1193075	7.235068	7.5188446	7.601486	7.0255094	7.095964	7.044187	7.4745493	7.337244	7.5010247	conserved hypothetical protein [Ricinus communis]	3.00E-27	ref|XP_002513159.1|	CCTAATCCTTAATTGGTTATCACACAGGTTGAAGATAGAGTAAGGAAGAAAGGTCGCGAC	GT973385.1
CUST_35898_PI425515147	0.0489031	0.014638743	1.3251101	up	1.3907361	up	1.013991	up	1.0452911	up	7.7551093	7.817875	7.634538	8.079973	8.209062	8.346033	7.648765	7.8003645	7.818528	8.051011	8.149367	8.225483	8.156344	7.4455185	7.797375	Cucumisin precursor, putative [Ricinus communis]	6.00E-99	ref|XP_002528535.1|	CTATGAAGCTGAAGAAGCTGCAACCGAGGTATTTTCTTTTATATCTCCAAGGGACAGCTC	GT971851.1
CUST_3956_PI425515147	0.042951465	0.010978595	1.1621159	down	1.0242432	down	1.1477032	up	1.200086	down	12.686244	12.745604	13.034493	12.532838	12.914569	12.9152565	13.034493	12.96603	13.062066	12.415721	12.690661	12.709694	12.573196	12.461409	12.642323	conserved hypothetical protein [Ricinus communis]	2.00E-33	ref|XP_002526549.1|	CCCCATAAGTAAAACAATAGTGAATTGGGTCAGGTTAGAGATACTCTTATAGTAATGTGA	xtzaca0_005706.z1.scf
CUST_7140_PI425515147	0.034818433	0.007104001	1.014635	down	1.3421867	up	1.5998425	down	2.076791	down	7.0644264	7.0581107	6.2512665	7.3200793	7.326035	7.0014462	6.126939	6.2658386	5.947236	6.949891	6.5929213	6.7681074	6.1122966	5.787186	5.3112535	Os11g0543300 [Oryza sativa (japonica cultivar-group)]	4.00E-40	ref|NP_001068043.1|	AATGATCCAATTTTTAGCGACCATGGGAAGCTCTACATCATGCCATACGTCAAGCGTGAC	xtzbca0_003503.z1.scf
CUST_4605_PI425515147	0.042951465	0.010980335	1.2536352	down	1.0403031	up	1.0590994	up	1.206253	up	8.734903	8.805715	8.79022	8.716236	8.723466	9.062149	8.833572	8.787028	8.958751	8.405831	8.5405	8.406156	9.073677	8.916876	9.151884	glycosyl transferase, putative [Ricinus communis]	2.00E-26	ref|XP_002528312.1|	ATCCAAGAAGAAAATCCCGATCTTGACTGTGTAATTTATACTGGCGATCACGACGCGTCC	xtzaca0_006504.z1.scf
CUST_4032_PI425515147	0.023531413	0.002865607	1.0586865	down	1.0430485	up	1.0410591	up	1.1432705	up	9.711013	9.698461	9.765749	9.780678	9.822625	9.754336	9.780678	9.805011	9.763686	9.663534	9.633436	9.631425	9.924111	9.847152	9.983458	zinc finger protein, putative [Ricinus communis]	3.00E-27	ref|XP_002511370.1|	ACCATATGTCCAGCACCACTTTGTCGTCAATTTTGGACAGCTGGGAACTATGATGATTGT	xtzaca0_005819.z1.scf
CUST_29960_PI425515147	0.030523121	0.005344886	1.0171856	down	1.2021782	up	1.0806514	up	1.0937623	up	9.204064	9.200101	9.278326	9.464487	9.500629	9.514325	9.302093	9.29189	9.424213	9.307007	9.19906	9.102674	9.27642	9.504417	9.289551	predicted protein [Populus trichocarpa]	4.00E-25	ref|XP_002327032.1|	GCATTGATTCGAACTCTTTAGCATCCACCTTTCTTTCCTCAGCTTTTTTGAGTGCCTGCA	rjcpga0_004222.y1.scf
CUST_14554_PI425515147	0.025657915	0.00353982	1.3899453	down	1.7034035	up	1.2516776	up	1.1266527	down	9.540012	9.350602	9.570774	10.4695425	9.920881	10.376224	9.89571	9.73875	9.798515	9.24223	8.870995	8.923081	9.309987	9.377109	9.258163	RING-H2 finger protein ATL4M, putative [Ricinus communis]	6.00E-34	ref|XP_002530631.1|	TTGCAGTATCTGCCATTATTGGGAATATATTCTCTGCGATCTTCACCTTCTTCTTTGCTT	xtzcca0_006530.z1.scf
CUST_1210_PI425515147	0.04204869	0.010526498	1.3669714	up	1.0673987	up	1.1161612	down	2.691162	down	10.712032	10.037237	10.281677	10.484495	11.086779	9.741971	10.321999	10.526116	9.707194	11.012769	10.554598	10.816529	9.286962	8.823732	8.635563	EXO (EXORDIUM) [Arabidopsis thaliana]	2.00E-27	ref|NP_192634.1|	CTTCTTGCTGGCAAAATTTCTATTAACTTGATTTGGTACGGAAACTTCAAGCCTGCTCAA	xtzaca0_001629.z1.scf
CUST_20065_PI425515147	0.026605252	0.003849349	1.2587221	down	1.4302051	down	1.7078706	down	1.0843402	down	7.2949176	7.4899364	6.855749	7.1194468	6.3423333	6.630156	6.371222	6.4838767	6.4689064	6.879598	6.8221865	6.942938	7.039446	7.2609005	6.9898043	predicted protein [Populus trichocarpa]	9.00E-12	ref|XP_002306359.1|	ATCAAACTGAAGCTCTGCAAAAGGAATTGAGCCGTGCAGATATATTACTGACAGTTGCCA	xtzdca0_006939.z1.scf
CUST_18658_PI425515147	0.04698899	0.01337775	1.2706106	down	1.0076336	up	1.6557225	down	1.2757002	up	5.783138	5.960391	5.960391	5.8954372	6.3414636	5.4999304	5.03324	5.338628	5.1496677	5.982681	4.783408	5.901264	6.531364	6.134044	6.0923786	predicted protein [Physcomitrella patens subsp. patens]	2.1	ref|XP_001763200.1|	TGTCGTTTCATTCGTAGTTTGGAGCCTCTTGTGTTTTGGCTATGGCTCAGCAGCAATCTT	xtzdca0_005149.z1.scf
CUST_17272_PI425515147	0.027389785	0.004143133	1.1676763	down	1.2704686	up	1.106585	up	1.0817478	down	9.5902195	9.655822	9.599031	9.840681	9.870112	10.170361	9.594279	9.869794	9.819342	9.364195	9.41147	9.398484	9.640242	9.337872	9.526864	cell division cycle, putative [Ricinus communis]	3.00E-71	ref|XP_002514239.1|	AGCTTTGGAGGATTATGAGAATGGAATTAAAAGTTACCAGAGTGCCTTACGGATTGATTA	xtzdca0_003179.z1.scf
CUST_33905_PI425515147	0.047688346	0.013849242	1.0337039	up	1.0032154	down	2.5559776	up	2.863483	down	5.9029884	4.386832	4.467165	3.841649	4.6090865	6.292356	5.9690166	6.0933	6.756295	4.2004056	5.764257	4.935793	3.5071125	2.8541763	3.8423846	14-3-3 protein, putative [Ricinus communis]	2.00E-05	ref|XP_002523376.1|	TGTTAACTCCAGTGTGTTTTACTATAGGATGATGGGTGATTATTTTCGGTATAGAGCGGA	GT980930.1
CUST_19650_PI425515147	0.03107945	0.005580899	1.3832057	down	1.0734457	down	1.007912	up	1.174543	up	12.324177	12.200993	12.36781	12.152295	12.115587	12.318347	12.140658	12.30642	12.480011	11.937716	11.815809	11.735408	12.429924	12.572408	12.586947	transcription factor, putative [Ricinus communis]	3.00E-26	ref|XP_002514013.1|	ACAAGTTTTGAGCATGAGGATGATGCTGAATCTAGGTGTGATGGTGACATGAACTGGGCT	xtzdca0_006443.z1.scf
CUST_24779_PI425515147	0.039694484	0.009407716	1.3494282	down	1.2311584	up	1.0084891	down	1.0214338	down	17.8033	17.915697	18.009926	18.25892	18.23152	18.138533	17.983395	17.963856	17.745085	17.317375	17.626816	17.487688	18.076807	17.656082	17.904253	tubulin alpha-1 chain [Populus trichocarpa]	1.00E-94	ref|XP_002301128.1|	ACTTCATGCTTTCCTCCTATGCACCAGTCATTTCTGCAGAGAAAGCTTACCATGAGCAAC	rjcfea0_001238.y1.scf
CUST_4095_PI425515147	0.044504374	0.011910331	1.6276841	down	1.0784885	down	1.3877115	down	1.559478	down	7.9378963	7.8304753	7.9794326	7.6939883	8.292428	7.4343576	7.8575034	7.3436694	7.128508	6.978947	7.288818	7.3715777	7.1461763	7.430211	7.2482276	ankyrin repeat-containing protein, putative [Ricinus communis]	1.00E-42	ref|XP_002515991.1|	CTTTGTAGCAAAATCGGGCACTTGGTTATCATCATCCGCTGGCTTTGTATCAAAATCGGA	xtzaca0_005888.z1.scf
CUST_35881_PI425515147	0.048405405	0.014328359	1.099561	down	1.185348	up	1.0132201	down	1.4813775	up	5.944241	5.790799	5.924735	6.099502	6.506488	5.7897162	6.100724	5.9433837	5.558824	5.835358	5.2741795	6.1394534	6.454287	6.3517556	6.5545483	PREDICTED: hypothetical protein [Vitis vinifera]	6.1	ref|XP_002280373.1|	TTCTTCTCAATTAGGACTCCCCCATAAGCCTAAATAGGATTAGAAGTTGATCTGCATGTC	GT971879.1
CUST_36217_PI425515147	0.028237374	0.004476093	1.0478516	down	1.1741836	up	1.3030773	up	1.1456202	up	14.651403	14.773382	14.776659	14.873492	14.731175	15.291753	15.044896	14.996956	15.305365	14.629279	14.659804	14.710058	14.956063	14.909361	14.924409	VAMP721 (VESICLE-ASSOCIATED MEMBRANE PROTEIN 721) [Arabidopsis thaliana]	0.55	ref|NP_001030968.1|	GGGTTACCACTTTTTGCTATAGTCTATATCGGAAGACAATGCTTGTATAGTTTGTGTTTA	GT981887.1
CUST_20089_PI425515147	0.029222531	0.004785551	1.1229751	down	1.215302	down	1.0630962	down	1.0307269	up	13.313772	13.359863	13.276526	12.915883	13.137462	13.052871	13.218729	13.194492	13.272122	13.139538	13.147326	13.161316	13.311347	13.381005	13.388793	ubiquitin-conjugating enzyme E2-25kD, putative [Ricinus communis]	2.00E-95	ref|XP_002511117.1|	GAATCATTTGCTAAGGCCTCATCTCTTGGAGTTGAGGAAAAGGTGCAGAAACTTGTCGAG	xtzdca0_006966.z1.scf
CUST_4259_PI425515147	0.030638207	0.005393381	1.3959414	down	1.0926529	down	1.2164199	down	1.1662747	down	12.195819	12.206986	12.265369	12.228613	11.998112	12.057945	11.884464	11.974806	11.960979	11.5771055	11.812387	11.8349695	11.961736	11.970884	12.069832	cinnamoyl-CoA reductase, putative [Ricinus communis]	6.00E-58	ref|XP_002517775.1|	AAGTTCCTTCTATCAAGAGAGTGATTCTGACATCTTCTATGGCTGGGGTAACGTCCAATG	xtzaca0_006085.z1.scf
CUST_35056_PI425515147	0.023403466	0.00283765	1.0392735	up	1.4983404	up	1.2711482	up	1.1347774	down	9.154497	9.160354	8.965167	9.805503	9.49755	9.72706	9.415528	9.541315	9.361569	9.137421	9.230881	9.078443	8.850104	8.941887	8.940796	adenosine kinase, putative [Ricinus communis]	7.00E-64	ref|XP_002531678.1|	GTGCGGGCCCTTGCCTTTGTATGATTAATTGGCTAGCAATCCTAATGTAGAATACACTGC	GT974021.1
CUST_20021_PI425515147	0.03351786	0.006589089	1.2797244	up	3.4951644	down	1.4813883	down	1.1873267	up	9.178026	9.776671	8.139495	7.1746016	7.5467424	6.956767	9.341697	8.010985	8.040661	8.614497	9.790259	9.756935	9.431118	8.951325	9.454901	Auxin-induced protein 5NG4, putative [Ricinus communis]	3.00E-79	ref|XP_002513792.1|	TTCTTAACCTCAAATGGAGCTGGAAGCCACCATGGAAGCACCACATCTACTGAACCTAAT	xtzdca0_006887.z1.scf
CUST_29851_PI425515147	0.005419606	5.94E-05	1.6683725	down	3.5634587	down	1.4619548	down	1.1749495	down	7.8808937	8.0448	7.8751783	6.10042	6.0029435	6.197675	7.5174336	7.262318	7.3774242	7.200506	7.3432703	7.041771	7.743084	7.8619657	7.498028	Peroxisomal membrane protein, putative [Ricinus communis]	3.00E-31	ref|XP_002517962.1|	ATCACACCATATGTAACAAGATGTGCAAATGGCCAAAGTTTCCACCCTGCTGTTAGCATG	rjcpga0_003989.y1.scf
CUST_29096_PI425515147	0.004442127	3.47E-05	1.1504399	down	2.258442	up	1.1049645	down	1.1347874	up	6.5830135	6.965194	7.0119977	7.9916153	8.0976	7.9969754	6.936844	6.57955	6.611811	6.6410613	6.666083	6.6465044	7.2024426	6.8961525	7.008877	Exostosin-2, putative [Ricinus communis]	4.00E-52	ref|XP_002526868.1|	CATCCTCCATATTTGTAATATGGGACACCATTCTTCTGGCCATCCAGCAAATGGATACGA	rjcpga0_002961.y1.scf
CUST_37479_PI425515147	0.04225079	0.010630994	1.5866702	up	1.2403991	up	1.8364829	up	2.096612	up	18.002962	17.604475	17.769318	18.379967	18.296797	17.6324	18.364998	19.113974	18.528618	19.010317	18.214289	18.150156	18.921541	18.741838	18.917557	RNA binding protein, putative [Ricinus communis]	8.1	ref|XP_002532456.1|	CGGCCCCTAGTTGGTTGTTCTTATGTTGAATACTGTTATATATATAATGAGTGTTACTCA	GR716982.1
CUST_10570_PI425515147	0.044187162	0.011689871	1.137985	up	1.2616314	up	1.3048953	up	1.4618119	up	7.191883	7.4025173	7.3787947	7.619515	7.823801	7.53575	7.6618147	7.522797	7.940384	7.6164274	7.328645	7.587567	7.8453865	7.849109	7.9219713	cytochrome P450, putative [Ricinus communis]	4.00E-29	ref|XP_002516084.1|	AAGAAATTCAAATACATTTCAAATAGGAGCATTCCCTCTCCAATCTCAGCTTCTCCTCTC	xtzcca0_000717.z1.scf
CUST_27795_PI425515147	0.04300829	0.011023259	1.1334481	up	1.4052935	up	1.5241386	up	1.4630207	up	15.398043	15.338648	15.162084	15.725593	15.87772	15.768074	15.932536	15.912498	15.87772	15.157056	15.578062	15.7058115	15.627449	15.7102785	16.207897	predicted protein [Populus trichocarpa]	2.00E-21	ref|XP_002337629.1|	TCCCTGTGGTAACTTTTCTGACACCTCTAGCTTCAAATTCCGAAGGTCTAAAGGATCGAT	rjcpga0_000460.y1.scf
CUST_1805_PI425515147	0.03333166	0.006506946	1.0606618	down	1.0155401	up	1.1157061	up	1.0621381	up	13.105241	13.127452	13.12487	13.018509	13.199355	13.20644	13.302539	13.27815	13.250745	12.939752	13.093176	13.069738	13.243762	13.119176	13.255537	NADH-ubiquinone oxidoreductase 24 kD subunit, putative [Ricinus communis]	9.00E-50	ref|XP_002520977.1|	TGCTCCTATCCGTGTATATGAACGTTGCAACATTTTATTCACTGTTCAACCGTCAACCAG	xtzaca0_002445.z1.scf
CUST_26091_PI425515147	0.027135352	0.004034424	1.2379973	down	1.0066922	down	1.0264344	up	1.4197061	up	12.748514	12.922888	12.411943	12.815738	12.535393	12.703343	12.555221	12.775132	12.8659115	12.417872	12.401026	12.34042	13.208407	13.0667095	13.325006	dead box ATP-dependent RNA helicase, putative [Ricinus communis]	7.00E-71	ref|XP_002510890.1|	AGCACATGCCAAGACTGCTGGTTACACCGACATAAAGAGCAGATCACTTCTAACATCGAT	rjcfea0_002869.y1.scf
CUST_13534_PI425515147	0.026569515	0.003841947	1.0300968	up	1.2047406	down	1.0699772	up	1.2692556	up	13.173003	13.054189	13.178417	12.847455	12.90556	12.846426	13.159197	13.237508	13.301643	13.284965	13.185846	13.063143	13.691902	13.289852	13.455803	NADH-cytochrome B5 reductase, putative [Ricinus communis]	3.00E-16	ref|XP_002530947.1|	CTAAGTCATAATGTGGCAAAATTCACGTTTGCACTTCGTACGCCTACTTCAGTCTTGGGC	xtzcca0_005045.z1.scf
CUST_32452_PI425515147	0.010252638	3.54E-04	4.4624395	down	25.804647	up	1.5837351	down	1.4393147	up	7.222833	8.515729	8.602165	13.581556	11.564	13.263847	7.7535377	7.321054	7.276144	5.8109236	6.2231665	5.833139	8.8484745	8.435742	8.632656	Auxin-repressed 12.5 kDa protein, putative [Ricinus communis]	6.00E-30	ref|XP_002509446.1|	TTTGTGCTTTAGTTGAATCTTGCCGTCAGATCCGTTTACCTTTTGTATCAGATGGCTTGG	GT970466.1
CUST_17286_PI425515147	0.044923835	0.012146152	1.1206348	down	1.223422	up	1.1241463	down	1.094631	down	10.695704	10.809804	10.763594	11.149024	10.973213	11.019631	10.560883	10.508181	10.69355	10.525663	10.65747	10.593021	10.689615	10.678279	10.509876	DNA-3-methyladenine glycosylase, putative [Ricinus communis]	6.00E-46	ref|XP_002521574.1|	TTGGAATTTCTGGTCGAAAAGCAACCTATCTCCATGACCTAGCAGACAAATTTCGAAATG	xtzdca0_003201.z1.scf
CUST_3904_PI425515147	0.016490662	0.001187832	1.6733123	up	14.907849	up	2.5606942	up	2.345314	up	4.478699	5.029026	5.3763914	8.512702	8.856815	9.208597	5.949786	6.411011	6.5929213	5.643592	5.6884294	5.7802143	6.951803	4.856722	6.764935	dimethylaniline monooxygenase, putative [Ricinus communis]	1.00E-37	ref|XP_002527281.1|	CTAGCTACGACACATCAAATTCACATACTAAAGTAGTCAGCATAAGCTATGAGGGAGTTT	xtzaca0_005644.z1.scf
CUST_28538_PI425515147	0.02987626	0.005099319	1.1981748	up	1.1556045	down	1.1009938	down	1.0985888	up	14.965246	15.15558	14.972992	14.855861	14.805139	14.806876	14.909868	14.842415	14.925114	15.338648	15.360618	15.177073	15.267082	15.093481	15.140212	malate dehydrogenase, putative [Ricinus communis]	e-101	ref|XP_002533463.1|	TCAGAGAGACTGAACGTTCAAGTATCTGATGTTAAGAATGTGATCATTTGGGGGAATCAT	rjcpga0_002309.y1.scf
CUST_4503_PI425515147	0.009568605	2.79E-04	1.4602622	down	1.469234	down	1.1081772	down	1.0304428	down	10.795924	11.0098915	10.800219	10.328782	10.337705	10.274356	10.779953	10.769106	10.6124115	10.324968	10.425053	10.217331	10.858951	10.784383	10.83291	brg-1 associated factor, putative [Ricinus communis]	9.00E-26	ref|XP_002520558.1|	ATATGTTAAACAGATAGAGAAGGCGATGGTGTCGGACCAGGAATTAGCGAAAGGGATAGA	xtzaca0_006384.z1.scf
CUST_13719_PI425515147	0.01945576	0.001835066	1.0665283	down	1.4914588	down	1.0587368	down	1.1123539	up	9.668756	9.886997	9.634249	9.0263405	9.20567	9.227819	9.716069	9.582586	9.644314	9.698869	9.637707	9.574662	9.883905	9.899711	9.867232	alcohol dehydrogenase, putative [Ricinus communis]	1.00E-65	ref|XP_002513255.1|	AAGATCCTATTGAAAGGATTAGAGAAATAACAGGGGGAATAGGTGTTGACATTGCTGTGG	xtzcca0_005292.z1.scf
CUST_15392_PI425515147	0.0416392	0.010335852	1.0843008	up	1.2347739	up	1.0081519	down	1.1239064	up	10.03114	9.778007	9.800456	10.18945	10.213144	10.119751	9.9142	9.813334	9.846931	10.058066	9.972069	9.929763	10.005065	9.997639	10.112464	transcription regulator, putative [Ricinus communis]	1.00E-08	ref|XP_002515707.1|	AATCATCCTTGATGAAGAAATCAATCGTCCCTGCAACTCCTCGAAAATCCGACTCGGCTA	xtzdca0_000375.z1.scf
CUST_7062_PI425515147	0.021649193	0.002385937	1.02231	down	8.34371	down	1.1721394	down	1.0338883	down	11.357688	11.204151	11.145132	8.440507	8.393518	7.6908765	10.946385	11.4328165	10.640338	11.907046	10.869132	10.835297	11.436147	11.142645	10.983937	hypothetical protein SORBIDRAFT_05g022900 [Sorghum bicolor]	1.00E-18	ref|XP_002449768.1|	ACAATTCGAATCATACGACACCCTTATTATACCAGGTGGCAGGTTCACTGATCTACTGAG	xtzbca0_003292.z1.scf
CUST_16060_PI425515147	0.019370722	0.001809003	1.4411664	down	1.0535513	up	1.5542325	down	1.2221009	up	5.223144	5.4328346	5.296753	5.4760942	5.372658	5.329763	4.672583	4.788691	4.58285	4.4826407	4.8283362	5.060045	5.579024	5.7288957	5.5129023	dihydrouridine synthase family protein [Arabidopsis thaliana]	0.002	ref|NP_195600.1|	GGGCTCGCCACTTATGGCATATCTCATTAGCTTTGTCATGTGCTCATTGTGGTATAAACA	xtzdca0_001291.z1.scf
CUST_23292_PI425515147	0.03023504	0.005229565	1.5788932	down	1.9758447	up	1.4889812	up	1.231291	up	15.046936	15.117736	15.649243	16.067799	16.147001	16.546524	15.86514	15.694297	15.977455	14.419454	14.727873	14.689846	15.555103	15.577341	15.581986	PREDICTED: hypothetical protein [Vitis vinifera]	3.00E-08	ref|XP_002264895.1|	GGCTTGTTTCTATAGCTAGTTGTTAGTTGTATGGAACGAATGGGCATTTATTTGATTATG	rjcaeb0_004383.y1.scf
CUST_3933_PI425515147	0.020758841	0.002157903	1.0549629	up	1.3473194	down	1.1161702	down	1.0182451	up	10.521181	10.571704	10.688158	10.200011	10.189175	10.10158	10.584893	10.301909	10.418567	10.729283	10.59083	10.692504	10.56597	10.570117	10.7232065	rnf5, putative [Ricinus communis]	9.00E-35	ref|XP_002533271.1|	TACAGATGGTTACACCATCATTCGCATTCTCATGAATGCCCAGTTGGGAAGGCGCTAATA	xtzaca0_005676.z1.scf
CUST_17526_PI425515147	0.0186173	0.00166013	1.0031322	down	1.2760067	up	1.0895804	up	1.0838995	up	11.788647	11.786328	11.728318	12.142876	12.070467	12.144856	11.747465	11.961326	11.96582	11.761035	11.809024	11.719699	11.818223	11.946373	11.887388	heat shock protein binding protein, putative [Ricinus communis]	2.00E-50	ref|XP_002513637.1|	CAGAAGGGATTGACCCTTTCTGCAGCTACCACCATTTCAGTGAATCTGTTATCAAGAAGA	xtzdca0_003480.z1.scf
CUST_28272_PI425515147	0.009401736	2.60E-04	1.1386998	down	1.165212	up	1.0157987	down	1.4383597	up	8.170218	8.318113	8.350848	8.440185	8.609813	8.450959	8.279799	8.218908	8.272631	8.021598	8.036871	8.218553	8.838747	8.816176	8.757532	predicted protein [Populus trichocarpa]	5.00E-44	ref|XP_002316248.1|	TTAGTACCGGATTGTTGCTGTTGTTGTTGATGGTGGTTCTGCTTTTGAAGAGAAGGCCAA	rjcpga0_001904.y1.scf
CUST_386_PI425515147	0.024681205	0.003255927	1.2886649	down	1.1411465	down	1.1429199	down	1.1151229	down	10.454201	10.459944	10.482143	10.282248	10.230575	10.312015	10.287538	10.176114	10.354463	10.02374	10.154662	10.120254	10.18945	10.309303	10.425926	methionine aminopeptidase, putative [Ricinus communis]	1.00E-68	ref|XP_002523559.1|	GATGAAATTGATGAAGCAGTTCACCCAGTTCATAAATTGATAATGGAGCATATCCCTCCC	xtzaca0_000581.z1.scf
CUST_2515_PI425515147	0.027843563	0.004332064	1.2593621	down	1.1359828	down	1.2382215	down	1.4701871	down	14.189204	14.242733	14.112853	14.315774	14.001449	13.675747	13.88329	13.951367	13.785327	13.801912	13.835545	13.90926	13.673272	13.667096	13.536423	calmodulin binding protein, putative [Ricinus communis]	1.00E-60	ref|XP_002525175.1|	AAGTCCAGATTGCAAAGTCCATTGGGGACCGACAAAAATGGGACACCAGACAAGGAAAAA	xtzaca0_003450.z1.scf
CUST_2418_PI425515147	0.022917982	0.002684736	1.0893625	down	1.0619271	down	1.2812696	down	1.6564757	down	5.9568887	6.142164	5.922629	5.6383047	6.0827622	6.0405593	5.463219	5.7638216	5.721919	5.827914	6.0638328	5.759481	5.2463355	5.332479	5.258515			nohit	ATAAAGGAGCAGACTATCATAATCTATTAATAATGAGAACGAGACCTGGAATTGGCGGGT	xtzaca0_003326.z1.scf
CUST_4452_PI425515147	0.001796722	1.09E-06	1.0035806	up	6.0784097	down	1.248577	down	1.0254593	up	12.534245	12.783558	12.526527	9.951119	10.014645	10.067484	12.182403	12.2615595	12.439514	12.622621	12.565499	12.671678	12.551336	12.914267	12.487537	unknown protein [Arabidopsis thaliana]	4.00E-93	ref|NP_566129.1|	CCACCTGAATGTATTAGCAAGGAATCCTTGTTAGCTTCGGCAAAAAATGGATTGGCTGTA	xtzaca0_006326.z1.scf
CUST_31589_PI425515147	0.045713924	0.012674086	1.1125047	up	1.0444471	down	1.0417248	down	1.0790696	up	13.036823	13.172222	13.184963	12.967553	13.200527	13.037711	13.11003	13.034493	13.072561	13.256895	13.318867	13.279681	13.348188	13.214101	13.161081	methylenetetrahydrofolate dehydrogenase, putative [Ricinus communis]	2.00E-96	ref|XP_002531873.1|	TTGTTGTTGGTCGTAGCAACATAGTTGGATTACCAGTGTCACTGGTGCTTCTGAAAGCAG	Contig1565
CUST_5765_PI425515147	0.02740051	0.004146344	1.1517259	down	1.3311534	up	1.0522724	down	1.1077327	down	13.827551	13.870764	13.969692	14.38803	14.305529	14.212479	13.799185	13.786532	13.861768	13.619555	13.773717	13.663341	13.802161	13.651777	13.771241	vacuolar ATP synthase proteolipid subunit, putative [Ricinus communis]	5.00E-46	ref|XP_002514355.1|	TGGATATGCAATTTTTGCCTCTGGGATCATTGTGGGCTTTGCAAATCTTGTCTGTGGGCT	xtzbca0_001207.z1.scf
CUST_14119_PI425515147	0.03679493	0.007961975	1.055085	up	1.2194045	up	1.2926202	up	1.0234635	up	10.578466	10.432959	10.543206	10.707232	10.861525	10.844407	10.916691	10.847206	10.9016285	10.735914	10.448588	10.602207	10.431204	10.644036	10.57977	Ataxin-3, putative [Ricinus communis]	1.00E-49	ref|XP_002527866.1|	CAAAAGGCTTTGGATGTATGGGATTTGCAAGTCATTCCCTTAAGCAGTCCAGTTGCTGAG	xtzcca0_005949.z1.scf
CUST_21269_PI425515147	0.014188795	8.20E-04	1.0408568	up	1.0994309	down	1.2513872	down	1.1044862	down	16.668114	16.661823	16.19251	16.626925	16.161047	16.324202	16.198778	16.146215	16.206871	16.538445	16.562576	16.594744	16.235418	16.412544	16.444359	ATP synthase CF1 alpha subunit [Manihot esculenta]	e-111	ref|YP_001718422.1|	AATGGAGTACACTATTGTGGTAGCCGAAACAGCGGATTCCCCGGCTACATTACAATATCT	rjcaeb0_001815.y1.scf
CUST_34866_PI425515147	0.040594473	0.009794039	1.572291	up	1.2922442	up	1.1539373	up	1.4637394	up	9.129684	8.948025	9.224647	9.186086	9.265074	9.96083	9.359895	9.303338	9.258818	9.694504	9.853827	9.712628	9.828185	9.290081	9.833066	GEK1 (GEKO1); D-aminoacyl-tRNA deacylase [Arabidopsis thaliana]	6.00E-79	ref|NP_178474.2|	TGAGCATCTGTCACTGGCTTGCAGTACTGAGAATTTAGCCTTTGTTTTTTCTTAAGTTTT	GT973826.1
CUST_6874_PI425515147	0.039164133	0.00911542	1.0400246	up	1.250643	up	1.1937705	up	1.1683372	up	14.358237	14.515148	14.340892	14.65351	14.688356	14.840424	14.594196	14.707137	14.679519	14.452164	14.46649	14.465479	14.617007	14.678427	14.592217	conserved hypothetical protein [Ricinus communis]	4.00E-15	ref|XP_002521472.1|	GGGGAAGGCTATGGGTCACTGGTATGGCTATGTTACTCCTAATGATGTGCCTGAAATTCT	xtzbca0_003040.z1.scf
CUST_32172_PI425515147	0.018056685	0.001521059	2.5658917	up	1.0562981	up	1.1046776	up	1.006451	up	7.371252	7.2204733	7.1183767	7.105739	7.6168957	7.2245183	7.206291	7.6618147	7.272872	8.686391	8.399065	8.703026	7.181964	7.368327	7.1876407	PREDICTED: hypothetical protein [Vitis vinifera]	1.00E-10	ref|XP_002265031.1|	CCTGGCCGGTAAAATATGATTACCACTTCATTTCGGCTTCTTTTGGCAACAAAAATTAAA	GT971071.1
CUST_14320_PI425515147	0.024677606	0.003249817	2.1460812	up	1.102129	up	1.4176065	up	1.2688018	up	8.650002	8.700026	8.772363	8.41776	9.106917	9.018594	9.221004	9.271625	9.140133	10.036421	9.404562	9.986521	9.094574	9.016362	9.041855	arginine/serine-rich splicing factor, putative [Ricinus communis]	5.00E-35	ref|XP_002512441.1|	GATGGATGTCGCCTACGGGTCAGTGTCAGTTAACTTTGATCTACTTTCTTATATGTGGTT	xtzcca0_006224.z1.scf
CUST_25885_PI425515147	0.017847449	0.001454125	1.4005907	down	4.702497	down	1.6556733	down	1.3256984	down	16.098316	16.396112	15.943132	13.735537	14.169734	13.832008	15.466253	15.372447	15.416608	15.623163	15.752217	15.604072	15.780633	16.001818	15.434851	rhythmically expressed protein [Zea mays]	2.00E-31	ref|NP_001149549.1|	TGTTGCTCTGTATTTTGTAGAGGGTAGAGGTGAGGCCATAACTAGTGAGAGACAGACTTG	rjcfea0_002608.y1.scf
CUST_12268_PI425515147	0.033701263	0.006656413	1.023835	down	1.8323358	down	2.0755444	down	1.4882638	down	11.653338	12.020134	11.557435	11.1416	10.720299	10.747957	10.885576	10.585134	10.599729	11.537629	11.852539	11.738792	11.02714	11.454716	11.028161	precursor of transferase serine hydroxymethyltransferase 7 [Populus trichocarpa]	9.00E-06	ref|XP_002315363.1|	AGTATATTGACATGGACTGAAACCTTGTGTCCGAAGCGTGCATTGGCAGCATTTCGGATT	xtzcca0_003055.z1.scf
CUST_33751_PI425515147	0.016493494	0.001189345	1.6829505	down	2.563582	up	1.0135932	down	1.017125	up	10.904254	10.874962	10.945495	12.498314	12.052627	12.248251	10.847776	11.013864	10.804634	10.20631	10.264183	10.001241	10.8609705	10.973977	10.963253	hypothetical protein RCOM_1437660 [Ricinus communis]	4.00E-04	ref|XP_002512638.1|	CTGGTTCTACAATTCCTCAGCAATCGTTTCAAGAACAGACGCCGTACGCCTCCTTGATTA	GT981569.1
CUST_37233_PI425515147	0.04797958	0.014031199	1.3164479	up	1.2261416	up	1.0525666	up	1.1439266	down	15.062175	15.032046	15.454152	15.484355	15.511135	15.435262	15.149991	15.297775	15.322344	15.528718	15.556977	15.652632	15.149058	14.872016	14.945316	Alpha-expansin 4 precursor, putative [Ricinus communis]	4.00E-54	ref|XP_002533097.1|	CTGCAACGCTTAGTTTAGTGGTTGAAGCGGCGAAACAAAAATTGTTAGCCCGCAAACTTT	GT229145.1
CUST_15725_PI425515147	0.008987907	2.23E-04	1.7788085	up	3.5896163	down	1.9078449	down	1.454381	up	6.369055	6.8429127	6.076717	4.530697	4.511111	4.7153893	5.5124164	4.905704	6.0747323	7.28486	7.451586	7.0449715	6.505427	7.7941895	6.610285	unknown protein [Arabidopsis thaliana]	8.00E-29	ref|NP_179106.1|	CAGAAACTTATACCCGACCCGATTTCTTGGATTATGGACTCTCATTCGCCCGAGTCATTT	xtzdca0_000875.z1.scf
CUST_37557_PI425515147	0.03443281	0.006936681	1.0746228	down	1.297821	up	1.0411118	down	1.015657	up	5.40804	5.6006193	5.6422935	5.816625	5.873095	6.089509	5.540526	5.409566	5.5264854	5.4289618	5.4618025	5.4486976	5.58029	5.547167	5.590736	serine-threonine protein kinase, plant-type, putative [Ricinus communis]	2.00E-10	ref|XP_002533701.1|	GAAACTTTAGCAATGACACCAATGCTCATACTGCTACCAACAGTATTGGTGTTAGTGTTA	GR209264.1
CUST_2008_PI425515147	0.022175817	0.002502487	3.7811677	down	1.0444906	up	1.503129	down	2.7108073	down	12.578133	12.543879	12.319203	12.814708	12.520578	12.294327	12.212711	11.976531	11.488065	10.025814	10.877799	10.781106	11.266311	10.814238	11.044498	unknown protein [Arabidopsis thaliana]	1.00E-49	ref|NP_194660.1|	TGGAGAGAAAGAGGTCCTATTGATGGGCTTGGTTACAAGTTTGAGCTTGTGACCGACAAT	xtzaca0_002771.z1.scf
CUST_29583_PI425515147	0.022700787	0.002625537	1.1656843	up	1.3195477	up	1.4144127	up	1.2616801	up	15.142459	15.021654	14.958724	15.458804	15.51169	15.352476	15.535884	15.571653	15.515911	15.219202	15.254496	15.31267	15.229633	15.295646	15.603595	hypothetical protein SORBIDRAFT_01g024221 [Sorghum bicolor]	1.00E-19	ref|XP_002467304.1|	GTGGGTGAACAATCCAACACTTGGTGAATTCTGCTTCACAATGATAGGAAGAGCCGACAT	rjcpga0_003658.y1.scf
CUST_35979_PI425515147	0.014859184	9.22E-04	1.3464041	down	1.0977345	down	1.404947	down	1.5188683	down	10.158206	10.140005	10.063487	10.138605	9.872595	9.94691	9.5892315	9.617651	9.68327	9.42292	9.845639	9.805804	9.502932	9.606012	9.443763	pentatricopeptide repeat-containing protein, putative [Ricinus communis]	6.00E-24	ref|XP_002526097.1|	CAAAAATGGTATGATAAATTCTCTCCCGTATTGAGTTCTTAGCATGAATTGGCTACTAAC	GT980798.1
CUST_1843_PI425515147	0.005158478	5.30E-05	1.1285698	down	1.3826654	down	1.5637398	down	1.6752065	down	11.313312	11.240273	11.278236	10.949119	10.89264	10.587707	10.849488	10.69391	10.353423	10.942273	11.040018	11.32604	10.507174	10.559747	10.531885	predicted protein [Populus trichocarpa]	2.00E-35	ref|XP_002321617.1|	GACAAAAAGCATTGGATCCTCCAGAGAAGCCAAAAGGCAATGAGACTACAGTGAAAATGA	xtzaca0_002489.z1.scf
CUST_4684_PI425515147	0.01397169	7.84E-04	1.0409037	down	1.625696	up	1.3773006	down	1.4433038	down	12.337656	12.546457	12.66015	13.213857	13.245582	13.187996	12.2136135	11.989528	11.955594	12.205868	12.614504	12.550382	12.332504	11.852539	11.771096	metal ion binding protein, putative [Ricinus communis]	9.00E-09	ref|XP_002511150.1|	AGAAGCGCTTTCAGTTTCAGAGTTCATCTCCGCCACCTTATCAGTGTATTTTTGAATCCG	xtzaca0_006594.z1.scf
CUST_400_PI425515147	0.03403134	0.006777216	1.0649819	down	1.1045073	up	1.0333848	down	1.1558337	down	13.284652	13.218729	13.3209505	13.425342	13.382771	13.446425	13.219554	13.232401	13.230243	13.2442	13.102807	13.204835	13.072176	12.953131	13.172222	AAR3 (antiauxin-resistant 3) [Arabidopsis thaliana]	3.00E-61	ref|NP_189539.1|	TTCTAGCTTTTAGCCGATGCGTGCATGAAAATCTTGAAGGGTATGATCCTGAAGGGAGCA	xtzaca0_000595.z1.scf
CUST_1095_PI425515147	0.04521072	0.01227923	1.1461345	down	1.0300056	up	1.0168763	down	1.0179483	up	11.468322	11.594312	11.836741	11.623283	11.712565	11.6914835	11.77861	11.529876	11.5184555	11.408786	11.460659	11.439603	11.729213	11.521766	11.7253895	LEW1 (LEAF WILTING 1); dehydrodolichyl diphosphate synthase [Arabidopsis thaliana]	2.00E-28	ref|NP_001077518.1|	TGAAAGCTATTTAATCTCCAGTGGACTACTAGGCCGCTACAAAACCCCTAACATTGGCAA	xtzaca0_001489.z1.scf
CUST_12959_PI425515147	0.025831563	0.003604782	1.4679186	up	1.0625029	up	1.1524162	down	1.0845137	down	7.437963	7.319354	7.0814376	7.4857297	7.59149	7.023936	6.902308	7.1456647	7.176796	7.80976	7.853447	7.836863	7.23823	7.272299	6.977081	predicted protein [Populus trichocarpa]	3.00E-09	ref|XP_002305113.1|	CGTTTCAACTCGAATCTCTTGAGAAGGCTTATGCTTTGGAGACATATCCATCTGAGAAGA	xtzcca0_004001.z1.scf
CUST_9422_PI425515147	0.038080547	0.008639865	1.0790261	down	1.129084	up	1.334669	up	1.0891303	up	11.845892	11.947957	12.073808	11.903749	12.100154	12.3892145	12.314066	12.340869	12.462171	11.764315	11.923587	11.850569	12.102404	11.945911	12.18887	26S proteasome regulatory subunit 7, psd7, putative [Ricinus communis]	3.00E-54	ref|XP_002526862.1|	CAATGTTCAAAAGGATAAATGCCAAGGAGCATGTAGTAGGTTGATATAGTACAGGCCCCA	xtzbca0_006805.z1.scf
CUST_4256_PI425515147	0.03772187	0.008478154	1.3084133	up	1.422326	up	1.2420458	up	1.0621043	down	12.16848	12.225806	12.561296	12.810311	12.849187	12.820842	12.5586	12.718993	12.616142	12.676698	12.704674	12.737667	12.379627	12.009138	12.30604	alpha-expansin family protein [Populus trichocarpa]	4.00E-63	ref|XP_002298353.1|	TTCGGGCAGCCCTTCTATTTTTATTACTGCTACAAATTTTTGCCCACCTAATTATGCTCT	xtzaca0_006082.z1.scf
CUST_4984_PI425515147	0.002187586	3.21E-06	1.2524949	down	7.149808	down	1.2482742	down	1.5796261	up	7.613189	7.2116594	7.6168957	4.669296	4.5400486	4.7186847	7.392835	7.6171246	6.4719787	7.665494	6.976026	6.8258095	8.083769	8.106436	8.2302885	Mitogen-activated protein kinase kinase kinase, putative [Ricinus communis]	2.00E-64	ref|XP_002524836.1|	AATCCGGCAACGTTTTTGCCGTCAAGTCCGCTGAGCTATTCCAATCTGAATTCTTGCAAA	xtzaca0_006978.z1.scf
CUST_14050_PI425515147	0.035170827	0.007255659	1.1470903	up	1.6031603	up	1.2175068	up	1.2888591	up	9.462235	9.521478	9.335797	10.076195	10.240687	10.045385	9.558055	9.758308	9.8549385	9.589704	9.582586	9.741157	9.737987	9.846149	9.833659	ribosomal pseudouridine synthase, putative [Ricinus communis]	2.00E-74	ref|XP_002511129.1|	TGTTCCTGTGCATCCCATGTGGTCAATATCGTAAGAACACTATTGTAGGCATTCCTTCAG	xtzcca0_005860.z1.scf
CUST_13022_PI425515147	0.023836363	0.002985108	1.1601552	up	1.6740288	up	1.075467	down	1.1043979	up	5.731073	5.7377086	5.5392194	6.4243574	6.3358173	6.477799	5.7144446	5.6947236	5.283944	5.7227592	5.904706	6.023491	6.163935	5.767869	5.505977	cysteine synthase, putative [Ricinus communis]	2.00E-78	ref|XP_002512253.1|	AGCCCTCGTTGTTTATTCTTCGTAGATAAAGTGATCTGATTTTAAAAATGGCTATGGAGA	xtzcca0_004069.z1.scf
CUST_33507_PI425515147	0.030862832	0.005497142	1.0745339	down	3.2775762	down	2.0968115	down	1.2824308	down	15.527623	15.820541	15.331616	14.244582	13.460182	13.837123	14.654026	14.290386	14.530773	15.306597	15.635862	15.426187	14.974509	15.580742	15.047883	phosphoribulose kinase, putative [Ricinus communis]	e-138	ref|XP_002519002.1|	GCTGATTTCCCTGGAAGTAACAACGGGACAGGTCTTTTTCCAAACAATGTCGGTTTAAAA	GT977984.1
CUST_10756_PI425515147	0.002244173	4.25E-06	1.204798	down	65.47627	down	1.9668258	down	2.129951	down	11.837543	12.208883	11.731835	5.6849265	6.092845	5.9017878	11.140357	10.7705145	10.939779	11.482752	11.827582	11.661551	11.163632	11.207774	10.134391	Silicon transporter, putative [Ricinus communis]	3.00E-32	ref|XP_002534417.1|	TTGCAGGAGGACTTATAGTGACAGTGATGATATATGCAATAGGACATGTCTCTGGTGCTC	xtzcca0_001007.z1.scf
CUST_20108_PI425515147	0.016896617	0.001261268	1.0183703	up	1.7083302	down	1.1912394	down	1.1043416	up	11.837355	11.8471	11.776615	11.158702	11.004064	10.980543	11.519892	11.514514	11.669279	11.936549	11.811808	11.791504	11.7842245	12.187371	11.919035	alpha-galactosidase, putative / melibiase, putative / alpha-D-galactoside galactohydrolase, putative [Arabidopsis thaliana]	3.00E-38	ref|NP_191190.2|	ATATCAACATAGATGATTGCTGGTCTGCTTCAATGCGAGATGCAAAGGGTCAATTGGTCC	xtzdca0_006986.z1.scf
CUST_2925_PI425515147	0.032826535	0.006283765	1.085909	down	1.0494916	up	1.1144994	up	1.2067308	down	14.858981	14.734653	14.779721	14.857064	14.678427	15.046936	14.889988	14.980491	14.972066	14.684795	14.635338	14.696515	14.577823	14.418047	14.564174	PREDICTED: similar to ADP-ribosylation factor [Vitis vinifera]	5.00E-54	ref|XP_002281047.1|	TTACTTCCAGAACACACAAGGGCTTATGTTTTGTGGTTGATAGCAATGACAGGGACCGTG	xtzaca0_003994.z1.scf
CUST_14096_PI425515147	0.006489164	1.02E-04	1.2010542	down	1.4622183	up	1.0696391	up	1.1831288	up	13.084753	13.155699	13.19364	13.665613	13.714853	13.698097	13.300568	13.205902	13.218989	12.790829	12.909835	12.94052	13.378816	13.293801	13.489293	CKA1 (CASEIN KINASE ALPHA 1); kinase [Arabidopsis thaliana]	1.00E-46	ref|NP_001032165.1|	ACTACGCTTGATTGACTGGGGACTTGCGGAATCCTACCATCCTGGAAAAGAATATAATGT	xtzcca0_005921.z1.scf
CUST_23923_PI425515147	0.04894964	0.014662642	1.2553077	down	1.5704712	up	1.1520319	down	1.2708399	up	10.750174	10.867274	10.70271	11.103507	11.527986	11.642255	10.615109	10.44313	10.649374	10.098016	10.511778	10.726237	11.164816	10.993793	11.1988945	sucrose synthase, putative [Ricinus communis]	0.014	ref|XP_002516963.1|	GAAGAGGCTGGCTACTGTTTAACATGTTTATGTTTAATCAAAATGTTGCTTCTTTCGTAG	rjcfea0_000164.y1.scf
CUST_40034_PI425515147	0.023838403	0.00299081	1.1586231	up	2.017489	up	2.8860087	up	1.1863836	down	6.036059	6.014436	5.918807	6.632915	6.6677036	7.706366	7.306382	7.4946795	7.7554684	5.721919	6.548801	6.3358173	5.940184	5.619295	5.6701117	adenosine kinase, putative [Ricinus communis]	e-133	ref|XP_002531678.1|	AGGCATCAGGACTCATAAGAGATTACTGTCATTACTCAAGTGCTGATCCTGTTGTGTTGC	EE258734.1
CUST_24165_PI425515147	0.049528223	0.015016864	1.0042131	down	1.3687437	up	1.0483865	down	1.0224729	down	14.003657	13.851851	13.747946	14.408061	14.200834	14.353114	13.706289	13.808151	13.884501	13.94141	13.800222	13.843626	13.814293	13.890811	13.802161	3-isopropylmalate dehydratase, putative [Ricinus communis]	1.00E-60	ref|XP_002528344.1|	TAACCTCCTGTCCTTTCTTTGCTTCATGTATTTTGCATATTAACTGCGACTGCTAGAGAA	rjcfea0_000504.y1.scf
CUST_17828_PI425515147	0.03799014	0.008588353	1.7979876	down	2.5711477	down	1.9524316	down	2.1052613	down	13.367499	13.28835	13.030182	12.593662	11.867746	11.137384	12.243721	12.346615	12.19988	12.510038	12.418736	12.218103	11.924871	12.519912	12.019249	zinc finger protein, putative [Ricinus communis]	3.00E-74	ref|XP_002522020.1|	ACAGAAAGACTAGTGAACGAAGCACTTGTTCTTATTACACTTGGTGGTAATGACTTTGTC	xtzdca0_003932.z1.scf
CUST_19474_PI425515147	0.020934148	0.002202168	1.2031592	up	1.306258	down	1.2779237	down	1.0457548	up	8.537267	8.530273	8.340048	7.776282	8.100267	8.374719	8.187544	8.07682	8.081817	8.787527	8.764274	8.656268	8.345501	8.741248	8.514468	big map kinase/bmk, putative [Ricinus communis]	2.00E-41	ref|XP_002534166.1|	AGATACAAGAAGTGATAGGGAAAGGAAGCTATTGGCGTTGTTGCGTTCCGCCATAGATAC	xtzdca0_006229.z1.scf
CUST_16633_PI425515147	0.033845514	0.006707475	1.028846	down	1.5847603	up	1.2358608	up	1.1933918	up	8.964133	8.941887	8.782092	9.605123	9.376265	9.699519	8.963809	9.253497	9.387356	8.834573	8.922771	8.807691	9.137285	9.118282	9.19775	conserved hypothetical protein [Ricinus communis]	2.00E-22	ref|XP_002510384.1|	GCCGCTAAAATATTGCCAGTTGTAAAAAATCCGCATCTTCTGCTATGTACTCTTTTGATT	xtzdca0_002264.z1.scf
CUST_32252_PI425515147	0.041407187	0.010203526	1.2083185	up	1.0063821	down	1.0602959	down	1.174751	down	16.309591	16.354176	16.262835	16.156294	16.243858	16.498907	16.034021	16.27375	16.365429	16.543856	16.629591	16.572155	16.315899	16.035915	15.87772	ACLB-1; ATP citrate synthase [Arabidopsis thaliana]	6.00E-07	ref|NP_187317.1|	GCTGTGTCTGTTCAGTTGTTAGATTAGTGTTGTACTGTTTATAAGCTGAGAGCCTATATT	GT975130.1
CUST_20176_PI425515147	0.015045172	9.48E-04	2.1342018	up	6.5131345	down	1.1512874	up	1.4389142	up	13.623885	13.784328	13.890524	10.807259	11.46332	10.918102	14.024163	14.184071	13.700248	15.472336	14.622385	14.4851055	14.584858	14.1803665	14.108458	Aquaporin PIP2.2, putative [Ricinus communis]	2.00E-93	ref|XP_002519539.1|	TTCCAAAAGGCTTATTATACTAGATATGGCGGTGGAGCCAATGAGCTTGCTGATGGGTAC	xtzdca0_007073.z1.scf
CUST_29912_PI425515147	0.045765817	0.01271383	1.0195558	down	1.0087771	down	1.0178696	up	1.0057384	up	19.45689	19.446705	19.455654	19.429495	19.428175	19.463758	19.47166	19.4858	19.47845	19.436068	19.415318	19.424042	19.47166	19.462404	19.449947	hypothetical protein SORBIDRAFT_0070s002020 [Sorghum bicolor]	6.00E-42	ref|XP_002489102.1|	ATATTCAAATGAGAACTTTGAAGGCCGAAGAGGGGAAAGGTTCCATGTGAACGGCACTTG	rjcpga0_004063.y1.scf
CUST_1272_PI425515147	0.018646512	0.001672774	1.0395256	down	1.4033134	up	1.0785598	down	1.1732161	down	13.376288	13.424882	13.480584	13.956831	13.962697	13.828735	13.326223	13.208407	13.419803	13.244465	13.454005	13.415506	13.251298	13.237508	13.101543	hypothetical protein NitaMp070 [Nicotiana tabacum]	1.00E-20	ref|YP_173414.1|	TGTAAAAGCCATCTCATGTTTCCACTCTATTTTCATTACGAAGATGTATTACGTCAGGAT	xtzaca0_001713.z1.scf
CUST_16951_PI425515147	0.006121596	8.09E-05	1.3760612	down	1.0829692	down	1.1711984	down	1.2385769	down	14.986488	14.978776	15.022655	14.826816	14.8797865	14.936337	14.701014	14.8256	14.777349	14.508609	14.552275	14.545402	14.8652315	14.473867	14.722767	predicted protein [Populus trichocarpa]	2.00E-13	ref|XP_002324548.1|	GCATGTAATGTGGAAAATGGTGATAAATCGAAACAGACAGAGACTCTAAATGCTTTTCAT	xtzdca0_002693.z1.scf
CUST_38844_PI425515147	0.0334703	0.006568094	1.0514374	up	1.4678148	up	1.016559	up	1.6754247	up	5.026246	5.2244377	4.9789686	5.6182127	5.6417403	5.6307096	5.214112	4.8795877	5.207035	4.9920096	5.1676254	5.2871065	5.9072185	5.6952915	5.8607244	zinc finger protein, putative [Ricinus communis]	1.7	ref|XP_002528717.1|	GGCCATGTTCTCTCTTCTCTTTCTTTAATGGTGTGCTATTGAAGATGTTCTCAAGTTCGA	bmcontig560
CUST_29515_PI425515147	0.041033342	0.009993056	1.0119617	down	1.1923037	up	1.3769501	up	1.379285	up	13.6861	13.564422	13.503533	13.763335	13.96104	13.790937	13.994768	14.083231	14.060487	13.409473	13.514701	13.778415	13.723997	13.872708	14.54911	hypothetical protein SORBIDRAFT_01g024221 [Sorghum bicolor]	2.00E-18	ref|XP_002467304.1|	AATGATAGGAAGAGCCGACATCGAAGGATCAAAAAGCAACGTCGCTATTAACGCTTGGCT	rjcpga0_003581.y1.scf
CUST_27399_PI425515147	0.029427266	0.004889897	1.3073542	up	1.4529493	up	1.0791667	up	1.2413177	up	8.945759	8.969271	8.99432	9.571369	9.388017	9.566917	8.980338	9.08345	9.175313	9.532915	9.245588	9.290796	9.270452	9.3797455	9.194769	glutathione peroxidase, putative [Ricinus communis]	8.00E-70	ref|XP_002509790.1|	ACATAATGAGAACCTTTCCCTTGTATGTGCTGAGATACAACCTCGTTCCCCTAGCATCCT	rjcpga0_004557.y1.scf
CUST_2092_PI425515147	0.025759608	0.003578367	1.2634257	up	1.845888	up	1.1329062	up	1.137019	up	6.6396284	6.843295	6.6880975	7.486205	7.7284503	7.60931	6.9344916	6.824307	6.952306	7.0128655	6.9727635	7.1974134	6.961469	6.8576674	6.9076533	conserved hypothetical protein [Ricinus communis]	2.00E-19	ref|XP_002530798.1|	TTAAGTGGTCAAAGCGATCGCTGTCTGGAAAATTACGCATGGATAAAGCAAGTATTCTAT	xtzaca0_002890.z1.scf
CUST_4542_PI425515147	0.048087545	0.014103208	1.2032101	down	1.2758086	down	1.2341081	down	1.1399101	down	13.242132	13.3166275	13.334032	13.082229	12.89976	12.856567	13.10409	13.040922	12.837373	12.970733	13.068024	13.053367	13.130067	13.138809	13.057155	ADP-ribosylation factor, putative [Ricinus communis]	7.00E-73	ref|XP_002517045.1|	TAATAAACAAGACCTTAAGGATGCCATTGACCCAGCTGAGCTGACTGATGCTCTGTCTCT	xtzaca0_006431.z1.scf
CUST_19666_PI425515147	0.020825416	0.002181138	1.0907954	down	1.3020338	up	1.021047	up	1.084027	up	10.508181	10.327581	10.082615	10.667901	10.725553	10.667224	10.001397	10.525866	10.481262	10.275787	10.130154	10.136296	10.378709	10.429711	10.459157	helicase, putative [Ricinus communis]	6.00E-84	ref|XP_002516879.1|	TGAACCTGAAGAGGTTGGAGAACCTTTGACTGCTGAAGAATTGGAAGAAAAGGAGCGACT	xtzdca0_006462.z1.scf
CUST_13732_PI425515147	0.018911844	0.00171019	1.1267495	down	1.2131196	down	1.1287324	up	1.2630253	up	8.84594	9.106703	9.147955	8.894151	8.804605	8.565675	9.228859	9.000648	9.395201	8.916047	8.851871	8.816176	9.377109	9.419523	9.314617	predicted protein [Populus trichocarpa]	4.8	ref|XP_002331717.1|	TACAGTTCAAATTTGCTTCCTCCATTTCTAAGCCATCCGGAGAGCAGCAGAACCAGAGAA	xtzcca0_005313.z1.scf
CUST_15546_PI425515147	0.02497816	0.003359005	1.7224305	up	1.2041482	down	1.2222936	up	1.3441257	down	12.188405	11.92225	11.867503	11.585972	12.148105	11.440042	12.272401	12.491043	12.083485	12.990271	12.606271	12.734951	11.528673	11.659385	11.510092	unknown protein [Arabidopsis thaliana]	2.00E-29	ref|NP_565086.1|	TGTTTCCTTTCTTGTCAAGAGGAGTTTAGAGTTATTTTATGCGAACAACAAATCGCTTGT	xtzdca0_000555.z1.scf
CUST_6722_PI425515147	0.027842067	0.004315686	1.0858774	down	3.5669007	down	2.3727202	down	1.5480767	down	10.942544	11.18131	10.751964	9.51664	8.889229	8.965936	10.037873	9.583994	9.514325	10.672468	11.031796	10.81497	10.160882	10.73876	10.084744	phosphoribulose kinase, putative [Ricinus communis]	1.00E-05	ref|XP_002519002.1|	GCAGGGAAAAAATGGCAATTTGCACAGTCTACACTACCCAATCCCTGAACTCAACATGCA	xtzbca0_002841.z1.scf
CUST_11894_PI425515147	0.04957873	0.015058375	1.0892801	up	1.2413785	down	1.5234526	down	1.2699438	down	12.335553	12.08253	11.5429735	12.16409	11.320531	11.5406065	11.349525	11.274984	11.514514	12.145456	12.204467	11.981259	11.457424	12.061933	11.407406	cytochrome b6 [Gossypium hirsutum]	5.00E-53	ref|YP_538966.1|	CTGAAGCTAACTTTGGTTGGTTAATCCGATCAGTTCATCGATGGTCGGCCAGTATTGATG	xtzcca0_002474.z1.scf
CUST_27494_PI425515147	0.004811628	4.27E-05	1.6182336	up	4.9388213	up	1.5261347	up	1.589034	up	10.929518	11.089484	11.511606	13.531762	13.513022	13.398325	11.651009	11.525598	12.183652	11.875372	11.857306	11.881191	12.06799	11.607857	11.85921	short chain alcohol dehydrogenase, putative [Ricinus communis]	4.00E-93	ref|XP_002527336.1|	AGGAAAATATGGGATACGTGTCAACTGTGTTTCTCCTTATGCAGTTCTAACCGACCTGGC	rjcpga0_004681.y1.scf
CUST_11484_PI425515147	0.019295525	0.001786918	1.3586923	down	5.172084	down	1.7079948	down	1.3155143	down	12.700413	12.883246	12.514844	10.10158	10.634388	10.2503	12.105913	11.885278	11.7904005	12.270818	12.307042	12.193988	12.201637	12.510315	12.199671	N-acylneuraminate-9-phosphatase, putative [Ricinus communis]	7.00E-26	ref|XP_002531548.1|	CATCACTCATAAAGCTTTGCTTGTTGATGCTGTAGGTACCCTTGTCATTCCTTCACAGCC	xtzcca0_001945.z1.scf
CUST_11299_PI425515147	0.002244173	5.10E-06	1.4623371	up	10.841388	down	2.2705827	down	1.1185278	down	12.396064	12.864957	12.234479	9.050903	8.9381275	9.191036	11.622615	11.178276	11.145419	12.957162	13.109481	13.073685	12.159413	12.750198	12.101084	NADP-dependent glyceraldehyde-3-phosphate dehydrogenase, putative [Ricinus communis]	7.00E-79	ref|XP_002523495.1|	AAGAACTCCTCTTTGGAAAAGGGCAGAGCTACTTCACAAAGCAGCTGCTGTATTGAAAGA	xtzcca0_001706.z1.scf
CUST_3004_PI425515147	0.02035328	0.002043913	1.458602	up	3.071798	down	1.409397	down	1.0920038	up	13.76572	13.685331	13.935851	12.483024	12.253468	11.7931595	13.06291	13.344951	13.493809	14.422487	14.197431	14.400741	13.861027	14.054319	13.852492	cinnamoyl-CoA reductase, putative [Ricinus communis]	9.00E-64	ref|XP_002533639.1|	CAGCATATGTCAAGAGGTGTATTTTCACTTCTTCTCTTCTTGCATCAATCTGGATTTATG	xtzaca0_004315.z1.scf
CUST_13181_PI425515147	0.009602341	2.82E-04	1.2658387	down	1.3799808	up	1.2538009	down	1.3079541	down	10.172431	10.192528	10.1208515	10.572948	10.646881	10.659925	9.649797	10.047398	9.809691	9.825727	9.888848	9.750953	10.079339	9.538361	9.706177	glycogen phosphorylase, putative [Ricinus communis]	8.00E-54	ref|XP_002526085.1|	ATAGAAATGATTGATGAAGAGCTGATACACACCATTGTATCCAAGTATGGTAAAGCGGAT	xtzcca0_004568.z1.scf
CUST_5119_PI425515147	0.004437411	3.40E-05	1.0649023	down	1.3550578	up	1.2435123	up	1.1735263	up	12.263355	12.383599	12.343914	12.72829	12.524579	13.053062	12.631008	12.663784	12.639335	12.221903	12.247922	12.248879	12.636752	12.369028	12.67764	PREDICTED: similar to oxysterol-binding family protein [Vitis vinifera]	1.00E-65	ref|XP_002283434.1|	CAGTTGGAAGAACACGTGTGACTCTTAAAAGAGATGGTGTGGTTTTAGATCTAGTGCCAC	xtzbca0_0002_D05.ab1
[truncated: 9,603 more rows]
