# Supplementary material for: Analysis of the transcriptional responses in inflorescence buds of Jatropha curcas exposed to cytokinin treatment
Source: BMC Plant Biol. 2014 Nov 30;14:318. doi: 10.1186/s12870-014-0318-z (PMC4272566; doi:10.1186/s12870-014-0318-z)
Supplement: Additional file 5: — 41,651 probes designed using Agilent eArray software. [file 12870_2014_318_MOESM5_ESM.xls]

## Sheet: 030157_D_GeneList_20100914
Additional file 2 Total of 41,651 probes were designed using Agilent eArray software.
Probe_ID	Target_ID	sequence
CUST_1_PI425515147	xtzaca0_0001_A01.ab1	CCATTTGGATTAATTCACTTCCAGTTCAATATTGGTAAAAGCCCTGCAGTTGCTATAGCA
CUST_10_PI425515147	xtzaca0_0001_A11.ab1	GGGTTAAAGCTAGCAGTGACTGGGTTATGGATAGTATGAATAAAGGAACTGATAGTTATG
CUST_100_PI425515147	xtzaca0_0002_B05.ab1	AAATGGACAAAGTATCTGGATGGTCAGTATGATAGGAGTGATTTTGAGGACATCATGTAC
CUST_1000_PI425515147	xtzaca0_001372.z1.scf	ATGAAATACTTATTAATCTCACCCCAATGCCTCTGCATTCACCCATAATTGCTAGTCCTG
CUST_10000_PI425515147	xtzbca0_007482.z1.scf	CTCGGTTCAGTTTCTCGCATTTTAAAGAAATATGTTATTGAGAAGTTAAGGTCGAGAGTC
CUST_10001_PI425515147	xtzbca0_007483.z1.scf	GGTTGAAGAGGAGACTGGTATTTGCTTAAAGCTGGAAGACATGGTTGAGCTCACAGACTT
CUST_10002_PI425515147	xtzbca0_007484.z1.scf	GCTATTCTTGGGTGTCCCAACCAGCAGCTCTTTGCTGTACAAAGATGAATTTGAGAAGAT
CUST_10003_PI425515147	xtzbca0_007485.z1.scf	TTGCTGAGAAAATGGAGCTAAATGGAAGGAAATGGAGACAATGAGTCTTTTAGTTATTGT
CUST_10004_PI425515147	xtzbca0_007486.z1.scf	GATGTTCAAGAAAATATTGGACCAAGGACAAGCTGGTGACAATGTGGGTCTTCTCCTACG
CUST_10005_PI425515147	xtzbca0_007487.z1.scf	ATGGTCCACAAAATCCCTCCCAGTGATAAAGTTTATGAATACATACTATTCCGTGGAAGT
CUST_10006_PI425515147	xtzbca0_007489.z1.scf	AGGGTCTAGACCCGTCTACTTTAAAAAGTCTTCCCACTTTTGTTTATAGCGCGAAAACTC
CUST_10007_PI425515147	xtzbca0_007490.z1.scf	GGGGATCCACAACACCATCATTTCAAACCTCTCTCTCATTACAGAAAATGCCATTAACTT
CUST_10008_PI425515147	xtzbca0_007491.z1.scf	ATGGAGCAAGGGCTTCTTCTATGGAGTCCTCGACATCCCTCCATTCCCTTCATTTCCCTC
CUST_10009_PI425515147	xtzbca0_007492.z1.scf	CGAGGAATCTGTGGTCAAATTCTTTTTCCTACAATTGGAATGATGATGCGGTCAACACGA
CUST_1001_PI425515147	xtzaca0_001373.z1.scf	AGTTTGGGATATGCTGATTTACCTTTGAGGATTCTTTGCGTTATACTGGAGCAGTTGGAT
CUST_10010_PI425515147	xtzbca0_007493.z1.scf	CTACTCTTTTCATAATGACCATACTATCACCAACGGAAACCAAGGAAATCCCCATTAATT
CUST_10011_PI425515147	xtzbca0_007494.z1.scf	GGATTCCTTATGGTGGTCTTGTTGTTAGTGGGGGTCTCCTTGGTTTCATATTTTCTAGAA
CUST_10012_PI425515147	xtzbca0_007496.z1.scf	CCTAAGATTCTTGTTATTGAAGGTCTTCACCCAATGTATGATCAACGTGTTAGGGACCTC
CUST_10013_PI425515147	xtzbca0_007501.z1.scf	AGAGCTCAAAGATGACTATTGCAAATTCGTGCTCTACGACACAGACTCCTCCATGGCTAA
CUST_10014_PI425515147	xtzbca0_007502.z1.scf	GCTTATTTGAGAGCGCTGAAGAATACTGGTGTAACCCTTAGGCAATTCACTGAATCAGAG
CUST_10015_PI425515147	xtzbca0_007503.z1.scf	CACTTGTTACTGATAAGGGCAAAGATGGTACAACTGAAATTGAGGTTAATAGTAACGCAA
CUST_10016_PI425515147	xtzbca0_007504.z1.scf	GAGGCTTTGCCTATGAGGAGAGGAATATCAAAATTTTATGATGGCAAATCAAAGTCTTAC
CUST_10017_PI425515147	xtzbca0_007505.z1.scf	AAGAGCAGGTTATTGTTACTGGGCAAGAAGAACGGCAAAAAAGGGAATCAAAAAGTTCCT
CUST_10018_PI425515147	xtzbca0_007507.z1.scf	CAAATGGTAATATCTATTTCAGCGTCGCAAGCACTAAATTTGGGTCCACAATTGGTATCT
CUST_10019_PI425515147	xtzbca0_007508.z1.scf	GCATGTGGAAAAACCTTTCAGTGGAGGAGAGTAAAAGATTGGCTCGTGAAAATGCTAGAG
CUST_1002_PI425515147	xtzaca0_001374.z1.scf	AAGCCATGACCATCCAGTGTAAGGTGTGTATGCAGACATTCATTTGCACTACTACAGAGG
CUST_10020_PI425515147	xtzbca0_007509.z1.scf	AGGGTTGGATATAGTGACCAGGGATAGCGGTTCTACTCTTATCATGCCTTTACTGGATAA
CUST_10021_PI425515147	xtzbca0_007510.z1.scf	TATGCTCAAGTCCAAGGTCGACATGAGTGATCCAAATGCAGAAAAGACATTAAGCAGGCT
CUST_10022_PI425515147	xtzbca0_007511.z1.scf	TGCTACAAATTTTTGCCCACCTAATTATGCTCTTCCTAATGACAAGGGGCGGCTGGTGTA
CUST_10023_PI425515147	xtzbca0_007512.z1.scf	ATAATGAGGTTTTTGTTATGAGACTCAAACCACGAGACATGCTCCGCCCCAAGATTTCTC
CUST_10024_PI425515147	xtzbca0_007513.z1.scf	TTCCAGGAAGAGCTGTTTCAACTCTCACCTGCTCTTCTTCTTCTTCTTCGAGAAGCAGTT
CUST_10025_PI425515147	xtzbca0_007514.z1.scf	TCTGGAATTCCCAAGTTTATCTTGATCTCGGTGCATGATTATAATCTACCATCATTTTAC
CUST_10026_PI425515147	xtzbca0_007515.z1.scf	GTTTAGGCAATTCCGCTGGAATGGATCAACATTCTCCATCAATGGATTGGCGAAATCGAG
CUST_10027_PI425515147	xtzbca0_007516.z1.scf	ATCTTACTGGGAAGATGAGGGAGTGGTAAAGATTGATTAAAGAGTTCGATCGTGAAATTA
CUST_10028_PI425515147	xtzbca0_007517.z1.scf	GATCCTTCAGCTTTGCCTCCAGTAAATAGCCAGTCATCAAGTTGATCTGATATTGAAGTC
CUST_10029_PI425515147	xtzbca0_007518.z1.scf	CCGCCATCCCAACAGTCTACGTAAGTCATATGACACATCAAACTATATTCAAGATATCTG
CUST_1003_PI425515147	xtzaca0_001375.z1.scf	GAAAATATTAGCTGAGATGGGATATGAATTCACCGTCACTACTGCAGATATTGATGAAAA
CUST_10030_PI425515147	xtzbca0_007519.z1.scf	TTAGCTTGATATTTGGACATGGCCGTTGAGAAATATAGCAACCTGGCGCCAGACTCACAT
CUST_10031_PI425515147	xtzbca0_007520.z1.scf	TTTGGTTGTGACTGTGATGTCTTCCATGGGAGAGGAGCAGATTTGTGTTCTTAAGGACAT
CUST_10032_PI425515147	xtzbca0_007521.z1.scf	ATGGTTGTGTCGATCACACGATTCCATTTCACCTGATGATGAGTATCGTTCATCTCGGAA
CUST_10033_PI425515147	xtzbca0_007522.z1.scf	TAGACGAGGATTTGAAAGCCGAGTTTTTGTGTCCGTTTTGCGCTGAGGAATTTTGACGTG
CUST_10034_PI425515147	xtzbca0_007523.z1.scf	GCGTGTTTTTGAATTGGATTTTCGTTTTGAGTTTTGTTCTGGTTTTTCTAGCGATGTTTG
CUST_10035_PI425515147	xtzbca0_007524.z1.scf	AGTGCGGGTTTAGCCAGAAAGTTGTTGATGTTCTGAATAAAGAAAATGTGAAATTTGGAA
CUST_10036_PI425515147	xtzbca0_007526.z1.scf	CAACTATCTCACCTGAATTGTGAACGGAGCTTGAACTGTTCGTACCGTGGAAAATTTTTG
CUST_10037_PI425515147	xtzbca0_007527.z1.scf	AAATCAAGAAGAAGCTGAGAGAATTGAAGTTGCATACCGTTTGCGAGGAGGCCAAGTGTC
CUST_10038_PI425515147	xtzbca0_007528.z1.scf	CTGAACGCGGAAGTTAAACTGCTCTTTGTGAACTTAGAGCATGATCCTCCGAAAGATGGT
CUST_10039_PI425515147	xtzbca0_007529.z1.scf	ATGTCTAGAAGTGCTGCTGCTGATTTTGCAGTTGAAGAAGAAAGGAAGTATCTGGGATAT
CUST_1004_PI425515147	xtzaca0_001376.z1.scf	GTTATTGAAGATGACAACCTACGGGAAAGACACTTAGGGGATCTGCCAGGACTTGTACTA
CUST_10040_PI425515147	xtzbca0_007530.z1.scf	AATATGTTGGATTATTTGGACCTGTGTTTGGATTTCATTGATCAGAGTAGAAAAGAGGGG
CUST_10041_PI425515147	xtzbca0_007531.z1.scf	TTCTGGTCAAACGCCTACATCAATTGGATCACTTACTAATTTGGAAGAATTATACCTTGA
CUST_10042_PI425515147	xtzbca0_007532.z1.scf	ACTGGAGTGTGTGTGTGAATCTCAATGCTATGAGCAAATAAATTCTGTCTTTATGTACTT
CUST_10043_PI425515147	xtzbca0_007533.z1.scf	CAAATGGAAGAGATACAGAGAAAGCTGAACGGTATTGAGTTATCCTCGAGCTAACGCTCC
CUST_10044_PI425515147	xtzbca0_007534.z1.scf	TACATGGGATTCACCAAAAGAGCAGATCTTTGAGATGCCAACTGGAGGAGCAGCTATCAT
CUST_10045_PI425515147	xtzbca0_007535.z1.scf	CCGGATTACAACTCTGGGAAGTTGGAGGTACAGTATTTTCATCAACATGCCGGTATCACT
CUST_10046_PI425515147	xtzbca0_007537.z1.scf	AAGGGTGAACTCGTTTCTGAATGATTTGGTGGTTGGGATTATAGATGAAGCCATGAAAAA
CUST_10047_PI425515147	xtzbca0_007539.z1.scf	TTTTGTTCTCTGCAATTGCAAGATTTAGCCATGGCTACTCTGTGTTTGACCTTGACACAC
CUST_10048_PI425515147	xtzbca0_007541.z1.scf	TTCTGCAAGTCACAGCTTTAGTTGCACTAATTGTATCGGATTGTCAGAGAGCTGAGGATA
CUST_10049_PI425515147	xtzbca0_007543.z1.scf	ATTTGAAAAATTAGACAACGTACGACAGCGGAACTACGGGAAGGTGTACAGAGCGAGAGA
CUST_1005_PI425515147	xtzaca0_001377.z1.scf	AGCACGGAAAATTGTCCCCTGAACATGTCCCTGAAGTTTATCATTTTGAACGCACTATGT
CUST_10050_PI425515147	xtzbca0_007544.z1.scf	ATATTTAAAGACAAGGAGAATTCGGGAAGCAGAAGAAGCAGCTCGGCGATCCAAAATAAG
CUST_10051_PI425515147	xtzbca0_007545.z1.scf	CCTCTTGTGCTCTTGAGAAGATGTTCAGTTGTTTACCATAGGTCAATGTGGATCTCATGG
CUST_10052_PI425515147	xtzbca0_007546.z1.scf	AAATCTGGGATCCAGAAAGTTTGTGGTGTTGCATCTTCGCTTTGATAAAGATATGGCTGC
CUST_10053_PI425515147	xtzbca0_007547.z1.scf	TGCCTTAACATCTTGCGAGAAGACTGGAAAACTGTCCTCAACATAAATACTATTATCTAT
CUST_10054_PI425515147	xtzbca0_007548.z1.scf	AATTTGTTGGAATTGCTGCACCTTCTCTTGCAAGGATTCTCCCGATTGATTTGGCCATGT
CUST_10055_PI425515147	xtzbca0_007549.z1.scf	CGGCTTGGTTAAGAGCCAACAAGAAGAAGAAAAGCATCTTATTCTAATGAAAGACATTTT
CUST_10056_PI425515147	xtzbca0_007550.z1.scf	CTTACACCAGCTCACATGGATTTAAGATTCTTTACTCTTGGAAACTTATGGTCGGTAGTT
CUST_10057_PI425515147	xtzbca0_007551.z1.scf	GAATCATCGTTTTGGAAAAAGTTTTCTTGGGTGAAACTCAGATGTGGATCGTCATTTGAG
CUST_10058_PI425515147	xtzbca0_007552.z1.scf	TTGCAGCCAAGACAGGTTGCAATATGGTTTCAGAATAAGAGAGCTAGATGGAAGTCTAAG
CUST_10059_PI425515147	xtzbca0_007553.z1.scf	TGACTCTCAAAGGAAGGGTAAATGTGTCGTGCTGAAAACTTCTACTCGTCAGACTATTTT
CUST_1006_PI425515147	xtzaca0_001378.z1.scf	CTCAAAAGCAATTAAAAGAAAGTATTCTGGAAAACTATGGTGAGTGTGGTTTGGCTTCAT
CUST_10060_PI425515147	xtzbca0_007554.z1.scf	ACTTAAGAACCCAGAAGATAGACCCTCAATCGAGGATGTGTTGTGGAACTTGCAGTTTGC
CUST_10061_PI425515147	xtzbca0_007555.z1.scf	CAATATTTATTGTTGTGGAGCAGGAACTGCTGCTGATACAGAGGCAGTAACAGACATGGT
CUST_10062_PI425515147	xtzbca0_007556.z1.scf	CCATTGACTGCAAATACTTTTAACTCCTAGCCTTTCTGCGTTTTGAATGAAAAAGCAAAT
CUST_10063_PI425515147	xtzbca0_007558.z1.scf	TTGCTGATCAGTTTGGAATAGGGACACTTCGATTGACAACTAGACAGACATTTCAGCTCC
CUST_10064_PI425515147	xtzbca0_007559.z1.scf	TTGTGCTGGTGCTCTATCTCCTCTTGAGGTTCATTGTCGTTTTGGGTCATCCTTCATTGT
CUST_10065_PI425515147	xtzbca0_007560.z1.scf	TGAGGTTTTAATTCCGTGCAAACAGAATCATTTCTAAGCAGAATAAGCCCATCAATTCAT
CUST_10066_PI425515147	xtzbca0_007561.z1.scf	TGACTTCTTTTGGCGTTGTTTCCCAAATGGCAAGGGGGTGTTTGATAATGTCACAACAGA
CUST_10067_PI425515147	xtzbca0_007562.z1.scf	GGGGTGATTGTGGTTTATTTGATTAAGCTATAGTGCAAAGTCAATATGGCTAATGATGGT
CUST_10068_PI425515147	xtzbca0_007563.z1.scf	ACACAGAACCGCAAGGCCATTTCTTCAAACTGAACGCAAACTTCGAAGAAGTAAAATTCG
CUST_10069_PI425515147	xtzbca0_007564.z1.scf	ACCTCCTTAATTTCCACAGAGAATCGAACAGCGCCTCCTAAAGATTTCAAAGACGCGCAA
CUST_1007_PI425515147	xtzaca0_001379.z1.scf	ATCAATACTTTCTATCCTTTCAATTCTATCGAATGGCTGCCTCTACAATGGCCCTTTCCT
CUST_10070_PI425515147	xtzbca0_007565.z1.scf	GAAGGGGGTTGTGGAACCTTCATTCCAATTTATTTCAACTTGATCTCTTCAGTGAGACAA
CUST_10071_PI425515147	xtzbca0_007566.z1.scf	ATGGAACAGTTCTGAAGCTGATGCACGAGAGGACAAATTTCGGGTTCATTCCCATGATGT
CUST_10072_PI425515147	xtzbca0_007567.z1.scf	TAATTGGAGAGAAGAATTCCTCATACAGGCAAGCCCTTCTGATCCAGAGAATTCCCATTT
CUST_10073_PI425515147	xtzbca0_007568.z1.scf	TTGTATGTTTTATGGACAGCCTGAACCTCCTGCTCCTTGTACTTGTCCTCTTAGACAAGC
CUST_10074_PI425515147	xtzbca0_007569.z1.scf	TCCTCAGTTGTGACAAACCTAGAGGATACTAATGAAACTGGAGAAAGTAGTGAAATCATC
CUST_10075_PI425515147	xtzbca0_007570.z1.scf	ATTTTATGATGGGAGGCTGGTGGAGTGGTGTGCCTACATTGACTTATGATAATCAGTTCT
CUST_10076_PI425515147	xtzbca0_007571.z1.scf	TGAGTGAGGATGTGAAGAGGAGGTTTTATAAGAACTGGTGCAAGTCCAAAAAGAAGGCAT
CUST_10077_PI425515147	xtzbca0_007572.z1.scf	TATTGTTCTCGTGGAGTCCCCTATAAAACCTAAAAGGGTTGTCACCAAACGCGTGATTGG
CUST_10078_PI425515147	xtzbca0_007573.z1.scf	ATAGCTTAAGGAGGTGGAAAGAGAAGCTGCTTGGTTGTGTAGAAAGTGATTTACATGGCC
CUST_10079_PI425515147	xtzbca0_007574.z1.scf	TTCATATGTACAGCGAAGACAGAATGGCTTGATGGGAAGCACGTGGTGTTTGGCAGAATT
CUST_1008_PI425515147	xtzaca0_001380.z1.scf	AATGTAGAAAGGTCACGACTTTAGCCTCAGAGAAATGGGAATCGATGGAGATGTGATTCT
CUST_10080_PI425515147	xtzbca0_007576.z1.scf	TGATCCTGTTTGGTCAGAGATGGAGTTCGGTTGGAAAATTGTGGTAGGATCCATAGTTGG
CUST_10081_PI425515147	xtzbca0_007577.z1.scf	CATAAGGTTTGTTGCAGCATGCAAAAAGCCAGCAGTTTATTTGTGTCATAACAGAATATT
CUST_10082_PI425515147	xtzbca0_007578.z1.scf	TGCCTGTAGCGGACATTTGAGGAAAGTGAAAGAGACTGTCGAGATTACGTAAAACTATAA
CUST_10083_PI425515147	xtzbca0_007579.z1.scf	TCCAGAATTTCAAGACAGAAGGACAAATTGTTCCTTCTGAGGTAACTGTGAAGCTTCTGC
CUST_10084_PI425515147	xtzbca0_007580.z1.scf	GACTTTGATTTTGGTGTTGATCCTAATCTAGATCCTGAACTGGCTCTTGCGCTTAGAGTT
CUST_10085_PI425515147	xtzbca0_007581.z1.scf	CATTAGATTAGATGCCCCAGAGAGTGATAATCATATAATCGAATCAGGTTGATAAAGGTG
CUST_10086_PI425515147	xtzbca0_007582.z1.scf	AGGTCTTGGTCAGTCAAATGTATTATAGTGGATATGGAGTGCCTAAAGATGCCCAAAAGG
CUST_10087_PI425515147	xtzbca0_007583.z1.scf	ACGACATCGTTTTTGGGTTGTACGGAGATCAATGGAGGCAAATGAGAAAAATTTGCACGT
CUST_10088_PI425515147	xtzbca0_007584.z1.scf	TGAGACAGATAAGGTTACAATTGATGTGGCTAGTCCAGAAGCCGGTGTGATAAAAGAGTT
CUST_10089_PI425515147	xtzbca0_007585.z1.scf	GGAACGGAGTACCTTGATCTGTGTCTAATTCACTTTCCAGTGAGTTTGAAATCAGAAACC
CUST_1009_PI425515147	xtzaca0_001381.z1.scf	TGACGAATGCATTGTCTAAAAAGACTGATGACAATGCTGGCCAAGAGATCCTGAAGAATG
CUST_10090_PI425515147	xtzbca0_007586.z1.scf	ATACCATATGAAGGTTTAAAGATAGAAGAGTCTTATGAAGCTAGTTCCAGAGGACTAGAA
CUST_10091_PI425515147	xtzbca0_007587.z1.scf	GGCAAAAACTTAACGACAGAGTCAACTAAGAGCGGTGAGATCTCTCGTGAAGACAAGGAA
CUST_10092_PI425515147	xtzbca0_007589.z1.scf	CTTCCTTCTGCTGGCCTAAGAGTTGGGCAACTTGTTAACATGAAGTGGAGGATTGAAAGA
CUST_10093_PI425515147	xtzbca0_007590.z1.scf	ATTTTTCCTTTGACCTATTTGGATACAGCTTGGCCCTTACTTCTGTTTTCTTCCAGACAA
CUST_10094_PI425515147	xtzbca0_007591.z1.scf	TTGCATAATCGCCTCCCTCCAAGGGAAAATACCAAGTGCAGCTTTTATCTGCATCCATGT
CUST_10095_PI425515147	xtzbca0_007592.z1.scf	CTAGAACGACTTACCCGTGTCTTTACTCAGAAGATCATGATCTCATTGGTACTCATACTG
CUST_10096_PI425515147	xtzbca0_007593.z1.scf	ATTTGAAGCAAAGAATCCTGTAAGTTCATCGTTGCTGTGGAAATGAAAATGGTAGGGTAA
CUST_10097_PI425515147	xtzbca0_007594.z1.scf	TCAGATAATACGCTCTAGCCAGGCATTGACTGATGATCACTGTCAGTATTTCTTGTATCA
CUST_10098_PI425515147	xtzbca0_007595.z1.scf	CAGTTTCATTGGCAAAAATCACGACTGGGAATTTTCTGTAGAAGCCCATACAACGCCACG
CUST_10099_PI425515147	xtzbca0_007596.z1.scf	TTGAGTCCACTTTCAGCTGTTCCTTTGGTAACTCTTGTTGGTTTTGGCCTGTACGAGCTT
CUST_101_PI425515147	xtzaca0_0002_B06.ab1	ATATCGTCATTGTCCTTTCTCTCAGCAAAACCAAACCTTTCTTTACCAGTAAAGTTTGAT
CUST_1010_PI425515147	xtzaca0_001383.z1.scf	AAATTATACATTCGACCATTGCTGGTGATATAGTTCTTGCAGCTGCCTACTTCCCATGAG
CUST_10100_PI425515147	xtzcca0_0001_A01.ab1	TGGCGCATTTAAAGTCAAGTCTTTACTAAGGAGATCTATAGCAGGAGAGATTTTCTTTGT
CUST_10101_PI425515147	xtzcca0_0001_A03.ab1	TGTTGATGCAAAGCTACTTCCTTGCAACCACTTGTTTCATCCTGACTGCATTCTCCCATG
CUST_10102_PI425515147	xtzcca0_0001_A04.ab1	GGACAGTGCAGTACAATAATATCAAATTTCAAGTATGGGATCTTGGTGGGCAAACAAGTA
CUST_10103_PI425515147	xtzcca0_0001_A05.ab1	TCTGGTGTCCAAACGTATGTAATTAACAGTGCAAGGGTTGTTTTCTTGAATGAAAGGCCG
CUST_10104_PI425515147	xtzcca0_0001_A07.ab1	CCTTTCAGATATAAATCCTGATGTTGTGCTTGAGAGCTATACGCTGAACATCACAACAGT
CUST_10105_PI425515147	xtzcca0_0001_A09.ab1	AACTTCAAATTCCACTTCTCGCATGGTTATTCATTGCATGTCCACTGCTACAGATATGCC
CUST_10106_PI425515147	xtzcca0_0001_A10.ab1	GAGTTCTCTTTAGATTTTGATAAACACGCAAAACAATGTTGCTTTACAAGCCCAAGAAGA
CUST_10107_PI425515147	xtzcca0_0001_A11.ab1	AAATATGCTCGCTACTTCTTCTAGCACCCTCGTTTCCATGGCATCACAATTGTCAGAAGC
CUST_10108_PI425515147	xtzcca0_0001_A12.ab1	ATTAGCTCTTGCTAGCTCCACTGGTCATGGGACTAATATAATTGCTGGTGTGAGTTTGGG
CUST_10109_PI425515147	xtzcca0_0001_B01.ab1	GGTCTTCAAAAGCACTCTGGTGATGCTCGGGCATTTTCTTTTCTCAAGATCCTTGAACTT
CUST_1011_PI425515147	xtzaca0_001384.z1.scf	CTGTAATATACAAGAAGCTGGAAGCATCGTCAGATGACATTGCCCTTCTGCGAGCTTATG
CUST_10110_PI425515147	xtzcca0_0001_B02.ab1	TTTTGTGCGCTTGAAAACCTGTGATTGAAGAAGGAATCCTCTTATCTGTATTCTCCTCGC
CUST_10111_PI425515147	xtzcca0_0001_B03.ab1	AAGCTTGCTGTCAACCTCATTCCGTTTCCTAGGCTTCACTTTTTCATGGTTGGCTTTGCA
CUST_10112_PI425515147	xtzcca0_0001_B04.ab1	CATGGATAGAAATGACTATTACGGAGGAGAGACTGCATCACTTAATCTTATCCAGCTCTG
CUST_10113_PI425515147	xtzcca0_0001_B05.ab1	CAGATGTACAGTACATTCTTGTTAGGCAAAGCTAGCCATAAAGATGTCAAAGACAGCACT
CUST_10114_PI425515147	xtzcca0_0001_B06.ab1	AGCAAAGGCATGAGGTGCCACAAAATTTTAGAAGGCATTTAAGTTCAAGGTTGAGAAGGC
CUST_10115_PI425515147	xtzcca0_0001_B07.ab1	TCTGATAAGGTATCAGGTGCTGCTGTGACTCCAGCTGGTTTTTCAGAAAAATCAGTGGGA
CUST_10116_PI425515147	xtzcca0_0001_B08.ab1	GAAACTTGGTTTTCTGATCCAGAATTTTGCAAGGAAAATAAGCTTTGGTACGTAGTCTCA
CUST_10117_PI425515147	xtzcca0_0001_B09.ab1	ATATATCTAGCTATTTACCAGATGGATTCTTAACAAGGACTAAAAATATCGGCCGTGTGA
CUST_10118_PI425515147	xtzcca0_0001_B10.ab1	AATTCGTTGGGTGCTGATTTTCCGTCGTTTTGTTTTGCTTGCTTCTCTGGGGTATACCCT
CUST_10119_PI425515147	xtzcca0_0001_B11.ab1	AGGAAGACCAAAGAGGCTCACAACAAATGGATATTGGAAAGCTACAGGATCTCCTGGTCA
CUST_1012_PI425515147	xtzaca0_001385.z1.scf	GTGTTTTCATTTGCACTCGGGCCTGATTCTGAACCAATCACCTTTGAGGGGAAAATTATG
CUST_10120_PI425515147	xtzcca0_0001_C01.ab1	AAGATTCATGAAGAAGAAGGAATTAGGACAGATCGGTTGATGGGAGATGTGTTTACTACG
CUST_10121_PI425515147	xtzcca0_0001_C02.ab1	TGCGTAATAACAGAATCTCAGGACCACTTCCCCAAGATTTTGGGCGTCTCCGAATGTTAA
CUST_10122_PI425515147	xtzcca0_0001_C03.ab1	AGAAGAACCGTTGACTTGCTTGGAAATCTGACTTGTATATTCAGCCTGAGCATCCCCATG
CUST_10123_PI425515147	xtzcca0_0001_C04.ab1	ATCAAGTAGAAACCGTGTCAAGGAATACTCAAAAGAGGAACACATAGGAGCTGCAAAGAG
CUST_10124_PI425515147	xtzcca0_0001_C05.ab1	GATTTGAATGTGACAGGCATGGTTATGGATGATAAGGAAGTAACAGTAGTGAACGGTCGG
CUST_10125_PI425515147	xtzcca0_0001_C06.ab1	TAACCTGTTGATGGACAGAAAAACAATGATGCTTAAGATTGCAGATCTTGGACTTGCTCG
CUST_10126_PI425515147	xtzcca0_0001_C07.ab1	TTCCAAAATTTGTGGGTTCTGGATCTCCATATCCCGTTGAAGACTCCGCTAACAAGTCTG
CUST_10127_PI425515147	xtzcca0_0001_C08.ab1	TATTGCCTCCACAAGATAGCTATACTTCGATGCTAAGAAATAATGTTCGTTCCCGTGCCT
CUST_10128_PI425515147	xtzcca0_0001_C09.ab1	GTGGGGACCGGCGATTGAGTTATGATACTATTGGGTGCTTCTATTTTACAAGTCTTGGAA
CUST_10129_PI425515147	xtzcca0_0001_C10.ab1	AGACATCCTTTTCATGGAACAAGCGGAGAAGTGGCAATCCCTTTAACAAATCTGATGAGC
CUST_1013_PI425515147	xtzaca0_001386.z1.scf	TTCACAAAATTATGATATCGAAGTGCTTGATGCAACTGAATCTGAAGTCATTGAAATGGC
CUST_10130_PI425515147	xtzcca0_0001_C11.ab1	TGCCAGTAATGTCCTTCTTGATGAAGAGTTTGGAGCACATTTAATGGGAGTTGGTCTCTC
CUST_10131_PI425515147	xtzcca0_0001_C12.ab1	GCTTGTTGTTGGTGTGCTTGTTAAGAATCCCAACCCTATTCCAATCCCTCTCATTGACAT
CUST_10132_PI425515147	xtzcca0_0001_D01.ab1	AGTAAGGCTTTAGATTACGCAATTCGAGCTTCTAAGTCTTTTGAGCGATGCGCCGTCGAT
CUST_10133_PI425515147	xtzcca0_0001_D02.ab1	AGAGGTGTTACACTACTATTTCATGAGCCTCCAGATGCTCGCAAACCTGATGTAAGATGG
CUST_10134_PI425515147	xtzcca0_0001_D03.ab1	AAATTTAAAGAGATTGATTTGTGAAGTTTGTGATGTCTCCACCTCTGTTGGGTGTGGAGG
CUST_10135_PI425515147	xtzcca0_0001_D04.ab1	TGAAACTGAACCAGTTGAAGGTGAGACCAAATACTGTGCTACTTCTTTAGAATCCATGCT
CUST_10136_PI425515147	xtzcca0_0001_D05.ab1	AAGGGAGTAAGGCGTTTTTCATGTTTTTGGACTCCATTAAGGAATGTTATGAGGCTTTGG
CUST_10137_PI425515147	xtzcca0_0001_D06.ab1	GGAATTATCAAAAGAACAGCATCCATTACCAAGGACCAGCATCTCCTACCAGGTGAAAAC
CUST_10138_PI425515147	xtzcca0_0001_D08.ab1	GTGGGATACTCTTTGGGTTTTTGGATGACAACAAAAGGTATTTGAAAGAAGAAACAAGGT
CUST_10139_PI425515147	xtzcca0_0001_D09.ab1	GCAAGCAGAAAACAGAGAAGGCAAAACTTGAAGTTCCAGCAGATGCTGACTTAGATATTC
CUST_1014_PI425515147	xtzaca0_001387.z1.scf	TGGAAGTGTAATGGGACAAAAGAATCTATCACTAAGCTTGTTTCTGACTTGAATGATGCA
CUST_10140_PI425515147	xtzcca0_0001_D10.ab1	AATCGGAATGAGCCGGTGAAGGTTAGGTCATGGAAAGATGAAGTGGAACTGTCAAGAATG
CUST_10141_PI425515147	xtzcca0_0001_D11.ab1	CGGCTGCCATTAGCATTTATCTACCAATTTGTTAACTGAACTTCATTTGCAAGAGTATGT
CUST_10142_PI425515147	xtzcca0_0001_D12.ab1	AATTGGAGTTTGAGATTCCTCCTGAGGCACAACGCGGCAGTTTATCAACTGTTGAAGGTA
CUST_10143_PI425515147	xtzcca0_0001_E01.ab1	GGGTCAATCGAGTCAGAAATTCAAGCTTGGATCGATCGTGAAAGCATCGAGAGCTTAACA
CUST_10144_PI425515147	xtzcca0_0001_E02.ab1	AAAGTATTGGAGATTGGCATTGGCACTGGCCCCATCTCAATACTATGCTAGTGATGATGA
CUST_10145_PI425515147	xtzcca0_0001_E03.ab1	CCTCAAACTAAAGAGCATATCTTGCTGGCGAAACAAGTTGGTGTGCCAAACATGGTCGTA
CUST_10146_PI425515147	xtzcca0_0001_E04.ab1	GCTTCTTTGGTGCAAAGAGCCAGCATTTCTAACTTAACTGGAGTTCAGGGTGCTGTTAAT
CUST_10147_PI425515147	xtzcca0_0001_E05.ab1	TTTATCATATGGTACACACACCACTCCTTCATGTTCATTGACCTCAGCCAGGATGGTCAT
CUST_10148_PI425515147	xtzcca0_0001_E07.ab1	CATGAAGAATACGAAGATTCTCGAGATCAATCTGATCTCTGCGCAAGGTCTAAATCCGCC
CUST_10149_PI425515147	xtzcca0_0001_E09.ab1	TTCCTCATGACTGGGGAATATCAATTGTAGTCATTATTGCTGTACTCACATCATTAGATC
CUST_1015_PI425515147	xtzaca0_001388.z1.scf	TTGCACATTTGACTGGAACATATTAAGATCTTCACTTGATGATTCTGCGGCAGCTCCTCC
CUST_10150_PI425515147	xtzcca0_0001_E11.ab1	TTTTTCAATATTTAATGTGAATGATGAGCTAGAAGATGCGGAGAACAATGGTGGAGAAAG
CUST_10151_PI425515147	xtzcca0_0001_E12.ab1	CAGTTCGGCTAAGAAATCGGCCCGTAAAATATCCGACATTGATCTAGTCGATGAACAGGA
CUST_10152_PI425515147	xtzcca0_0001_F01.ab1	GAGAAAGACTGGACAGATGTTGATTTCTTGACTTCTGAGAAACCACCCACATGGGGTTAC
CUST_10153_PI425515147	xtzcca0_0001_F02.ab1	CTATGTACAATCTCGAAAGGAATGGCAACCGTGATTATCTTTCTGCTGGCAAGACGATTC
CUST_10154_PI425515147	xtzcca0_0001_F03.ab1	GAATCGTGTCTACCAGTTGAAAAACGTGTTAATTACAGAAATATTTATCATGCTCTCTGC
CUST_10155_PI425515147	xtzcca0_0001_F04.ab1	ACAGACAAGTTAAGGTCTTTGGTGAGGAAATGGCAAACTTTGATCGAAGCTCATGTGGAT
CUST_10156_PI425515147	xtzcca0_0001_F05.ab1	AGTATGTGGTTTTTGTTTCTGGGCTCAGTCTTGGAAGCATCAGATCAACCCACTTCAGTT
CUST_10157_PI425515147	xtzcca0_0001_F06.ab1	TATCCTTTATGGATGGCATAACAATGGGTTTTGGAATTGGCCTTTCTGGTCATGGTCGCT
CUST_10158_PI425515147	xtzcca0_0001_F07.ab1	TAACCTTGGCTGGTCTCCTGTATATGTGGAGTCAAACCTTGGGGTCATGTCAATTGGATT
CUST_10159_PI425515147	xtzcca0_0001_F08.ab1	CAAATGACCCTACAATCGAACGTATTATCACGCCTCGAATTGCTCTTACCACTGCAGAAT
CUST_1016_PI425515147	xtzaca0_001389.z1.scf	ATTTGCACCATGCAGCCAAAGACTTTGGCAATAGGTTTCAGTTGCTACCTCTTGCAGTAC
CUST_10160_PI425515147	xtzcca0_0001_F09.ab1	TACGGCTGTAAAGGACATTAAGCCTGGTGAGCTGAATCATCCAATCGAAGTTCCTCAGTT
CUST_10161_PI425515147	xtzcca0_0001_F10.ab1	ACATTGAGCGCCAAATCCGAGATATACGGAGAGAAGAGAAAAGTGTACAGAAAGCAATCA
CUST_10162_PI425515147	xtzcca0_0001_F11.ab1	TCATCACCATCAGACACTTTTCTTCCACTGCGCTTAACAGTACCATTATGTGGTGGCAAG
CUST_10163_PI425515147	xtzcca0_0001_G01.ab1	ATGTGTTTGACTGGACTATATTGAAGTACCCACAGATTGGCTCCAGTTCTAGAGTGAGGC
CUST_10164_PI425515147	xtzcca0_0001_G02.ab1	AGCTTTATACCTATCTGTTGGTGGCATGCTGATGTTCGTCTTTACATATGCTTTAGGAGC
CUST_10165_PI425515147	xtzcca0_0001_G04.ab1	GAAAATCCACAAAAGAACAAATTCAGATTAGGTGGTTTAGTTCTCGAAGGAAGTGTAGTT
CUST_10166_PI425515147	xtzcca0_0001_G05.ab1	AAGGTGACCGGTATGAAGCAATATACAGCTTTTATTTCGGGGATTATGGTCATATAGCGG
CUST_10167_PI425515147	xtzcca0_0001_G06.ab1	CAACTCAGATGTGAAGCTCCGTCTTCAGTCAATGTGGAGTTTTATGGGTTTTATCAACCC
CUST_10168_PI425515147	xtzcca0_0001_G07.ab1	GGCGAAAAGGGTCTCAATCTAATGAAGTTTAGCAAATTACCTGAAGATGATATGAATGCT
CUST_10169_PI425515147	xtzcca0_0001_G10.ab1	GATTTTGGCGTTCTTTATGGTTTCCAATGGCCTTGTCTTATCCAACGTCTCTCAGAAAGG
CUST_1017_PI425515147	xtzaca0_001390.z1.scf	AAGAGTATCCTGATGGTGGTGAACCAGGATATTCAGAGTCACCTGCTCATTAATGCTGAT
CUST_10170_PI425515147	xtzcca0_0001_G11.ab1	CAGAGTTTGACTCTTGACTTCACAAAACCTAACATATTTAGCTCTAACGGTAAAAGCACT
CUST_10171_PI425515147	xtzcca0_0001_G12.ab1	TGATGTCAAGGAGGTGAATGTCTCTTATGCTTTCAAAGGCGAAGAATCTTGGCAGCCTCT
CUST_10172_PI425515147	xtzcca0_0001_H01.ab1	TATGCTTCAAATCAAGTTTTACCAGATGGGAAAATTATTGTTGTTGGAGGGAGATATCAG
CUST_10173_PI425515147	xtzcca0_0001_H02.ab1	AATTTACGTCAAAAAGGTGTTGATGCACGGATTGCATCTGGAGGAGGGCGCATGTATGTT
CUST_10174_PI425515147	xtzcca0_0001_H03.ab1	ATAGACAATCACGGGATTGACACTGAGGAAGATTATCCATATCAAGGACGGGATAGGTCC
CUST_10175_PI425515147	xtzcca0_0001_H05.ab1	AACCCAGATGTGCTGTTCCTTTATGTAAATTATGAGGAACACAAATCTATGTGCCATAGC
CUST_10176_PI425515147	xtzcca0_0001_H07.ab1	GAATGTGTAGCTGAAGATGCATTGGTTTTGTCGGATAATGCACCAGAATCCGATCCACAG
CUST_10177_PI425515147	xtzcca0_0001_H08.ab1	TAACTACAGAATCTTGAGTGGCCGTATTTGCCCTTGGGGGCTTATTTAGCAGTTTCTTAC
CUST_10178_PI425515147	xtzcca0_0001_H09.ab1	ACTGGAGTGTGTGTGTGAATCTCAATGCTATGAGCAAATAAATTCTGTCTTTATGTACTT
CUST_10179_PI425515147	xtzcca0_0002_A01.ab1	AGATGTTAGAACCTATAATGAAAGTGGAAGTGGTCACACCTGAAGAACATTTGGGAGATG
CUST_1018_PI425515147	xtzaca0_001391.z1.scf	CAAACATAATTTCCGGATTCCTTTTGTCTTGGGTTGCAGGAATCTCGGAGAAGCTCTACG
CUST_10180_PI425515147	xtzcca0_0002_A02.ab1	CAAAGGTTGTAGATTTAATAAATGATTCACCAGAAGGAGCTCGGCCTACTGTTCTGGTCA
CUST_10181_PI425515147	xtzcca0_0002_A03.ab1	ATATGGATTGTGATTTATCTTCTGGTTCTCTCTCTCTCGAGTTCTCAGGTCCTCTTCTCA
CUST_10182_PI425515147	xtzcca0_0002_A04.ab1	CAGTTAATTGGCTCAAGGCTAACGGTTCAAAGAAGGTAGGAGTAACTGGGTTTTGCATGG
CUST_10183_PI425515147	xtzcca0_0002_A05.ab1	CAATTGAAGATGTTTTCTCAATTCAGGGACGTGGTACTGTTGCAACTGGACGGGTTGAAC
CUST_10184_PI425515147	xtzcca0_0002_A06.ab1	CAATTCAACAACACAGAAAGCATACATAGAGGAACAGTGCCGGGATCTTCAGTTGCAGAA
CUST_10185_PI425515147	xtzcca0_0002_A07.ab1	CCCTAGTACATTAGCTTCTCCGCTTCTTCTTCATTCATATCAGTCAGCAGAATTGGCAAA
CUST_10186_PI425515147	xtzcca0_0002_A08.ab1	GATGATCAAGGATGCCATTGTGACTTTGAAGGAGAAGACTGGTTCTAGTCAGTATGCAAT
CUST_10187_PI425515147	xtzcca0_0002_A09.ab1	ATCAGTGATATCCCTGAAGCTAAGGAAAGTGGGTTGCTTCATTTGTGTGAGTTCATTGAA
CUST_10188_PI425515147	xtzcca0_0002_A11.ab1	TCTTTCAAAATCCTTTCAAATCCCAGCTGGTTCAATGTCCGTCTTCACTATCACGTCAAT
CUST_10189_PI425515147	xtzcca0_0002_A12.ab1	ATGAAACAGCAGAATCAAAGTCCCCAAGAGACGATGATGGGCATGGAACTCATACAGCAA
CUST_1019_PI425515147	xtzaca0_001392.z1.scf	CTTAAAAGGGAGATGGAGAAGCAGTCTATTGACCTTCTATCAGAGGAGTTGAAATTGCAG
CUST_10190_PI425515147	xtzcca0_0002_B01.ab1	GACAATATTCGACCTCATTTTTATAGGCGCTGTCAAGAACGAGCAGATAGTGAAAATGAT
CUST_10191_PI425515147	xtzcca0_0002_B02.ab1	ATCTTTCCTCAGAAAAGTAAGAAAAAGACCCGAAAACCTCGAGCAGAACTTGGACTGCCT
CUST_10192_PI425515147	xtzcca0_0002_B03.ab1	TAGTAGCCCAGTTTCTGTTTGTCTTCCTCACTCCACTGCCAAGGCTTCATTCTTAAACAT
CUST_10193_PI425515147	xtzcca0_0002_B04.ab1	TAAGCACAGACTCCGGCATGATTGATTATCTCAGTGGTGATGCCTACAAGTCTCAAGGAT
CUST_10194_PI425515147	xtzcca0_0002_B05.ab1	ATCAGTGAAAATGCTTATCTTTTTCGAGTTGCACTGGCTGGCATGCGGAAAAATGAATGT
CUST_10195_PI425515147	xtzcca0_0002_B06.ab1	GAATCTACATTGGGCATGCAAAACCTTCAACCTAAGATAAAAGCCATTCAACAAAGATAT
CUST_10196_PI425515147	xtzcca0_0002_B07.ab1	CAATGAAGAGAACATTTTGAGCGAAATCAGTCTTGAAAAGGATGTAGATGGTTTTCATCC
CUST_10197_PI425515147	xtzcca0_0002_B08.ab1	TTATTTTTAGCAAGGAAGGTGTCTCTAGTGCGAGCCATACTGTACATGGCAGCTCAATGC
CUST_10198_PI425515147	xtzcca0_0002_B09.ab1	TGAAAAAATTGTTGAAGCAGATCTCCATATAAATGCCTTGTGTATGGCATTCTATGCACG
CUST_10199_PI425515147	xtzcca0_0002_B10.ab1	TTGACGTTTTGACTTATATTGCATGGAAACTCTCCGGATTCCCGTCGAATCGGGTTATCG
CUST_102_PI425515147	xtzaca0_0002_B07.ab1	AAAGTCGATGATTCTGAAGATATGCTTCTCTACGGCGTTCTCCGCGATGCTGTTACTGTT
CUST_1020_PI425515147	xtzaca0_001393.z1.scf	ATGTTGTGGTTCAGCGCATTGAAGAGAAATTATCTGCATTGGGAAATTGTATAGCCTGCA
CUST_10200_PI425515147	xtzcca0_0002_B11.ab1	GAAAGGATACTCGGTGAAAAAAGGTCCCAATTATGCACCAAAAAGAAAGAAGCCAGCTAC
CUST_10201_PI425515147	xtzcca0_0002_B12.ab1	AGCAGAGGTTTCTAGAAGACGAGCAAGAATCAGGGAAACTCCAATTCCTGAAAACACTGC
CUST_10202_PI425515147	xtzcca0_0002_C01.ab1	TTCTGCCACATCGAGTTCAAGGAATCTCAATCCTCCTTTTCTCTTTTCGGCGTGAATTCC
CUST_10203_PI425515147	xtzcca0_0002_C02.ab1	TTGTCAAGACTGCCAAAACAGTTGCATCACCTGTACGTGCTATTCTGGCAATGGATGACT
CUST_10204_PI425515147	xtzcca0_0002_C03.ab1	TATACTGAGGAGCAAATCACGATCGTGAGGCAAATCAAGAAGAAGAAAGATTATTATGAC
CUST_10205_PI425515147	xtzcca0_0002_C04.ab1	ATTCAACTTGTGCAAGTCCCTGTAGCTCGTGGTAAAGCTGATTTAAATGCTTACCGCAAT
CUST_10206_PI425515147	xtzcca0_0002_C05.ab1	GCAAAGAAAACATTGAGAAAGGGTAATGTGATAATCACTGGAGCCTCATCCGGGTTGGGT
CUST_10207_PI425515147	xtzcca0_0002_C06.ab1	AGGCCTTCAAGTCATGCACAATGGAAAATGGGTTCCTATTAATCCTTTACCAGATTCTAT
CUST_10208_PI425515147	xtzcca0_0002_C07.ab1	CTCTATCAGCGGACGCTATTGAAAAGGCTCTGATGGAATTCAGGGCCAGTGGTGGGTACG
CUST_10209_PI425515147	xtzcca0_0002_C08.ab1	CTATAGCTTTTGCAACAAGAGGTCGATTACAAGGACTTAGGCTTCAGCTTGCTCTTCTTG
CUST_1021_PI425515147	xtzaca0_001395.z1.scf	TTATGGAAACGCCGTCAGAATTCTGGATCACCTGATGAACACCAAGAAGAGCATCACGTT
CUST_10210_PI425515147	xtzcca0_0002_C09.ab1	AACTGGTGATCGGGCACCTTCAACTTCACATACGGGAATCAAATTCACTCTACTTATGAT
CUST_10211_PI425515147	xtzcca0_0002_C10.ab1	TCTGAAAAATTGGCTTTAGCAGCTATTAAAGCATTGCAAGAGAGTGAATCAGCTCAAAGC
CUST_10212_PI425515147	xtzcca0_0002_C11.ab1	TAAGGAACCAAAACGGTGCGTCTTTTGGAGTGTTTTACTGGAGAAGGATGATGAGCTCTG
CUST_10213_PI425515147	xtzcca0_0002_D01.ab1	ATCTGTTCTCAGATTCAGGGTTCATGGAAGGTCAAACACAAAGACATGGCCAAACTATAT
CUST_10214_PI425515147	xtzcca0_0002_D02.ab1	GCACAAACATTCCTTTCAGTTGCTAATGCTGTGGGAACCGGTGCAACTTTCCTGATTCTT
CUST_10215_PI425515147	xtzcca0_0002_D03.ab1	TGCTGACAGTCCTCCTTATCTGTGAAAGACAAACAGCATTCCACATCTATACATATGATG
CUST_10216_PI425515147	xtzcca0_0002_D04.ab1	GAGTACTTGGAAGACCAAGATGCAGAAGAACCAGATGACTTCATCATTTCACTCACTGCA
CUST_10217_PI425515147	xtzcca0_0002_D05.ab1	GAATCTCCTTATTAACAATGCAGGGATTATGGCAACACCTTTCACACTTTCCCAAGATGG
CUST_10218_PI425515147	xtzcca0_0002_D06.ab1	TTTTGTTTGGCTCTACGCTTTCGTGGTTTTTGGAGGCTTTTTCTGTCGTTTTCGTTGATA
CUST_10219_PI425515147	xtzcca0_0002_D08.ab1	ATAAGGACAGAAAGGAAAAAGCTGCCGATTCTTCAGCGAAGTCATCATCTCATTTGACTC
CUST_1022_PI425515147	xtzaca0_001396.z1.scf	GAAACTCACCGTTGTTTCAGGTCACAATATTCCGGCTATATTTCGGTCTTTTTATTTTTT
CUST_10220_PI425515147	xtzcca0_0002_D09.ab1	GGGGAGAGAAACTGAAAAAGAAGACACAAAGAACCATATCAGTTCAATCTTTAGGGTTAG
CUST_10221_PI425515147	xtzcca0_0002_D10.ab1	ATTGCTAACGAGAAATGTTGAGCGTAATACTTCAAGAATCATGCAGATGGATCCTAATTC
CUST_10222_PI425515147	xtzcca0_0002_D12.ab1	TGAAATGCTAAGGAGGTTTGGTTGGATTGTGCCTGCATATACAATGCCAGCTGATGCTGA
CUST_10223_PI425515147	xtzcca0_0002_E01.ab1	GTACTTCTATTTCATGTGTCTTTAATAAATCAGTCTTTCCAGTGCGGTCAAACAGTTATC
CUST_10224_PI425515147	xtzcca0_0002_E02.ab1	CATAGGTCAAGTTCTATTCCTTCAGATCGTGAAAGATACTTGGCTGAACTGTTGGCAGAG
CUST_10225_PI425515147	xtzcca0_0002_E03.ab1	TCTTACTGCAATTATAACGCCAATTCTTCGTCTGGGATCGGTTATTTTACACTTTGGACC
CUST_10226_PI425515147	xtzcca0_0002_E04.ab1	TGCTTTTTCTGTCTTTCGTCTCTCAGAAACGGAAACAAGAAAAGAAATCTTCCTGTATGC
CUST_10227_PI425515147	xtzcca0_0002_E05.ab1	ATAAGCAGAATGAAATACTCTTTCTCTATGTTAACTGCTCTAAGACCTAGCACCAGAACC
CUST_10228_PI425515147	xtzcca0_0002_E06.ab1	AACTCTAGGATCTCGAGAGCAGTTGGCAATTGCGGAGTTTGCTGAATCTTTATTGATCAT
CUST_10229_PI425515147	xtzcca0_0002_E07.ab1	ATATGGCAATAATTGGTGGTGGACTTCCTTTTTCTCCGTATACCTATCACAGCAGGTATT
CUST_1023_PI425515147	xtzaca0_001401.z1.scf	TGATTTATATTTGCAGACCCCAATATTACATATTCATCATCGACAATCATTCCCTTGGCA
CUST_10230_PI425515147	xtzcca0_0002_E09.ab1	AGAAAGGAACTGCCATTCTTATTTACACACCGGAACAATTCCGGCAAGTCAGCATGTATG
CUST_10231_PI425515147	xtzcca0_0002_E11.ab1	GGGTGGCGGTTCTTATTACAATTATCCACCACCATATAATAAAACTACCCTACACCTCCA
CUST_10232_PI425515147	xtzcca0_0002_E12.ab1	TAATCAAAAATACTTGAAAGGCACTGCTGTTGTTGAAAATTCTTCAGATCGGTTATGGTG
CUST_10233_PI425515147	xtzcca0_0002_F01.ab1	AGCGCTTGCTTATTCAACAGGAGTACAAAAAAGTGTACTCTGACGATCTTCTTAAGCGCT
CUST_10234_PI425515147	xtzcca0_0002_F02.ab1	TTCATGGTTTGATAATTAAGCTAGGGCACTCAGAAAGCACTTATGTTGCAAATGCTTATG
CUST_10235_PI425515147	xtzcca0_0002_F03.ab1	CTAAAGGGTTTGTGGAGGAGATGAGATTTGTGGCTATGAAGTTGCATACCAGAGAGCAAG
CUST_10236_PI425515147	xtzcca0_0002_F04.ab1	ATGCACCTGCTTATATCGAATGCAGTTCGAAACACAGCAGAATGTGAGGGAGTTTCGATG
CUST_10237_PI425515147	xtzcca0_0002_F05.ab1	GTTGCCCTTGGTATCTCAGCATCAACAGCTTCTATAATTCTTGGTGGTGGCACAAAGGTA
CUST_10238_PI425515147	xtzcca0_0002_F06.ab1	ATTTAGTCCTCCTTATGACGATGCAAACAAAAGAAAGCTAGCATACAGGCACAGAGTCAT
CUST_10239_PI425515147	xtzcca0_0002_F07.ab1	CTTATTATTGAGACTTTTCCTGAAGTAGGACGTGGGCCACGTTTGAATGTCGACATCCAT
CUST_1024_PI425515147	xtzaca0_001402.z1.scf	CTTGATTTGCTACTTATACTTAAACTAGCAAGCTGTGATCTTTTAGTTCAACCAAGATGG
CUST_10240_PI425515147	xtzcca0_0002_F08.ab1	GTCAACCTGACAACCTTTGATTCAAGCAAGAAGTTGATAGATAAAAAATGGCATCCAAAT
CUST_10241_PI425515147	xtzcca0_0002_F09.ab1	GATCACCAGTTTTCAGATTGTATGCAATAGCTGCATCCAGGAGTGGGAGGCATCTATCAA
CUST_10242_PI425515147	xtzcca0_0002_F10.ab1	CCTCCTGAGGGTACCTACTTTTAGCTTTGAAGGTCTCATATAGATATATATAACATATTG
CUST_10243_PI425515147	xtzcca0_0002_F11.ab1	TAATCAAGTATGGGTTTAGCCTAGTAAAAGGGAAAGCTAATCATCCAATGGAGGATTATC
CUST_10244_PI425515147	xtzcca0_0002_F12.ab1	CCATGTCGATAAAGATCCTGCGACTAATCCTAAATGGAACTCCCCCATGAAATTCACTAT
CUST_10245_PI425515147	xtzcca0_0002_G01.ab1	ATTGCTAAAGCTCTTGTTTTTTACTATCCATTCGCTGGCAGGCTTAGAGAAGGGGCGAAC
CUST_10246_PI425515147	xtzcca0_0002_G02.ab1	TGTTGACTCATCCTAACTCTCCGGGGGCTCCTATGGGAATTAGGGATCCATTTAATACAA
CUST_10247_PI425515147	xtzcca0_0002_G04.ab1	GCAATCATTAATTTGGGTCTGGAGAATGTTCCTGTTCCCGGAGAATCGGGTTTTCCTTTT
CUST_10248_PI425515147	xtzcca0_0002_G05.ab1	GATTATTGCAGATGCTGCATCTAAGGACGGGTTACAAGCCAGGATTGCACAATTGAAAAA
CUST_10249_PI425515147	xtzcca0_0002_G06.ab1	CGCGGTTTATATTAAGGGTCGAATCGGGTTGTATGATGGCTTTGATGTTAGTATCGGTGC
CUST_1025_PI425515147	xtzaca0_001404.z1.scf	CACAGATGCTAATATAGTGATTATGATTGTGGGTAACAAGGCAGATCTACGTCACTTGCG
CUST_10250_PI425515147	xtzcca0_0002_G07.ab1	ATTTTGCATCAGTCAGAACCCACATCTCCAAGAAAGGAACATTCTGGCAAAGCTCTTGCA
CUST_10251_PI425515147	xtzcca0_0002_G08.ab1	AGCTGCTGTAGGCCAAAAGAGTGGAGATATCATCAAGAGTTACGCCTTCTCTGATCCTAA
CUST_10252_PI425515147	xtzcca0_0002_G09.ab1	TAATATGGAGAGATTAGCAGCGTATTTCACAGACGCTTTGGCAAATTTACTCGAAGGTGC
CUST_10253_PI425515147	xtzcca0_0002_G10.ab1	ATACTCAGCAGACAATAGCTCATGTGCTCCTATATATGCAGTTATACTCTGGAAAGGAAA
CUST_10254_PI425515147	xtzcca0_0002_G11.ab1	TACAGGCCATTCTAAAGACCTTCATAAAGGGTTTGCAATATTAGTTGTGATTATGGTGTG
CUST_10255_PI425515147	xtzcca0_0002_G12.ab1	TATGTTCATGGATTACAGCATGCATCTGGAAATTTTGTCGTAATCATGGATGCTGATCTA
CUST_10256_PI425515147	xtzcca0_0002_H02.ab1	TCTACCATTTCATGGGAACCTCAACATTCAGCCAGTATACAGTTGTACATGATGTCAGTG
CUST_10257_PI425515147	xtzcca0_0002_H03.ab1	CATCTGTTGAGCTTGAATCTGTTGCTGGTGCTTACTGGAGAGGAGAATGAAAAAACCAAT
CUST_10258_PI425515147	xtzcca0_0002_H04.ab1	ATGGGGATTTGCTTTTCAAAGAGATTCTCCACTTGCTATTGACATTTCTACTGCAATTTT
CUST_10259_PI425515147	xtzcca0_0002_H05.ab1	TCCAGCAAACACATCTCTGGGAGGATTTTCAGTTATCGATTCAGCTAAAAGACTACTTGA
CUST_1026_PI425515147	xtzaca0_001405.z1.scf	GGCGTATGACCATAGTGCTGCACATGCTGTTTTTGTAGTTGTTTCTGTATTACTTTTCCA
CUST_10260_PI425515147	xtzcca0_0002_H06.ab1	TCTTAATCTTGCATTTGTAGCACAAATATTCCAACACAGGAATGGATTGACAGGTGATAC
CUST_10261_PI425515147	xtzcca0_0002_H07.ab1	ACCTACAGCAACTATGTGGAACTCTCATCTGCTCTTGAGAAGATGTTCAGTTGCTTTACT
CUST_10262_PI425515147	xtzcca0_0002_H08.ab1	TCTGAAGAAAATGGTTTTGTTGGACGTTGGCTCTTGCGATAAGCTTCCATACCTACCTCA
CUST_10263_PI425515147	xtzcca0_0002_H09.ab1	CTGGTGTCCAAACGTATGTAATTAACAGTGCAAGGGTTGTTTTCTTGAATGAAAGGCCGC
CUST_10264_PI425515147	xtzcca0_0002_H10.ab1	GATTTCAGAAGCTTACACTTACCTGCTGTCTGGTAATTCTCTACTATCTTCATTTGTTAT
CUST_10265_PI425515147	xtzcca0_0002_H11.ab1	TGTATGCAGTCACCAAATCCCTAATCTCATCTTCCCTTCTTATTGATCTTGGCCATTTCT
CUST_10266_PI425515147	xtzcca0_0002_H12.ab1	GGTGAGAAACCCATATCTCTCTAAAGCCCTAGTTTCTTCCTATTCTTGCTCGCTCAAAAC
CUST_10267_PI425515147	xtzcca0_000301.z1.scf	GCTGCAGATATCTTACAGAAATCTTGACTCACTCACGTTATCTATGCTGAAACAGACAAA
CUST_10268_PI425515147	xtzcca0_000304.z1.scf	TGTTCAGGAATATAAGAGGAAGAACAAGGAATGACATCAGCGGAAACCCAAGAGCTCTTA
CUST_10269_PI425515147	xtzcca0_000305.z1.scf	GAAGGGATGAATTATCATATCTTGCATTGTTTATTCTTATGCTATTGCCGCTCTTGTTCT
CUST_1027_PI425515147	xtzaca0_001406.z1.scf	ACCGATTGGCACTGTGCTCATGTATCTTTCCAATGTGGAAAAAGGCGGAGAAACTGTGTT
CUST_10270_PI425515147	xtzcca0_000307.z1.scf	AGACTCACTTCTTATAGATCAGTGACTTACATGCCCAGAGCCGGTGACGGCGCTCCACGC
CUST_10271_PI425515147	xtzcca0_000309.z1.scf	CAGAATCTAACTCGTCTAAGTTGAAACTCATCTGTCTTGAATCGGCTCTTAACTCGGGTG
CUST_10272_PI425515147	xtzcca0_000310.z1.scf	CTCCTATTTTCTTATTTTCAGTCTAAAAGACAAGTGAATGTCCACGTGGATCAACCGAAT
CUST_10273_PI425515147	xtzcca0_000311.z1.scf	TAATATCAGCAATGACCATTACTGGGCTTCTGTGGCTTTAACGGCTGCTCCCTTCTTTGT
CUST_10274_PI425515147	xtzcca0_000314.z1.scf	GAGGCTGAATCTGAATGTGTTCTCAGGTTAAATTACTTCACTCTTGAACATGCTAATATA
CUST_10275_PI425515147	xtzcca0_000315.z1.scf	TGAATACAGTAAGCTTCCATGCTGATGGTGACATTCTGGATGTCAGGTTCTGATGACAGG
CUST_10276_PI425515147	xtzcca0_000317.z1.scf	CAGTCATCTCCGATAACTGATGTCATTCCAAGTAGTGATTTGGGTTGCACGCATCTATGG
CUST_10277_PI425515147	xtzcca0_000318.z1.scf	TTAATGGATCTTTGGTTAGGCAAAAGAGCTCACCTGCTGGCTTTCTATCCCATATGGCAG
CUST_10278_PI425515147	xtzcca0_000319.z1.scf	ATGTATATGTGGTGGGCAAAGAAGATGCACCTGGGATTGTAGTGCTTAAAGAATGGTGGT
CUST_10279_PI425515147	xtzcca0_000320.z1.scf	TTATCTGTTATCATAGTGGTAGTTTATGGTGCATACCTGACAATAATAGGTTTCATGACC
CUST_1028_PI425515147	xtzaca0_001407.z1.scf	TTCCACTCATGGGTGGCAATAGGATTTAAATTAGCTGACGACTCATTCATCCAAATACTG
CUST_10280_PI425515147	xtzcca0_000321.z1.scf	ATTATGCTTATTGCCGCTGCTGACGTAGTTGCTGTTAAACCTGCTGATATGAAGAAGGTT
CUST_10281_PI425515147	xtzcca0_000322.z1.scf	GGGGACAGTCAAATTGAAGAAGAGAGACTCATTTCAGAAGATCAGAACTTCAATTATTTA
CUST_10282_PI425515147	xtzcca0_000323.z1.scf	ATGTCACATAGCTCTTAACTATAACTCATCTTCCCCCATGGCCGATACTAGTCAGTGCAG
CUST_10283_PI425515147	xtzcca0_000325.z1.scf	ATCTGGTATCGCTCCAAGGTACAAGCAAAAGAATTGTGTGGCAGAGCTTCGATTATCCCA
CUST_10284_PI425515147	xtzcca0_000326.z1.scf	AAAGACATTGATTGTTCTGTCGATTTACCAGCAGATAGAATGGTGAAGGCTACAAGAAAG
CUST_10285_PI425515147	xtzcca0_000327.z1.scf	ACTGACTTTTTCACATCATCTACTCGCTATGGCGGATTGTTTCTATTCCATTCTCTTGTC
CUST_10286_PI425515147	xtzcca0_000328.z1.scf	CAGAATAGAAATCAACTGGGTATAGCTGAATACAGTATCAGCCAGGCAACTCTGGAAACC
CUST_10287_PI425515147	xtzcca0_000329.z1.scf	GCCAACCATTAAAAAAGATATCGAATAGATATGCTTACAGCTATCTAACCTGGAACGACT
CUST_10288_PI425515147	xtzcca0_000330.z1.scf	GTTTCTGATTGGCCTTATTTATACAAATCCAACTTATGCTGCTGCTATACAGCCTTCAAT
CUST_10289_PI425515147	xtzcca0_000331.z1.scf	TTACTTTCTTTTGTCCGTCCGTATATCTTTACTTATGAACCCGGACGGAGAACAACTAAC
CUST_1029_PI425515147	xtzaca0_001410.z1.scf	GAAAAAAGAAAACTAAAGACGAACAAGCCTCCACCAACTTTATCTTTTACTCCCAATCTC
CUST_10290_PI425515147	xtzcca0_000333.z1.scf	TATATTTATAGAGGAGAAGAGGACGAACTTTCGCTCCCAGTTTCTAAATCCAGTGGTTTC
CUST_10291_PI425515147	xtzcca0_000334.z1.scf	CATAGATTGTTGTCCTTACTGAAACCTAGGCTTATATCAAGAGCATGGCAGATAGCTGGC
CUST_10292_PI425515147	xtzcca0_000335.z1.scf	TAAGGAACGATCTTTATGGTAACATCGTGCTCAGTGGTGGTTCCAGTATGTTCCCTGTTA
CUST_10293_PI425515147	xtzcca0_000336.z1.scf	ACGATAAAGGAAAGTATATATCCATCTCACAGGAAGAGATGAAAGCTGTCGCTGACTATA
CUST_10294_PI425515147	xtzcca0_000337.z1.scf	AGTCTGTGTCCCATATAAAATATGCAGCTAGGGTTGGAGTCAAACTGACAACCTTTGATT
CUST_10295_PI425515147	xtzcca0_000338.z1.scf	CTTGGCAATGCTTTGATGCACGGTCCATCAATGTCCCGATAATGTTTGAGAGTTTGGCAA
CUST_10296_PI425515147	xtzcca0_000339.z1.scf	TTAATTATCTTGCAGATGGGGGATGTAGCAAAGGATTTAACTGCTGGTACTGTGGGGGGA
CUST_10297_PI425515147	xtzcca0_000340.z1.scf	CGATGCTATTAAACGACGGTCGTCTTGGACTGCGTATCCATGGCTGGGAGATAGTTTCCC
CUST_10298_PI425515147	xtzcca0_000341.z1.scf	CTTACAGATGAACTAAATTAATTGGATGAAAAGCAGAAAGCTTCTGAAGCTCTCCTTGAA
CUST_10299_PI425515147	xtzcca0_000343.z1.scf	TTCAGTGACCATGCCGATGTCATTAATGACAGGGTCGATTGTGGGTAGGAGGTTTTACAA
CUST_103_PI425515147	xtzaca0_0002_B08.ab1	GTTGTTGGTACTGCACTCGTTGCAAAGCTCCTTATGATGCATGACGATTCAAAATCCCAA
CUST_1030_PI425515147	xtzaca0_001411.z1.scf	CCTCCATTTCAAGATCTAGAAACCGGAGTCTTATCCAAAGACATCATCATCTCAAAAGAC
CUST_10300_PI425515147	xtzcca0_000344.z1.scf	TGTAGGAGTTGTACCAGATGGAAAATCTATGTCCGATATATCTTACCCCTTTGGCCAAAA
CUST_10301_PI425515147	xtzcca0_000345.z1.scf	GCTCTTTCTTGCTCTTATAGGGCTAAAAGCCATCAAATCTAATGTCTTTAAGAGACCCAG
CUST_10302_PI425515147	xtzcca0_000346.z1.scf	CAGCCTTAGTTGAGAATTCGAGAACCTTAACACTTCCTAATCATTTACATGAAAGGTTAG
CUST_10303_PI425515147	xtzcca0_000348.z1.scf	AACTTTGAGCAGAGCAAGCAGACCAACATTGAATGGAAATGACAGGCTTCCTGGAACTGT
CUST_10304_PI425515147	xtzcca0_000350.z1.scf	CTTCAATCAGAAGCAAGGAACTCAGGAGAAGAGAACTCACCCATTGGAACAATACAAGCC
CUST_10305_PI425515147	xtzcca0_000352.z1.scf	ATTTGTTCTCTGCAACTCGGGAACATGAAGTTGGAATCGCTAGTAATCGCGGATCAGCAT
CUST_10306_PI425515147	xtzcca0_000353.z1.scf	TTACAAGAACGTACCGAGTCATCTTGATGGTCTCACACCTTCACAGCTAGACATGTCCAT
CUST_10307_PI425515147	xtzcca0_000354.z1.scf	ATGCTTATCTGGCTAGATCGAGAAATTTTCTGAAGTCTGGGTTGTCGGTATCCATACCCG
CUST_10308_PI425515147	xtzcca0_000355.z1.scf	CTCTTTCTAAAACCATCGACTTGTAGCTTAAAGAAACAAAATCCACAAGTCTGCACACCA
CUST_10309_PI425515147	xtzcca0_000356.z1.scf	ACATTCTCTCGGTTACCTCTATATCCTAGATGGATCCACTTCGGGGCCAGTTTCTAAAGA
CUST_1031_PI425515147	xtzaca0_001412.z1.scf	TGGCTTCGTGCCTTGCGGATGACTTCTTATGGGTTTCTTTTTTATGGCCCTGGTTCTTAT
CUST_10310_PI425515147	xtzcca0_000357.z1.scf	TCGATGATGGTGGTGCAGATAGAAGAGAAGAGGATGGTTTGCTTCTTCCTGCTTTCTCTT
CUST_10311_PI425515147	xtzcca0_000358.z1.scf	AGATTTTGTGAAGGGACTGCACTTCCATTACTTTCCAGAACTTTCCAATTCAAGATGAAG
CUST_10312_PI425515147	xtzcca0_000359.z1.scf	TAAAGAGTTCGAGTTTATTTGCTACTCAAGTCTCGCTTAAGCGGGAACGCAATCAGCTGC
CUST_10313_PI425515147	xtzcca0_000360.z1.scf	GGCTGGAAATTAAAGAGATGTGGGTGGGTTGAAGATACTAGAAATGACTGTATAGTGTAT
CUST_10314_PI425515147	xtzcca0_000362.z1.scf	TTTGCGTCGAGGACTGCCTTCTTCTAACAACAAGAATGGCAGCCTTCATTTATCTCCTTG
CUST_10315_PI425515147	xtzcca0_000364.z1.scf	TTACATAAACAACGGCCTACGTGAGATTGGACCTGACCATCACACTTACCCAAAGAAATG
CUST_10316_PI425515147	xtzcca0_000366.z1.scf	TTATTGAATTTAGAGAGATTGAGCCGGTAATGGATGGCGGAGGAGGAAGGAACGATAACA
CUST_10317_PI425515147	xtzcca0_000367.z1.scf	CTACAAATTATGGTGAAGATGTAATTATGGGTGTGATTGACACTGGAATTCGGCCAGAGA
CUST_10318_PI425515147	xtzcca0_000368.z1.scf	GGGCAAAAATGATGACTCATTGTGGAGGGCACTCATCCCGATATGGTCAAATTACAAGTT
CUST_10319_PI425515147	xtzcca0_000371.z1.scf	GATTTGATGACCATAACTAGGTTCGTTCTGAACGAGCAATCAAAGCATCCGGATTCGCGT
CUST_1032_PI425515147	xtzaca0_001414.z1.scf	GCCAAGAATGAGAGACTTTGGTTCAAGACAAATCTTCAGCTCTGCAAGATATGGTTTGAC
CUST_10320_PI425515147	xtzcca0_000375.z1.scf	CCACAAGACACCACCAAACTTACTGGTGTAACGGAATGCGACATGAGCATCCACCTCCTC
CUST_10321_PI425515147	xtzcca0_000377.z1.scf	TGATGGGAAAGTCAGGACAGATAAAACTTAGCCTGCTGGTTTCATGGATGTTCGTATCAA
CUST_10322_PI425515147	xtzcca0_000378.z1.scf	AAATTGAAACGCTAAACACAAAATCAGCCGCGTTTAGCCCAGCTTCCTACTTCTCTCTAT
CUST_10323_PI425515147	xtzcca0_000379.z1.scf	GAATCCAATTACCGCTCACCCAGTTTTCCATGATTGTTTCTAGTTTTTATTGTCTGAATA
CUST_10324_PI425515147	xtzcca0_000381.z1.scf	TCTTTCAAGTCTCTGAATGCTACGTTTACTTGATCCCCCCAAGAGTGAGTGCTGCTTCTT
CUST_10325_PI425515147	xtzcca0_000382.z1.scf	TATTCACGTGGGCCAGTCTTATTCTTGTCTTGGTTAGTATGGATCAGAATGCAATTTCTG
CUST_10326_PI425515147	xtzcca0_000383.z1.scf	CGAAATGGACCCTTCTCTCAACTGTTCTCTTCACCATAAATGACTTACAACCCGGAAAGA
CUST_10327_PI425515147	xtzcca0_000385.z1.scf	ACACATGGATATCATGGATGGGCACTTTGTTCCAAATCTAACTATTGGTGCTCCAGTAAT
CUST_10328_PI425515147	xtzcca0_000386.z1.scf	AATGGAATGGGTTTGCTTCCGGTTGGATATATTCTCTTCTCTCACATTTGCCTTCTCTTT
CUST_10329_PI425515147	xtzcca0_000387.z1.scf	CGAAGTGAGAATCCATGATTATATAAGTAATCTCCGCCTTCTCAATATCACCAACTTGCC
CUST_1033_PI425515147	xtzaca0_001415.z1.scf	CATTGAAATCAGACCTCACTCAATTGACTGAGAAATCAGAGAAACTAAGGCATGAAAATG
CUST_10330_PI425515147	xtzcca0_000390.z1.scf	CAACTGTACCTGCAACTACAGCCACACAAAAGACTAGTAGATGGTCCATCAATGAAGGAT
CUST_10331_PI425515147	xtzcca0_000392.z1.scf	ATCATATCGTGATTGAGTGGGTGTTGCATACACAGAAGATGAGGTGAAAGCTATGGCAAC
CUST_10332_PI425515147	xtzcca0_000395.z1.scf	TCTAATCGATAGGTACCCAGTTAATATCAATGGATACGGAGTTCCCATGGCATTGTAGTC
CUST_10333_PI425515147	xtzcca0_000401.z1.scf	TCGATGAAGGGCCATGGCCAAAGATGACCGCTTATGAAAGGTCAAGAATAATGTTGCGAT
CUST_10334_PI425515147	xtzcca0_000402.z1.scf	ATGAATTTGGCTACATGCTTGCTGATATTTTACAGGAGAATAATGTGAACAATGAAGGGA
CUST_10335_PI425515147	xtzcca0_000403.z1.scf	ATATTGGCAAGAAAGCCAGAGATCTTCTCTACAAGGATTACCAGGGCGACCACAAGTTCA
CUST_10336_PI425515147	xtzcca0_000404.z1.scf	ACAGCAAATGTGGGGTTGAGATCTTGACGACAGATTCTCAAAAGTCTTTTGGGAATGGAG
CUST_10337_PI425515147	xtzcca0_000405.z1.scf	ATATTCACGCTAATAGGGTAAGACCTAGCCCTCGTAGATATGGAGTCATCCATGTATCAA
CUST_10338_PI425515147	xtzcca0_000406.z1.scf	GGGATATTTATATGGATCCGCCGGCGATGATGAATAATGGGTCGTATAATTTGGCTGAGA
CUST_10339_PI425515147	xtzcca0_000407.z1.scf	ACCTCCTTATGAAGAGCAAAAGAGAGTCTCTCTTTTGATGGCAGCTGCACTTCTTGAAGG
CUST_1034_PI425515147	xtzaca0_001416.z1.scf	ATTATGCTCAAGCAATCCCCAACATTTAACACCCGAAGTCTGTTCTCGGTGCATGAGGAA
CUST_10340_PI425515147	xtzcca0_000408.z1.scf	CTAAATGATTTGAGGGATGAGGTGCCTAGGAAGTTGAACACAATGAAAGGGCGTGGGATT
CUST_10341_PI425515147	xtzcca0_000409.z1.scf	GCCTTATAACATGCTTAGAAATGTGCTAGATATGACTGCTCAATTTGGTGGTTTTAATTC
CUST_10342_PI425515147	xtzcca0_000410.z1.scf	TCACTCAAGACTTGTTCTTCTAATTCTCCAGATACAACAGTAGCTGTTTCTTCTGCTTCT
CUST_10343_PI425515147	xtzcca0_000411.z1.scf	AATTGGTTGGTAAAGCTGTAGGATTATCGGATCCTATTCGGACATACCATGTGAATCTAT
CUST_10344_PI425515147	xtzcca0_000412.z1.scf	AGCTTGAAATCTTTACAGATCGAAGGGTGTCAGAAGCTAGTGTCATGGGTAGGAGGAGAA
CUST_10345_PI425515147	xtzcca0_000413.z1.scf	CTTCTTGGTATGGGATTGATGAAGTAGAGCTTGAAAAAAGGAGGAGATGGACTAGCACTG
CUST_10346_PI425515147	xtzcca0_000414.z1.scf	GGATCATATATTTGGAGTCGAGCCTTTGAAGATTACTGGTCCTTCAACAGGTGCAGAGGT
CUST_10347_PI425515147	xtzcca0_000415.z1.scf	TATTGCAAATCACACTACAATGCTTAAGGGAGAAACAGAAGAGATTGGGAAACTAGTTGA
CUST_10348_PI425515147	xtzcca0_000416.z1.scf	ATAGTTTTCCTCTCAAAGCCTATCAATACGATGGCGTAGTACCAACACCGAGCTCTGATG
CUST_10349_PI425515147	xtzcca0_000418.z1.scf	ACATTCCCTTCATGGCATTTGGTACATATGTTGTCCTTGCTGGGCTTCTCATTGGGACTT
CUST_1035_PI425515147	xtzaca0_001418.z1.scf	CCATCATGGATTATTTGCCGTGTATGTGCACTAATGGGATCTGAAGGAAAGAGCTTTGAG
CUST_10350_PI425515147	xtzcca0_000419.z1.scf	CGGCCATTCTGATAGCACTCCTGATGATAATGTCAATGATGTTAGAAATGATCAAAGTCA
CUST_10351_PI425515147	xtzcca0_000420.z1.scf	GAAATTGCACAGGATTTGCTGTCCACAGGATGTTTCTTCCTTACACACAAGCTGGTCTTT
CUST_10352_PI425515147	xtzcca0_000421.z1.scf	GTTCTGGATCTTCACTGGACTACTGATGGCTACCAGATAATATCAGCCAGTCCAGACAAA
CUST_10353_PI425515147	xtzcca0_000423.z1.scf	CACGTATGCACTTCGTACACCTACTTCAGTCTTGGGCCTTCCAATTGGACACACATATAA
CUST_10354_PI425515147	xtzcca0_000424.z1.scf	CCTAATAAGAAATCAAGAATATGGTTAGGAACTTTTCCCACGGCGGAAATGGCAGCACGG
CUST_10355_PI425515147	xtzcca0_000425.z1.scf	ATTGGGATACCAGGTATAAGATTGCTGTTGAAGCTGCAAAAGGCCTTTGCTATCTTCATC
CUST_10356_PI425515147	xtzcca0_000426.z1.scf	TTGTTAGAGAGTTAATTAGACTGGGATTGCAAAGATCTGTTGGCGGTGTATTAGCACGAG
CUST_10357_PI425515147	xtzcca0_000428.z1.scf	GGATTGTCTTGGCAAAGAACATGTAGGTTACAAACGTTTGGATTTCCCTGAGCTTAAACT
CUST_10358_PI425515147	xtzcca0_000429.z1.scf	TCCCATTTGGATGTCTTCTGGGTACAATGACCGAACTCTTGCTCCCTTTGCTGGAATTTT
CUST_10359_PI425515147	xtzcca0_000430.z1.scf	TACTCTGGAACATGTATCAGATTGTGTCCTTTGTGGATGATGTTCCAATTAGGGTTTCAA
CUST_1036_PI425515147	xtzaca0_001419.z1.scf	TGAAAATTGCTCAATATCGCGCCGGAATTGTTCCTGTACTCTTTAGAAGGGTCCCATGTG
CUST_10360_PI425515147	xtzcca0_000431.z1.scf	ATGGCGGAAATGTATCCTGATTTAGTTAGATCAATTGGTTGTTCTTCTTCGGTCATGGCT
CUST_10361_PI425515147	xtzcca0_000432.z1.scf	TAATGTCTATCATCAGCATAAAGATTTCGGTTCAGTACATAATGAATCCTATGGGAACCA
CUST_10362_PI425515147	xtzcca0_000434.z1.scf	GGGATACAGTATCACAAACTGCACGTCCATGTCCTTCTTGTATATATTATGTTATATCTA
CUST_10363_PI425515147	xtzcca0_000435.z1.scf	AAAGCTGTTGAAAAGCTGGTTCTGATAAATCCAAGTGCGTATGCTGAAGGCACAAAAAAT
CUST_10364_PI425515147	xtzcca0_000436.z1.scf	AAACCTTGCTTACTGGGAATAAAAGTAGCGAGTTTTGCGGACCGCTCACTTCCTTTGACT
CUST_10365_PI425515147	xtzcca0_000437.z1.scf	GTAAAGACGCTGGTTTTGATTGGAGGCGCGATTCTGGTTAAACGCCTAACCAAATCAACT
CUST_10366_PI425515147	xtzcca0_000438.z1.scf	TATCAAGGAAAAATGTACTCGGCGATACATTCGTTGCCGTTGGATGGGAGTGTAGGACAT
CUST_10367_PI425515147	xtzcca0_000439.z1.scf	TATCCCCCGAATTTCTCTAACAGGGAAGCCAAATAGAAAATGGAGGAGATGAAGCAAAGG
CUST_10368_PI425515147	xtzcca0_000440.z1.scf	TTAGTAAAATGGATATTATGGGGCTCAGTTACGGCGGATTCGTGGCGTATAGTATGGCTG
CUST_10369_PI425515147	xtzcca0_000441.z1.scf	TTTCCAACACATTGCGCAGTATCGAGCAAGCATTGTCCCAGTAATTTACAGAAGGGTAAG
CUST_1037_PI425515147	xtzaca0_001420.z1.scf	AGCAATGGTCAAGAAGACTCCTGCTTACAAAAATAGGTTACGGGCACTGGAACTTGAACG
CUST_10370_PI425515147	xtzcca0_000442.z1.scf	TCTGAGCAAACTACATTCAAAGGAGAAGTGTATGCAGATCCTACCCACTCATCATACGAG
CUST_10371_PI425515147	xtzcca0_000443.z1.scf	AGCAAAAAGCAAACCTGAGGCAAGCACTTCGTTTGCTTTGATGAGTGGGCATTAGAACCA
CUST_10372_PI425515147	xtzcca0_000445.z1.scf	GTTGTTTATCCGTGGAGTTGGAATTAGAGAAAGAGTTTATACGTTTGTTATCACGTGGAT
CUST_10373_PI425515147	xtzcca0_000446.z1.scf	GTGATGGAGCTTGATCTTCTCTCCCTGGAATCAGTTGCAAAGTTTGCTGAAACATGGAAT
CUST_10374_PI425515147	xtzcca0_000448.z1.scf	AGTTATCTCCGACGTATTCACAGTACTAAAGTCCTTAACGCCTCCTCTAAGCTTCTCTTT
CUST_10375_PI425515147	xtzcca0_000449.z1.scf	CTAGGGAAGACATTTCGTTCTGCATCTCAAAAAACTGGAGGAACTGGGGTCACAGATTTC
CUST_10376_PI425515147	xtzcca0_000450.z1.scf	TTAATTATAGGCCCAGAAAGTTGATGCTAAGGAAAGCAGAGGCCGGTGCATTCATTGCTG
CUST_10377_PI425515147	xtzcca0_000451.z1.scf	ATTGTCTTTCGGTCTGAGCTGGGCCCATATACTTGGAGATCCATTTTCTGCATCTTATTA
CUST_10378_PI425515147	xtzcca0_000452.z1.scf	ATTTCGAGCATTTTGGTGTAGGTGTTGCATGATTCTGGGTCATTTGGCTTTTCCGGCCAT
CUST_10379_PI425515147	xtzcca0_000453.z1.scf	TATTTGCTGGCGGAGATGTATTGGCTCTGCTTTTGTTCTCTGCAATTGGAAGATTTAGCC
CUST_1038_PI425515147	xtzaca0_001422.z1.scf	TTTTGTTCTTAGTTCTGAAAGCTCTAAGAGTGGCAAAATAAAGCCCGTTCATCTCGTTGA
CUST_10380_PI425515147	xtzcca0_000454.z1.scf	TTTGGGAATTTCTACTTGGTTGTTATGAGCCTAAAAGTACATTTGAAGAACGAGAAGAGA
CUST_10381_PI425515147	xtzcca0_000456.z1.scf	TCTTTCAGAGATTATAACGCTGAAAGTGACACGGCAAAAGACGGTGGAAGAATTCTACCG
CUST_10382_PI425515147	xtzcca0_000457.z1.scf	CCTCTGCACTTAGCTGCCATAAGAGGCAGAGTTGAGGTTATTCAAGAATTGATCAATGCA
CUST_10383_PI425515147	xtzcca0_000458.z1.scf	CCAAACGTATGTAATTAACAGTGCAAGGGTTGTTTTCTTGAATGAAAGGCCGCAGCCTAG
CUST_10384_PI425515147	xtzcca0_000460.z1.scf	GAAATTATGCTTATTGCCGCTGCTGCCGAAGCTGCTGTTAAACCTGCTGATATGAAGAAG
CUST_10385_PI425515147	xtzcca0_000461.z1.scf	ACTCATTAAGGCAACGGAAAGGAATTTCTCTTGAGCACAGTTACTTTGATCATTCTTCAC
CUST_10386_PI425515147	xtzcca0_000462.z1.scf	ACGCAGAAAAGAAACAAGCTCCAGCACCAAGAAAGAGCTCCTCTTTTCATACCCTTGAAG
CUST_10387_PI425515147	xtzcca0_000463.z1.scf	GCTATATTACCAATGTTCTTCCCTTAGCTTTCTTCGATACCATACACTACAACGCAAGTA
CUST_10388_PI425515147	xtzcca0_000464.z1.scf	TAATAGCATCAGTTACGGTGATGCTCCTAAGGTGAATGTTACCAGCAATGAACTAAGGGC
CUST_10389_PI425515147	xtzcca0_000465.z1.scf	CTTTCCAGAGATACTTCAACTTTGAAATACTTCATGCTCGTTGGGCTATGCTTGCTGCCC
CUST_1039_PI425515147	xtzaca0_001423.z1.scf	TCTTAGTGATGCAAATACGTCCACCATTGAGACAGTCTTGAAGCATCTTGGAGTAAGGGA
CUST_10390_PI425515147	xtzcca0_000466.z1.scf	GCAAGATCCGGCCATTACAGCCAACAGCTGGTTATGCTTCTTCTGTTTCTTCTCCAAAAT
CUST_10391_PI425515147	xtzcca0_000467.z1.scf	AAATCATTCCAACATCATCAGGCTCTCTGGTTTCTGCGTACATAGTGGCAACACCTACCT
CUST_10392_PI425515147	xtzcca0_000468.z1.scf	ATTACGGAGTTTCAAGGATTCTTGTCGAGCAGCTGGCCAAAGTGAATCCTATCCACTTGA
CUST_10393_PI425515147	xtzcca0_000469.z1.scf	TCAACAATATTAGCTCAGATGCTGCAGTATTCGACATCGAGTATGCAACGTGGCTAGAGG
CUST_10394_PI425515147	xtzcca0_000470.z1.scf	ATCACTTAACGCTAGGTTATTGCCTCAGGGCAAGTGGTGGCTTTATAGGTGGAAAGCATA
CUST_10395_PI425515147	xtzcca0_000471.z1.scf	GTTGATGAAGATGAATCCACTGGTTTCGGTTCTTCATTTGTATGATGTGGTTAATACTCC
CUST_10396_PI425515147	xtzcca0_000472.z1.scf	CTCTTTAATGGCAAATATTAAGGGTTGCATTGTGGATTCTGCACCAGTAGCAGCTCCTGA
CUST_10397_PI425515147	xtzcca0_000473.z1.scf	GTTTCAGTGCCAATAAAGCCGACAGTTGATGTTGAACAGCCTAAGAATGACCAGGAGTTG
CUST_10398_PI425515147	xtzcca0_000474.z1.scf	AATTGATGCCACTGGGGCCTTACTGGTGTTACCTCTGAAAGTCATATCCTGTGCAATAAA
CUST_10399_PI425515147	xtzcca0_000475.z1.scf	GAAGTTATGAGTGTAAACCAAACCTTGAACAGGAACCGTACACGTGGATCAAGATCCGGA
CUST_104_PI425515147	xtzaca0_0002_B09.ab1	CTGTGCATTATCTGATGCCCAGAATTCTCTCTTTTCGTGAAAAATTCTCGTGATGAGATC
CUST_1040_PI425515147	xtzaca0_001426.z1.scf	CTGAAGAAACAGAGACTACCATTGAGTGTAGCACGCCCACGAATGAAGAAACAAAAGGAA
CUST_10400_PI425515147	xtzcca0_000476.z1.scf	GATGAAGAGAGAGAAAAGGGAATACCTCGTCGCTGCTATTTTCTTATTTTTGTTCTCGGT
CUST_10401_PI425515147	xtzcca0_000477.z1.scf	TAATCAAGCTTTAGAGGCTGCCGTTTCAGTTCGTGAACCTGCTAAAATTCACGAATCTAT
CUST_10402_PI425515147	xtzcca0_000478.z1.scf	TTGCAGGAGCTAAGCAGACAGCAAGAATATTTGAAGCTTAAAGCTCGCTATGAAGCCCTG
CUST_10403_PI425515147	xtzcca0_000479.z1.scf	GAAGACTTTGCTGCGGACTCGCCAGAACAGAGTGGAAAACACAATGAGAATAAAAGCACT
CUST_10404_PI425515147	xtzcca0_000480.z1.scf	AATGAGATCAATCGGCCCGACATTTGGAATAAGACTTGGTATCCTAAAAGCTGCAGACCA
CUST_10405_PI425515147	xtzcca0_000481.z1.scf	CCTCTGAATTCAGCTGATGCTGCCATATAACAAAATCCGTGGAATGCTTTCTACTCTTGG
CUST_10406_PI425515147	xtzcca0_000482.z1.scf	ATCAATCTTGGTCGTCTTCAGAGCCTATCGCTATAAAATGTGAGTCTGCATCAACTCGGC
CUST_10407_PI425515147	xtzcca0_000483.z1.scf	CGGGTCCAAGATAAGGTTTGCAGATGACGCGATTGAAACTTTCAAATGGTAATATCTATT
CUST_10408_PI425515147	xtzcca0_000484.z1.scf	AAACTCGAGAGCACAGAGTTCTCTTTTAGCCGTTTCTTGACCCCTTACTTGGCTAACTAT
CUST_10409_PI425515147	xtzcca0_000485.z1.scf	ACATTGTAGTAGCACAATAGCGGAGACTCAAGAGCTGTACTATACCGTGGCAAAGAACCT
CUST_1041_PI425515147	xtzaca0_001427.z1.scf	TTCTATTCTATTGCCAAGCTGGAAGGCTTCTCAATCCAAGTACCTTTGCTGGATGGTTTG
CUST_10410_PI425515147	xtzcca0_000486.z1.scf	GTGGTGTTGAAGTCATATAGTGTCTCTCATGATAAAGCCCATTCTCTTCCCAAAACTTCA
CUST_10411_PI425515147	xtzcca0_000488.z1.scf	GTGTCAAAAGGACCAGTTAGAGATTTTGGTTGCAGTAAAAATGGGGTTGGGAAGTTTTAT
CUST_10412_PI425515147	xtzcca0_000489.z1.scf	CAGAAAAAAGGCTTGGTTTCGGAAAACCACCACGAAGTTGACGCTGAAGAAGAAGAAGAG
CUST_10413_PI425515147	xtzcca0_000490.z1.scf	TCTGATTATTGCTCATGGAGTCATCCATCGCTCTCCAATCCTTTCGCTGTAACATTTACG
CUST_10414_PI425515147	xtzcca0_000491.z1.scf	GCCTTTGAGGCACTATTCAACATGTTGGAAGAAGACCTAAAAAATGAAGGATCATACATA
CUST_10415_PI425515147	xtzcca0_000493.z1.scf	TTTTCAAGATTATGGGAGGTTGTGACAAGCAAGGGTTTCCCATGAAGCAGGGAGTGTTGA
CUST_10416_PI425515147	xtzcca0_000494.z1.scf	CGTGATATCAGAAGCTGGAAAACATGGAATGTATGTGATACTGAGTTTAGTGAATAACTT
CUST_10417_PI425515147	xtzcca0_000495.z1.scf	TTTCCTCCTAGCTTTACAAGGTTATGCATTGATCACATTGTCTCAGTATATAAAAGGACA
CUST_10418_PI425515147	xtzcca0_000501.z1.scf	AAGGCATGAGCAGTTTCATCTTTGTTTATTACTCTAATGCTCTTGCCTCTGTTATTCTTC
CUST_10419_PI425515147	xtzcca0_000502.z1.scf	CAATGGTGATACATGTCTGGGAGGAAGATGGACTTTGACAATGCTCTGCTGGAGTTCTTA
CUST_1042_PI425515147	xtzaca0_001428.z1.scf	AATATGTGGAGGAGCTTCCCGGAAGATCCGAAGAAGATAATTACATACTTTTGACAGCCT
CUST_10420_PI425515147	xtzcca0_000503.z1.scf	AGGGAAACAGACTCTTGAGAGTTCAACAATCAAGAGGCTGGAAGGTATGGAGGATGCTTT
CUST_10421_PI425515147	xtzcca0_000504.z1.scf	GCTCTAAAAAGCCTGGGGGAACGGAAGCAATCTTTGAATGAGTACTTGGGTCAAAGGAAA
CUST_10422_PI425515147	xtzcca0_000505.z1.scf	ATGCTTGATTCTAAAGCCTCTGATCTTGACAAGGAAGAACGTCCCGAGGTGCTTTCTATG
CUST_10423_PI425515147	xtzcca0_000508.z1.scf	TTTTGTTCATGTCGATTGCGTTAGAGAGTAGTCGATGAATGAGAGAGATCGGACCTTCGG
CUST_10424_PI425515147	xtzcca0_000509.z1.scf	AAGAAAAAGGAACTGGGGGTCACTTGGGATGTAGAGTTGTATGGCGAGTCGCTCAAAATT
CUST_10425_PI425515147	xtzcca0_000510.z1.scf	GCTCGCTTTCAGATATGAATATCTGTCAAGTACTAGGAATTTGATTTCCACAAGCTGGTG
CUST_10426_PI425515147	xtzcca0_000511.z1.scf	AGCATGTGCACAGCGTCCATCATGAATATGCTACACCATTTGAACTAACGTCTGAATATG
CUST_10427_PI425515147	xtzcca0_000512.z1.scf	CATGAACCAGCATTTCAATGGCGGCTGTTATAGCTTTAAGTTTTTCACATATATCTAATC
CUST_10428_PI425515147	xtzcca0_000516.z1.scf	TATGCAACAATGTCATCTGTTGCTGAGATTCTCTATCTTTCTTTATGTCGGTATGGATGC
CUST_10429_PI425515147	xtzcca0_000517.z1.scf	CAAGATTCTTTCTACCTTGAACTTTGCACACTCCAAGACTCTAAAAGAAGAGAAGAGGGA
CUST_1043_PI425515147	xtzaca0_001429.z1.scf	CACAGTTTCTGTTTCTTATTCTGGAAACTTCGTTCAAGAGGTAATTCCTACATCCTTAAT
CUST_10430_PI425515147	xtzcca0_000518.z1.scf	TGAACAAATCAACTACCTGGTTAGTCATGGATGTATCACGCCCTTATGCGACCTTCTCAT
CUST_10431_PI425515147	xtzcca0_000525.z1.scf	CTCACGCAAAAGAGCATTTGAAGCAAAAAACACAATCCGGAGCTCTTGTATCCATAATCA
CUST_10432_PI425515147	xtzcca0_000526.z1.scf	TGGGTATGCCAATCATTTGCATATCCAAAAATTCAACTTATGCCGCAACTCCCCATGTCC
CUST_10433_PI425515147	xtzcca0_000529.z1.scf	CATTGCAGCGGAGGGGATTTGCGGGTGGGTAATCAATAATTCATCCAAATACAGTGGTTT
CUST_10434_PI425515147	xtzcca0_000530.z1.scf	CTGTGCTGGATTGAAACGAACTGGTAAAAGCTGTAGATTAGGATGGTTAAACTACTTGCG
CUST_10435_PI425515147	xtzcca0_000531.z1.scf	TCATCTTAGACTGATGTTTGTGACAGAAACCCTAATTATGGATGGCGATGACTGCTGATT
CUST_10436_PI425515147	xtzcca0_000533.z1.scf	GGCATACAAATCTTGTACACTAAAAACCACAAGAACTGTTGTGGTGGTGGTTGTTTTCTA
CUST_10437_PI425515147	xtzcca0_000536.z1.scf	GTTGCCAACAGGAGAATTAAATATGTTGAAATAAGTGTTCCTGTGGTACATGGAACAATT
CUST_10438_PI425515147	xtzcca0_000537.z1.scf	TGTCTTCCTATTCCACAAGACTCATCCTTATTTCCCTCAAGAGCGTTTGACATGGCAGGT
CUST_10439_PI425515147	xtzcca0_000538.z1.scf	ATGTAAATTTCAAAATCAAAGCAAGCGATGACTCGTCAAGCCGTTGCCAAACTATTCGGC
CUST_1044_PI425515147	xtzaca0_001430.z1.scf	AAAGAAGATGAGCCTGTTGATGAGGAATTGCCGGAGACTAATTTGAATGAGAAACACTTG
CUST_10440_PI425515147	xtzcca0_000541.z1.scf	TCTTGGATACTTCGAACTATTTTATAAAGATGTATCCACAAGGAAGGATGTCCACCAATT
CUST_10441_PI425515147	xtzcca0_000543.z1.scf	TGTACTCATAGCCGCTAAAGTGAAGGAGTTTCATGGTCTTCAGATGCCTGGTCCAAAGAA
CUST_10442_PI425515147	xtzcca0_000544.z1.scf	GATATCCTTACTAGAGTTGTGCATCCCTAGTATTGTTCAGGCTTAGTTACTCTTTACAGA
CUST_10443_PI425515147	xtzcca0_000546.z1.scf	AGAAGGTTCAATATGCTGTCCAGAGGAGAGCTGTATCTTCGAGCTTCTGAGGCTTCAAAA
CUST_10444_PI425515147	xtzcca0_000548.z1.scf	AGGTATAAAGAAGCTGGTTCCAGCTTATATTGATCCAAATGTGCAGCCTGCAGACCTTCT
CUST_10445_PI425515147	xtzcca0_000549.z1.scf	TATATGTGGCTATTGCTCAAAGGAAGGAAGACAGACTAGCACAATTGCAGCTGCAGTATG
CUST_10446_PI425515147	xtzcca0_000551.z1.scf	AGCTTGAGGAAGAGAGTGAATCACCAAAACGAATCATAGGCTGAATTATGGGCAGTCAGC
CUST_10447_PI425515147	xtzcca0_000552.z1.scf	CCCGGTGATTATGTTTACTTCCAAGTCTCAAGTTCCTCTTCAAAAGATCCCTATTGGAAC
CUST_10448_PI425515147	xtzcca0_000553.z1.scf	TCTAATAGCACAACGAAAATTACAAGATCACACCTTTATCAATTGATCACATCCTCACTG
CUST_10449_PI425515147	xtzcca0_000554.z1.scf	TTCTGTCTTGGCCTTTAATATTGCTGATTTTCTAGGAAAACGAAGGGAGTTGATTGTTGC
CUST_1045_PI425515147	xtzaca0_001432.z1.scf	TTAAATCATTAGAAACCATGTTCGAATCAGAATCAAGACTGGAGCCTCGAAAGAAACTTC
CUST_10450_PI425515147	xtzcca0_000556.z1.scf	TGATTTCAACATCATTTACAAGTGAGATGACTGTGTTAATGAACATTCGCCATCGAAAGA
CUST_10451_PI425515147	xtzcca0_000557.z1.scf	AGCTTCACAAAGCCTTTGAAGGTTCTTTGTGAGGGAATGCAGCTCAACGCAACTTAATTA
CUST_10452_PI425515147	xtzcca0_000558.z1.scf	TGAGCTCCTATGGCTCTTTTCTTCTTACTACTTCTTTCTATGGATGGTCCCTTCTTTATG
CUST_10453_PI425515147	xtzcca0_000559.z1.scf	TCCTGCGATAACTGCACAAAATATCTTGACAATGACTGTCCACAAATGATACTTACATAT
CUST_10454_PI425515147	xtzcca0_000560.z1.scf	TGAACTCCATCAACATCAGAAACTAGAGAAGCTTACATATCAACACGTGCTGGAAAGCAT
CUST_10455_PI425515147	xtzcca0_000561.z1.scf	ATGCCTTAACTGAGCGTGGCTTTATTCCTGGAATGTCAAAGGCAGAGCAGGAAAATTTGG
CUST_10456_PI425515147	xtzcca0_000562.z1.scf	TTCCAAAAATAGTGATGCTTGTGGTGGTGTTTGGCATTCTTGAGTATTGCTTGGGCTTTT
CUST_10457_PI425515147	xtzcca0_000564.z1.scf	GTCACTCAGATTTTGTTAATAACTCTGTACATCTCTCTGCTTTCTGTGTGCTTTTTCTGG
CUST_10458_PI425515147	xtzcca0_000567.z1.scf	GAGCTCAGGTTGATCCCATCGTCAAACTCGAAGAGGTCGCTGTTTCCACTGGCGAGGAAG
CUST_10459_PI425515147	xtzcca0_000570.z1.scf	TTGATGAGGGTACTAGTCACCTTACCTAGCAATGGTGCTGGAACAGAAACTTTGACCAAC
CUST_1046_PI425515147	xtzaca0_001433.z1.scf	ATTCTTGTGCAAGAACTCCTTCAGTCAAACGAGTTGCCTTGACATCTTCTATCGCTGCAG
CUST_10460_PI425515147	xtzcca0_000571.z1.scf	GCTTTGATAACCACAGCAAGTTATGGATATGGAGGATGGCTATCATCCAAATCAAACCCA
CUST_10461_PI425515147	xtzcca0_000572.z1.scf	AATTTTGATCAGACGACAAAGATGCCGATCAGAAACATTGCCATAGGCCATCCTCAGGAG
CUST_10462_PI425515147	xtzcca0_000573.z1.scf	GTGTACACACGTATTAATATGCTGCTGTCTATTGTTCTGTTTTATCTCTCTTCCTATGAA
CUST_10463_PI425515147	xtzcca0_000574.z1.scf	GCCCTCGTTGCGCCTCTACTAATAATAAATTTTGTTATTACAACAATTACAGTTTGTCTC
CUST_10464_PI425515147	xtzcca0_000575.z1.scf	CTGGTTCTGATTCAATAACTCATCAAGAAAAGAACAGTAAGTCTTCTTCTTGTCATGACC
CUST_10465_PI425515147	xtzcca0_000577.z1.scf	TGTCCTTTAGCCATATAATATTGCAGAGATTCAATTCATATAATACAGGCTTTCTTGCGG
CUST_10466_PI425515147	xtzcca0_000578.z1.scf	ATGGAGAGTCACGATCAAATGGTTTGAGTCATGTAGAAAACTTAAAGTTTGATGGAACAT
CUST_10467_PI425515147	xtzcca0_000581.z1.scf	ATTTAAAAGAGTGGATTATGGAAAAGGTACTACCGAGATTGCTGGGCAAACATGGCGTCG
CUST_10468_PI425515147	xtzcca0_000582.z1.scf	CCATATTCCGTTGATGACTTTATCACATCTCTTAAACGTTCTCTATCTACCGATCTTGCT
CUST_10469_PI425515147	xtzcca0_000583.z1.scf	CATTCCAATTGTCCTATTGGTCGAATATCATTGAGTGAAATTCCAGAGAAAAAGCATATG
CUST_1047_PI425515147	xtzaca0_001434.z1.scf	TTCCACTAGCCACTTCTCACTTTCCAAGTCTTGCAAAATACACTGCATATATATCTGAAA
CUST_10470_PI425515147	xtzcca0_000585.z1.scf	GCTGTCAATGAGTTTGGTTCCATTGACATATGGATAAATAATGCTGGCACAAATAAAGGA
CUST_10471_PI425515147	xtzcca0_000586.z1.scf	ATTCTGAAATCGGCTAAGGTTGAAGTTACATATGGACGGAGAGCAGTTAACGGAGCAGGA
CUST_10472_PI425515147	xtzcca0_000587.z1.scf	TACGCGCTCTGCTAAGTCTATGATTGAGCAAAATACATTTATAGGTGAAGGAGAAGGGAA
CUST_10473_PI425515147	xtzcca0_000589.z1.scf	TTTGATGAAGTTCTTGATCCTGCATGCCACTGCCTACCTTAGATTCTTGGAAGCCAGCTT
CUST_10474_PI425515147	xtzcca0_000590.z1.scf	ATCTTCAATTGATTGGTATATCCCGGAATATTGGAGCTAGCGTGCTCTCTCAATTGAAGT
CUST_10475_PI425515147	xtzcca0_000592.z1.scf	AACAGAACTTCTTCAGACAAGCGTTTAAACAATCGCGTCGGTCATATCAGGTTCAGGCAC
CUST_10476_PI425515147	xtzcca0_000593.z1.scf	ACATTCTGCAGCAGATTACCCTCAGATTGATTACTCTCTTATGCCTTCTCTTCCCAATAA
CUST_10477_PI425515147	xtzcca0_000594.z1.scf	TGACAGAAAGTTGTGGAGGCTGTTTACATCAATAAGTGATGTGTATCCATGATTGGAACT
CUST_10478_PI425515147	xtzcca0_000596.z1.scf	TGCCTCTCACGAAGAATCGAGACATTCATAGATTGAAGTGGAGAAGGAAAAGCATGATAG
CUST_10479_PI425515147	xtzcca0_000601.z1.scf	CGTTATAGCAGTTATAGCAGTAGCAGTGGAAGTCGTGGACCTTCCAAACGTTCTGACTAT
CUST_1048_PI425515147	xtzaca0_001436.z1.scf	GTTTCTTATGAGGTTGAATTTGGGATCTTCAGATTTGGGGATAGTTGATAGGCAATTGTG
CUST_10480_PI425515147	xtzcca0_000602.z1.scf	TATTGCCTAGATTATCTCAAGTGGGACATTATATACAAATGTAGAATTCCCACTAGCTGC
CUST_10481_PI425515147	xtzcca0_000603.z1.scf	CGAGTTGCAGAATATATAAGAGAAAGACCCCAATCAATCAAAAGAGCAAAAACCCTAATT
CUST_10482_PI425515147	xtzcca0_000604.z1.scf	AATATTCTAGACCAGTGCATGTATTGTGCAATGGGACTTTGTTGGGTTGGTCTGGATTTT
CUST_10483_PI425515147	xtzcca0_000605.z1.scf	TCGTGGATCTAATTTTGGTGTATCCCATTGGATTTAAGAAACATCCAAAGGTAGAGAGGA
CUST_10484_PI425515147	xtzcca0_000606.z1.scf	TGTACCAGTTGTTATGGCTGGTGTGTTGGGTATATATGGCTTGATTATTGCTGTTATTAT
CUST_10485_PI425515147	xtzcca0_000607.z1.scf	CCGGCCACGGCAGTTCAATTACATAGATATATACATAGTGATCGATCAATATAAGTATTA
CUST_10486_PI425515147	xtzcca0_000608.z1.scf	GACGAAAGAAGTTCAGTTTGAGGATAGGTTGTACACATTGCAGATATGGGATACTGCTGG
CUST_10487_PI425515147	xtzcca0_000609.z1.scf	TCTTTAATGGGAACGAGCTTTGCAAGAGTATTAACCCAGATGAAGCCGTTGCTTATGGTG
CUST_10488_PI425515147	xtzcca0_000610.z1.scf	AAAGTAATGCAACTAAGAATCTCATGGAGAGTTCGATCCTGGCTCAAGATGAACGCTGGC
CUST_10489_PI425515147	xtzcca0_000611.z1.scf	CTGCATGCCATCTTCTGAATAGATTATGTGTTGTAACTGACTATTTTGGCTCCATTGACA
CUST_1049_PI425515147	xtzaca0_001437.z1.scf	GTTTGAAGGAATGGCAAGAAATTGATGATGGAGAATTCCCAGTGCTTGAGGAGCTTTCCG
CUST_10490_PI425515147	xtzcca0_000612.z1.scf	ATTATGCAACCCCACTCTACGATTCGGTCTGTTGACGCCGATAAAATTCCTTTTCTCGGA
CUST_10491_PI425515147	xtzcca0_000613.z1.scf	AATACAGTCACTGTTATTGGATGATTAGACCTGCGTCGTGAAACAGTCATGGCAGAGGGT
CUST_10492_PI425515147	xtzcca0_000616.z1.scf	TGACTTATGAGGTTGCAGAGCTAACATGGGAGAATGGTCAATTAGCCATGCATGGGCTTA
CUST_10493_PI425515147	xtzcca0_000617.z1.scf	GATCATGCTATTATTGCAGTTAAGAATAATCAAGAGGGCTCTTGGAACCATGAAGCATAT
CUST_10494_PI425515147	xtzcca0_000621.z1.scf	TTTGTCCATAGTGTAGAGCTTCTTGGCGGCTCTGAAAGAGCTTCTCCAAAATCAGTGCTT
CUST_10495_PI425515147	xtzcca0_000622.z1.scf	CTGGCAGGAATGGGATTGAAAAGACAGCTGTTTCTGGCAGGAATGAGATTGAAAACTCGA
CUST_10496_PI425515147	xtzcca0_000624.z1.scf	CAAAAATAATATTATTATTAAGGCAAGGGAAAGTAAAAAAGCAACCTTGTGCACAGACGT
CUST_10497_PI425515147	xtzcca0_000626.z1.scf	AGGAAAATGTTGAGTGAACACGCAGAAATTTACGGCCATATCTTTGGAAGATGTTCGTAC
CUST_10498_PI425515147	xtzcca0_000628.z1.scf	GTAGCAGAAACACTTCCGCGATGCTGAGGGGCAAGATGTGCTTCTCTTCATTGATAATAT
CUST_10499_PI425515147	xtzcca0_000629.z1.scf	TCAACTCTGAGAAGATCAGTTAATAAGCACTCACAGTGTAACCTTCAACGATCAATCATG
CUST_105_PI425515147	xtzaca0_0002_B10.ab1	TAGGCATCAGTTTGGTAATTTGCAAAGCAAGATGTTTCCTGCATATTTTTGGTTGGTGGG
CUST_1050_PI425515147	xtzaca0_001438.z1.scf	GAATTGCTGATGAAGATCCTGATGAGGCAAAGGCTAATGACAAGAAAGATGTTGAGGATG
CUST_10500_PI425515147	xtzcca0_000630.z1.scf	AATGATTTTGCTACTCTCCCGCCAAGCATTTGCCTGCTTCATAACTTGAGGAGCCTCAAA
CUST_10501_PI425515147	xtzcca0_000631.z1.scf	CTCCGATGGTTGTTTACAGCAAAAGATTTACGAAGGAATAATGAAAAACGAGAAGAGTTA
CUST_10502_PI425515147	xtzcca0_000632.z1.scf	TTGATAATCATGGAGACCAACGCTGGCAAAACCAGCTTTCTCAGGAATCTAATAGCACGG
CUST_10503_PI425515147	xtzcca0_000633.z1.scf	ATTCAAGATTTACATTGTATGGATCATTTCACCTGTGCCGCCTAACTTCTCCCGGTGATG
CUST_10504_PI425515147	xtzcca0_000634.z1.scf	GAAAGAACAGGAAATTTCTGGAAGTTAGCAAGCATTATGTTGCAGATGGGAGCAGTCAAA
CUST_10505_PI425515147	xtzcca0_000635.z1.scf	CAAAAATGATACACTAACGTGCCTCTTTGACGTGCTTTGGTTTCAACCCACCACGCGTTT
CUST_10506_PI425515147	xtzcca0_000636.z1.scf	CTCCTACTGGCTCTCCCTACTGTTTCGCTCCAACAAATTATTCTCTTTTTGAGATTCAAG
CUST_10507_PI425515147	xtzcca0_000637.z1.scf	CTGAATGGATTGTCCCCTTCCATATATTCAAATCCATTGGCAGGAGAGTATGATTTGGAG
CUST_10508_PI425515147	xtzcca0_000638.z1.scf	ACGAGGCATGTTCTGAAGGAAAATTTGATAACTGCAGCAGCTACCACTGGCCATGTTCTT
CUST_10509_PI425515147	xtzcca0_000639.z1.scf	ATCAGAGCATTGAGCAATAATTTCTCCTACCGTAAACCAATAGCTCGTGATGCGGAGGAG
CUST_1051_PI425515147	xtzaca0_001439.z1.scf	ACTCGGTGTTAGACTATCTAATTACAGTATATTTGTATAAGCAGTATCCTGGGATGTCAC
CUST_10510_PI425515147	xtzcca0_000640.z1.scf	TCTTCTACCAAAAACTGGAGAAATGGTTATCAACATGGAGTGGGGTAACTTTCGGTCGTC
CUST_10511_PI425515147	xtzcca0_000641.z1.scf	AAACAGATATACGCTTGGATTGGCTGCAATTCTGCTAAATTTGGGCACTTGTATGCCGGC
CUST_10512_PI425515147	xtzcca0_000642.z1.scf	TTCTTTTAGTCCACAAAGGGTGGAAAGTTCACTGGGGAAGCTTTATGTGTTTTGGGATAT
CUST_10513_PI425515147	xtzcca0_000644.z1.scf	AGCGACAAAGAGCTTAGTCCATCAAGACACAGAAAATCTGAAAGTAGCAACAATAATAAC
CUST_10514_PI425515147	xtzcca0_000645.z1.scf	ATGTTGCTCTGCAATTACAGGATAATTCTTATGACGTTGTTTCCAGAGACGCCCTTCCTA
CUST_10515_PI425515147	xtzcca0_000646.z1.scf	CAGGTCTTAATGTGGTGAATAATGCAGGTGTTAATTACAATCTTGGGTCTGATAATTCTG
CUST_10516_PI425515147	xtzcca0_000647.z1.scf	GGTTGTTTACCCGGAATCGGAGATTAAACGTCTCACAAGATCGATACTAAAGGGTCTTCG
CUST_10517_PI425515147	xtzcca0_000648.z1.scf	CGACTGACTTTTCGTGTGAGAGAAAAGATGTTTTCTGCCATTTTGAAGAATGAGATTGGA
CUST_10518_PI425515147	xtzcca0_000649.z1.scf	TTGATCCTACGGCATACTCTTCCAGTCATCCTTACTAGAACCAATGATATGTCTTTCCCA
CUST_10519_PI425515147	xtzcca0_000651.z1.scf	GACAGGATGTAGATCAAGTAAAGGAGGGCGATGTAGTCATACCTACGTTTATGTCAGATT
CUST_1052_PI425515147	xtzaca0_001440.z1.scf	AATAGAACTGAGCATCCAATTTCCCTTCAAGCAGATGCCTCTGTAGTCCTAACACCAGAT
CUST_10520_PI425515147	xtzcca0_000653.z1.scf	AATGCTTGAAATGGATAGATGAATATCAGGGCAATGTGGACGCACTGGAGAACACTTCTC
CUST_10521_PI425515147	xtzcca0_000654.z1.scf	TGCTTTCTGGGATGCATTCGTTCAGTTCTGGTAGCTGTATTGATTCACCAATATGAGGAT
CUST_10522_PI425515147	xtzcca0_000655.z1.scf	ACCGAAGGCTCTTATATTGTTGGCGGAGGTTTATCTGGGAATATTAACCTTTGGGAGGTG
CUST_10523_PI425515147	xtzcca0_000656.z1.scf	TGTTTAATTTATGCAAACCGAACCTACAATCGTCTAGGATCCTCCTCGTTCTTCTTCCTC
CUST_10524_PI425515147	xtzcca0_000657.z1.scf	CAATAATGGATGGGCATCTATATGAATCGGATCAACACCTTGACCGTATCCTGAGGTCAG
CUST_10525_PI425515147	xtzcca0_000658.z1.scf	TAGCCTTCCCATCTATTTTATGTCCTTATTTCGTATGCCAATAGAGGTTGCAAAAGAAAT
CUST_10526_PI425515147	xtzcca0_000659.z1.scf	CTGCTGAGGAGGCAGATGCTGCAGTTAAAAATCTTGAATCTTATGAATTTGAGGGTCGTA
CUST_10527_PI425515147	xtzcca0_000660.z1.scf	TCTTTCTGGAAAAATCCAAATCGCGCTTTGGTTCAGTGTCAGGTTGCTAATTCGGAGCCT
CUST_10528_PI425515147	xtzcca0_000661.z1.scf	ATCTGATGCCAGGAGCTAGCGGTTTGATCAAGCATCTCCATGCAAATGGAATACCAATTG
CUST_10529_PI425515147	xtzcca0_000662.z1.scf	TCTTGACCCAACTTTCATCCCTGGCTCAGATGATCCTAATGATAAAGAGCTAAGAACTAT
CUST_1053_PI425515147	xtzaca0_001441.z1.scf	GCTAGAGGATGGTCGCACACTTGCTGACTATAATATTCAGAAAGAGTCGACGCTTCACTT
CUST_10530_PI425515147	xtzcca0_000664.z1.scf	ATTGACATGTGATGTTGATGACATTGAAGCAGGTTGTACACGAGAAAGCTGTGCCAGGAC
CUST_10531_PI425515147	xtzcca0_000665.z1.scf	CGATTCAAGTTATGGTGGATGACCCAGAAGGATGGGCAAGTGTGGTAAAGACATTCCTTT
CUST_10532_PI425515147	xtzcca0_000666.z1.scf	TATCTTTTTCAGCAGACACACTGACGTTTCAAACCGTCCTGCGCTTACTGTTCATCCGAT
CUST_10533_PI425515147	xtzcca0_000667.z1.scf	AATATAAGAGGTCTGCTGTGAATGACACTGATGAGTGGCCATCCAAATATTCAAAGCTAT
CUST_10534_PI425515147	xtzcca0_000668.z1.scf	TGGGAGATAGAGAAAGATCAATACTGGGGTTACATAACCAACTGTGGTACAGAAGGAACT
CUST_10535_PI425515147	xtzcca0_000669.z1.scf	TTTGGAGGAGCTGGAAACTATGCCTCTGCATTGTACCTTGCAGCCAACAAGTCTAATGTA
CUST_10536_PI425515147	xtzcca0_000670.z1.scf	AATAAGCCGATGAAGCCTTTAACGATTACTGATCTCTCACCGGCTCCTATGCATGGTTCT
CUST_10537_PI425515147	xtzcca0_000671.z1.scf	GGTACAGAAGCAAATGAGTTGGCCATGATGATTGCAAGATTATATACAGGATCTCATGAC
CUST_10538_PI425515147	xtzcca0_000672.z1.scf	TTTAGAGATCAAAGGTTGAGAGACAAATGGGCGTTACTCCACCGCCATTGATCAGGCTAA
CUST_10539_PI425515147	xtzcca0_000673.z1.scf	TTGTCGAGAGCAACGGAAAAGATCAAAACGAGAGGAAATCTTTATTTCTTCTCCACAGCC
CUST_1054_PI425515147	xtzaca0_001442.z1.scf	GTCGTATTGATTATATGGATCGGATGCTATCCGTGGGGTTGTCTTCAAGAGAAAACCCAT
CUST_10540_PI425515147	xtzcca0_000674.z1.scf	TTCTGGTCTTCTTTGTACCAACCATGTGGAGGTTCAAACCGTTTTCACAAAAGGAACCGG
CUST_10541_PI425515147	xtzcca0_000675.z1.scf	AAATCAGGCAAAGACTGGGTGAGGATTTGAACGATCTGAGCATTGATGAGATGAGGAGTC
CUST_10542_PI425515147	xtzcca0_000677.z1.scf	GTAAGTTGTTGGTTTTGAATAAGTTGGATTTCTTAGATGGTTATCATGTGTTGGGTGGAT
CUST_10543_PI425515147	xtzcca0_000678.z1.scf	ATCTATGGTATGCCTATGCAAAGACTATAGGGGAGACAGAGGCATGGAGAATAGCAAAGG
CUST_10544_PI425515147	xtzcca0_000679.z1.scf	ACTACAAGCAATCAGCTGTTATTCCTCTGCTAGATCTTGCACAACAGCAGCATGGAGGAT
CUST_10545_PI425515147	xtzcca0_000680.z1.scf	CATTCTTGTTTACTGCACTGCCGGTATCTCAGGTGGACACATAAAAACCAGCTGTGACAT
CUST_10546_PI425515147	xtzcca0_000681.z1.scf	AGTGAAGCCGCCATTAATGAACAGATCAATGTGGAGTACAACTGTCTCCTATGTGTACCA
CUST_10547_PI425515147	xtzcca0_000682.z1.scf	TCAAAGGAAGTAGTCGTATGTTAAGCAAATTCATTTGGTAGCCAGTCCTTCCGCGTAAGT
CUST_10548_PI425515147	xtzcca0_000684.z1.scf	TGGGGCGATCAAGATGATTATGAAGTTGTTCGTAAAGTTGGAAGAGGAACGTATAGTGAG
CUST_10549_PI425515147	xtzcca0_000685.z1.scf	TGCTCGAAGAGAAGCAAAAGGATGGTCTCGGCTCTTCCAACGATGGATTCTATGAATCTA
CUST_1055_PI425515147	xtzaca0_001443.z1.scf	ACAATGGAGGACTGGCTGGATTGACATATTGGAGCCCTAATGTGAACATATATCGAGAAT
CUST_10550_PI425515147	xtzcca0_000686.z1.scf	AACAATATTCAAGGAAGCATACCTAATGAGCTTGGTAACTTGAAGAGCTCATCAGCTTGG
CUST_10551_PI425515147	xtzcca0_000687.z1.scf	TATAAAATCACCAAATTCCAAGTCAGTCCCTAAAGCAGGGAAGAAAAGATTGTCGCCCTT
CUST_10552_PI425515147	xtzcca0_000688.z1.scf	AGTGCTAATTCCATCAAAGTGGAACCCAAGCAAAGAGGTTGAGTATCCCGGTCAAGTTCT
CUST_10553_PI425515147	xtzcca0_000689.z1.scf	AGCAATTGCTTCTCAATTTCTCATTCAATCTCCGATTCTTCAAATCCATAATGACCCTAT
CUST_10554_PI425515147	xtzcca0_000690.z1.scf	TAATGCTACTTATTGGCCGGCTTATGGGCCTCATCCTGCTTCCTGTAATGATGACTATGA
CUST_10555_PI425515147	xtzcca0_000691.z1.scf	GAACCAAATGCTTCTGTGCAATTGCTGGAATATGATAAAAGATTTGAGCAATATGGAAGT
CUST_10556_PI425515147	xtzcca0_000692.z1.scf	TGTATGCTTCTCACACTATGCATTGGGACAGTATTTTCTGGTCTGGGACACTCATTGTCT
CUST_10557_PI425515147	xtzcca0_000693.z1.scf	CAAAGGATTATTATGGAGATCTTGACATCATGGTGACAGGCCATTCAATGGGAGGGGCTA
CUST_10558_PI425515147	xtzcca0_000694.z1.scf	CTCAAGTACCGTGAATCTGTGGTAATAAGGATTACGGGTTGTCCCAATGGTTGTGCTAAC
CUST_10559_PI425515147	xtzcca0_000695.z1.scf	TTGCTGCACCAGAAGAAGAAGAAGAAGAAACCTCTCTTTTATCTTCCTCCTCCTCTGCCT
CUST_1056_PI425515147	xtzaca0_001444.z1.scf	CTGCCTTCTCTTTTTTGCTTGGTCTTTCGATGAAATAGATAACTTTGGAGATTACCGATT
CUST_10560_PI425515147	xtzcca0_000701.z1.scf	TTCTACTACTTTCGCAAGACATGTCTACATCATTGGATCAGCTCAATGCCACCGGCACAA
CUST_10561_PI425515147	xtzcca0_000702.z1.scf	AATATTCTTCTTCCAAGTCAAATCGACGATGAGTCATCCGCTCCAGTGCCAAGATGTCCT
CUST_10562_PI425515147	xtzcca0_000703.z1.scf	CGCCGGCAAAATGCCATTATTTCTTATTCACTTTTCTCTAAATTCAGTCTTCCTGTACCT
CUST_10563_PI425515147	xtzcca0_000704.z1.scf	CTATGCATTGAGTGCAATAGAGGATGACATAATCATAACGCATAGACTTCTAGCCCGCAC
CUST_10564_PI425515147	xtzcca0_000705.z1.scf	AGAGTGCGGCCGAAGAGAACTCCCCAGAAACAATTCTTCAGACATGATCGAATTATTTGG
CUST_10565_PI425515147	xtzcca0_000706.z1.scf	GTTTCCAAGAGAAGCAAGCCATAGTGTACTTCAACTCAGACGGACAAGGATTATAAGGAG
CUST_10566_PI425515147	xtzcca0_000709.z1.scf	AATACTTTAGGAGCATATCTACTCAAACCAGGGGTGGGCTCTCACTTTGTTATGTCCCTC
CUST_10567_PI425515147	xtzcca0_000710.z1.scf	TATGGAATAACTTTCTGGGTGGAACAATCGCCTTCACGTCCTTTAGGTGATGCTAGATTG
CUST_10568_PI425515147	xtzcca0_000712.z1.scf	TATCTATAAATACTTTTTCAAATGGATCGGAGGAGGACCGCAAGCCCTGTGTACTCACGG
CUST_10569_PI425515147	xtzcca0_000714.z1.scf	TTTTTCTACTTCTAAACCATTTACTACACTTGCTCTCTTCAAGTCCAACAAGCCAAGGCA
CUST_1057_PI425515147	xtzaca0_001445.z1.scf	TTGATCATCATTGTAGGTGGTTGAACAATTGTTGTTGGCAAAAGGAACTACACAACATTC
CUST_10570_PI425515147	xtzcca0_000717.z1.scf	AAGAAATTCAAATACATTTCAAATAGGAGCATTCCCTCTCCAATCTCAGCTTCTCCTCTC
CUST_10571_PI425515147	xtzcca0_000720.z1.scf	AAGTAACATACAAGCCAAGCTGGTACTTCTTGGGGACATGGGGACTGGAAAGACAAGTTT
CUST_10572_PI425515147	xtzcca0_000724.z1.scf	AATGGCTACTACTACCATCTCTCGATTGAATCACTTCGCCCTGCAAGACTCTGTCTAAGA
CUST_10573_PI425515147	xtzcca0_000726.z1.scf	TTGCTCTACACATCCTCTTGATCTTATTAAAGTCCGCATGCAACTCCAAAGTGAATCCCA
CUST_10574_PI425515147	xtzcca0_000731.z1.scf	AATTAAGATTGGCTTACCGAGAAGCAGCTGTTGCTGTCCTTGCGTGCTATTTTCCTGATC
CUST_10575_PI425515147	xtzcca0_000733.z1.scf	ATTTGGCCGTTATCCACAATTAATGAAGAGACAAACGGTATTGGTGGTGGATTGGCGCTC
CUST_10576_PI425515147	xtzcca0_000735.z1.scf	TTTAGTCCCAGGGCATGAAGTGGTAGGAGAAGTTGTAGAACTAGGACCAGAAGTAAGGAA
CUST_10577_PI425515147	xtzcca0_000736.z1.scf	TGTGGATGGGTTATCGATATGAGTCCACTGAAACAGAATCCGATGCTTCATCTTACCCAC
CUST_10578_PI425515147	xtzcca0_000737.z1.scf	CCACGGCCTCAATTTTATCAACCAAGAAACAGAAACAATTAACTGATGACTATTTCTATG
CUST_10579_PI425515147	xtzcca0_000740.z1.scf	AAAGAGTTGGTCTCTCTTCCTCCGTAACTTGTTGCCATTTGTCTTCATCATCTTCCTCAC
CUST_1058_PI425515147	xtzaca0_001446.z1.scf	TATTTCCACAACCGCCTGAAGCCTTCAAAGCTTACTTGGACAGCCATGTACAGGAAACAA
CUST_10580_PI425515147	xtzcca0_000741.z1.scf	CTCTACCTCCTGTGGATGAGAAGAAGAAAAGTAATTGAAGATGTCGACAAGGATAGACGG
CUST_10581_PI425515147	xtzcca0_000742.z1.scf	GCCAAGCAGAAGCTACACCATAAGTGGTAGGATAATGTTAAGTGCGATTGTTATTCTTTT
CUST_10582_PI425515147	xtzcca0_000743.z1.scf	GTTTTGAATTGGGTTACTCAATGGAAAGTCCCAAATTCATTAGTAGTCTGGGAAGCTCAA
CUST_10583_PI425515147	xtzcca0_000744.z1.scf	TTGTTGCTACAACTGACGTTGTTGATGCTTGCACTGGGGTAAACATTGCTGTCATGGTTG
CUST_10584_PI425515147	xtzcca0_000745.z1.scf	TATATCTAAACGGACTTGGGACGGGTTCGGGTATGATTGGTTTATTCCTTAACGGGTTCG
CUST_10585_PI425515147	xtzcca0_000746.z1.scf	GTCTGTGTCCGGCACCGAAGAAGTTCAGCTTGATAAAGATAGTATACTAGAACAAGCTCT
CUST_10586_PI425515147	xtzcca0_000747.z1.scf	CCAAGAGAAAGAATTCAGTTCGCCACCAAGTTTGGGTATTGTTAAATTTGAACCCATTCG
CUST_10587_PI425515147	xtzcca0_000748.z1.scf	AGAGTCAATGGCATTGTCCATTGATCATAAACCAAACAGAAAAGATGAGTATGCCAGGAT
CUST_10588_PI425515147	xtzcca0_000749.z1.scf	TATCTGCCATGATTGGGAATATATTCTCTGCGATCTTCACCTTCTTGCTTTGCTTGAGTG
CUST_10589_PI425515147	xtzcca0_000750.z1.scf	TATATATCCCTTTGCCATACCAGTCTTCAAGTGAAATGGGCTTGTATGGCTGCTGAGAAA
CUST_1059_PI425515147	xtzaca0_001447.z1.scf	GGAAATTACTAGCAGGTTCTTTCAAGAGGAAACAACAGTTCATTCTCCCATTGACTCCGG
CUST_10590_PI425515147	xtzcca0_000751.z1.scf	ACAGCATCAGCAATTGATGAAACATAGATTGATATATCTTCAAATAAAGTGAATGGGGGG
CUST_10591_PI425515147	xtzcca0_000752.z1.scf	TTGGTGTGGCGGCTAGAGACCCTTCTTGGTATGGGATTGATGAAGTCTAGCTTGAAAAAA
CUST_10592_PI425515147	xtzcca0_000753.z1.scf	CTGAAAAAGATCCCAACTTCAGTTCTCTGGGGATAGTTTTGCTTGGATGGCCATTGAAAG
CUST_10593_PI425515147	xtzcca0_000754.z1.scf	TTGTCTATTACTGTGTTGACTGTGATTGGTTACAACGAGCCAGACTGATCCTTCCAAGAA
CUST_10594_PI425515147	xtzcca0_000755.z1.scf	AAAGGGTTGATTGGAGAGAAAAAGGGGCTGTTGTTCCTGTCAACGAATCAAGGACAGTGT
CUST_10595_PI425515147	xtzcca0_000757.z1.scf	GCCACCGGCCTGACTCATCAACATCAAATGAAGAAACGGTGAAGGCAATGAATTATGTGA
CUST_10596_PI425515147	xtzcca0_000759.z1.scf	GGTGGAAATTATATTACAAGAAGTGAAACGTGGATCAAAGATTCTTGCTTGTGCTGCTTC
CUST_10597_PI425515147	xtzcca0_000761.z1.scf	GAATGTCCAGAGTGCATCTCTTTAAGTTCGATCTCGGAAAGAAAATGTTGCTGGTGTGAA
CUST_10598_PI425515147	xtzcca0_000762.z1.scf	TGGAGAAGGCAGAGAGTGGAGATGATTCATATCACATAAGAAACTGTTACAACAATAAGT
CUST_10599_PI425515147	xtzcca0_000763.z1.scf	CTTGCTAAAACGAGATGGATGACATAAGAATAGGCTTGCAACTCGCTGGAGGAGAATTAT
CUST_106_PI425515147	xtzaca0_0002_B11.ab1	AAGGGTATCAGTTGATAACACAACTTGCAATGACTCTACTCTAATAAAGGTTGACAGCAT
CUST_1060_PI425515147	xtzaca0_001449.z1.scf	TCTCTCAAAGGTCCACAATGGCCATTAAGGGTCGTAATATCTTTGTTGAAGATCTGTCCC
CUST_10600_PI425515147	xtzcca0_000765.z1.scf	TATGATGTCTTTCCACACTTTCCATCCAGCAGAAACTTTATCCAGCAACAGAGATTCATC
CUST_10601_PI425515147	xtzcca0_000767.z1.scf	GCAGGTAAAGCTACTACCGTGATTGAGTATGTAGAGCATCGTTCTTTGTCTCAGTCTCTT
CUST_10602_PI425515147	xtzcca0_000768.z1.scf	GTGTTGGCATAACAAATACTGTTGGTAATGCAATAGCGATGCATACGCACTGTGGTGTTC
CUST_10603_PI425515147	xtzcca0_000770.z1.scf	GTTAAAGACATACTGTCTCACTATCCATCCAACTACAAGCAATCAGCTGTTATCCCTCTG
CUST_10604_PI425515147	xtzcca0_000771.z1.scf	CACAATCACGGCTGTTATGACAGATGACAACACAACAATGACAAATGAAAAAGAAATGGA
CUST_10605_PI425515147	xtzcca0_000772.z1.scf	AGACTCCAACAAGTCTTATAGAAAGAGGGAAGATGGAAAAAGGGTTGTCTACACTTAAAA
CUST_10606_PI425515147	xtzcca0_000773.z1.scf	ACCATTATAGGTGGAGTGCTTAAAGCAGTGCCTTACAATCTGATCCAAGAATGGGTGCTA
CUST_10607_PI425515147	xtzcca0_000774.z1.scf	AATACATGCTGAAGGATGTGGTGAGAAACAATACGTATCCGAACGTTATTTATCAGAATA
CUST_10608_PI425515147	xtzcca0_000775.z1.scf	TATTTATGGAAACGCCGTCGGAATTCTGGATCACCTGATGAACATCACGAAGAGCATCAG
CUST_10609_PI425515147	xtzcca0_000776.z1.scf	ACCAAGAAGGGTGACTTTGAGGAAGCATTTTTTGTATGGTTATAATATGAGTGAGCACCA
CUST_1061_PI425515147	xtzaca0_001450.z1.scf	AAGAACAATATCCATGGAAGTGGCCTTTTGTTTGCTCCTCCGACTTCTCTTCCTTTTCTT
CUST_10610_PI425515147	xtzcca0_000778.z1.scf	TTTCGATTCTCTCACTCTCAAATGAATCCAGCTCTGATGGATTGCTCAGGTTCCGTCGAT
CUST_10611_PI425515147	xtzcca0_000779.z1.scf	CTATGGAAAAGGATGGAGTACACTATCATTTCATTGAGAGAAGTGTGATGGAGGAAGAGA
CUST_10612_PI425515147	xtzcca0_000781.z1.scf	TCGTGTTACCAAAGCTGATGAAGCTAATGGAAGAGAGAAGGAAATATCGGCTGAAATTGC
CUST_10613_PI425515147	xtzcca0_000782.z1.scf	CTGACTGTGCTTCCTTTGATAGTTTCATCTCCACTAGTAATAATTTCTTACTCAAATCTG
CUST_10614_PI425515147	xtzcca0_000783.z1.scf	TAACGTCATCTTTCCGTGCCTTCCAATCAGATGAGCTTCTTGTAGACGACAAAGAGTTCG
CUST_10615_PI425515147	xtzcca0_000785.z1.scf	TTCAGTCCATGCATGGATGATTCATGAGATGGGTTATGGTGTAGTATGTGTGTGTAGTGG
CUST_10616_PI425515147	xtzcca0_000786.z1.scf	TGCTAATGAGCTCAGTAAGAATCCATCTGTTACAGTCGCCATCGTTGAGCAATCTGTCAG
CUST_10617_PI425515147	xtzcca0_000787.z1.scf	TGCTCGTTTGATTTCTCATGCTGGCAGACTAACAAATCTGGCTAAGTGCCCTTCTTCTAC
CUST_10618_PI425515147	xtzcca0_000789.z1.scf	ATGTTGCAAACAACTGGACATTAGCATGTGAGCCATCTGGATTTAGACCAGCAGCCAAGT
CUST_10619_PI425515147	xtzcca0_000790.z1.scf	AATGAACTCGAGAATCTTCTATCTGGTGCGCCAATTGACTATCTTCGCGCTTACGTCTCT
CUST_1062_PI425515147	xtzaca0_001452.z1.scf	TCATAACTATCCTTCCTGGGCCAAAGTTCTCTGAAGATGCATGCAAAAACGACGAAGAGC
CUST_10620_PI425515147	xtzcca0_000791.z1.scf	GGTGAAGACTTACGTTATGACATCAATTTAGAATTTTCAGAGTCTATGTTTGGAGCTGAA
CUST_10621_PI425515147	xtzcca0_000792.z1.scf	TTAATGGGGAGGATCAAAAGTGAAGCTGCTAATAATGATGCACGGATCCTTCCTGGTCCA
CUST_10622_PI425515147	xtzcca0_000793.z1.scf	GTTCTGTACGAATTGATTGAATATCATCTTCTCAACTCTGATATGCCATGGATTGATCCT
CUST_10623_PI425515147	xtzcca0_000795.z1.scf	AGCTTCGCATTGAGTACAGTTTCCTTCGAATAGATGCAGGACTTCCTATTAGGTTTCGAA
CUST_10624_PI425515147	xtzcca0_000796.z1.scf	TCTCTGACCCTGATTGAAACTGCGATAGAGAGATGAGTCAGAAAGGTTTGATATATAGGT
CUST_10625_PI425515147	xtzcca0_000801.z1.scf	GGTGGGAAAGTAGCAGAGAAAGATGTGCTTAATTTGATTGAGTTATTGATGAATCAATTG
CUST_10626_PI425515147	xtzcca0_000803.z1.scf	GAAAATTATATGATGAAGAACATTTAGCGGTTGAGACTCCAGAAACTGCCCAACAGATTA
CUST_10627_PI425515147	xtzcca0_000804.z1.scf	TCTAAAAGTTATGTGGAGGAGCTTCAAGATGGAGATAAGGATGCAGTTCATGAACGCCCA
CUST_10628_PI425515147	xtzcca0_000809.z1.scf	AAGCTTGCAGATGATATCAGTGGCTTGATTTCAGAACGGAGTTCTTTGCCTGCATCAGGA
CUST_10629_PI425515147	xtzcca0_000813.z1.scf	TAGTGCCTCAAACTATCAATCTTCTCAGACGCAGAAAAAGAAACCCGCCTTCTATGGCTC
CUST_1063_PI425515147	xtzaca0_001453.z1.scf	TGAAGTGGTTGTCCCTGCACAGAAAGAGAAAAAAGAAAGTGTAGTTAGTTCATTGTTGAT
CUST_10630_PI425515147	xtzcca0_000822.z1.scf	ATTGTGCCACTCCTAATGAGAGGCTTTCGGCTCTACCCTTACATGTCTAATGGTAGTGTA
CUST_10631_PI425515147	xtzcca0_000823.z1.scf	TTGCACGAGCTTAGAGCCTATACCAAAACACACAATACGTAAGATGATTCAAGATTGGTG
CUST_10632_PI425515147	xtzcca0_000828.z1.scf	GCTGACCGAGATTCCTCCATTTTGTTTTCAAAAGAAACAACCACCGTCTCCCAAGAATCT
CUST_10633_PI425515147	xtzcca0_000829.z1.scf	AGCGAGAGGGAACAAGAGCAGGAACAGAAACTTAATTTAGGTTCTGCAAACGATAATAAT
CUST_10634_PI425515147	xtzcca0_000831.z1.scf	TTTTATCGTCTTGAACATCAAGGGGAAGACCTGCAGAAGAAAAACGAAGCTGAGGCCAGT
CUST_10635_PI425515147	xtzcca0_000834.z1.scf	TTGGAAATGGGTTCTTCAAGATTACTGCTTCTCTTCTATCCCACTTTGATTCAACTACTT
CUST_10636_PI425515147	xtzcca0_000836.z1.scf	AAACAGTGATCGGACCGGATACTATATGTTCCGTGACTGTTCCTTTTGAACTTCTCCGAT
CUST_10637_PI425515147	xtzcca0_000838.z1.scf	TGTTTCTGGCAGGAATGAGATTGAAAACTCGAAGCAAGAGGAGCACAAGCAAACAAAGGA
CUST_10638_PI425515147	xtzcca0_000839.z1.scf	AATGAAAAGAATGGAAGGGCACTTTTCTATTGGTTCTATGAGGCCACCACGCACCCTGAT
CUST_10639_PI425515147	xtzcca0_000842.z1.scf	ATCACTATCAACCATCAGAATTCAGCCACGCCGTTAGGTCAGCACTTATTGGATGACGAT
CUST_1064_PI425515147	xtzaca0_001454.z1.scf	ATTTATCGTATAGAAGAAGAGATCCGCGGACCTATTGATTGACCATAGCTGCGAACCGGT
CUST_10640_PI425515147	xtzcca0_000843.z1.scf	CAAATCTACTCGAGGAGTATGAGTACACAGCTCATAGTAGTTTGGCGCAGAGTGTGTACA
CUST_10641_PI425515147	xtzcca0_000844.z1.scf	GGAGGAAGATCAGATTGTTGGAGTTATCAAGTTCCATCCAGAGAACTCCAATCTTTTCCT
CUST_10642_PI425515147	xtzcca0_000845.z1.scf	GCTATTACGATATCATTTTTGTTAGTTACCAGTTCAGTTTCAATTGCTGTTTGCTTACCC
CUST_10643_PI425515147	xtzcca0_000846.z1.scf	AGGATGAGATTCAAGACTCCTATTTGTCATACTCACCATCAATTCTCTCCATCAAACCCT
CUST_10644_PI425515147	xtzcca0_000847.z1.scf	AGCTTACTTTCCCTGCCCCTTCTGTTATATAGATATTGACGTCCATGTGCTTTGCAGCCA
CUST_10645_PI425515147	xtzcca0_000849.z1.scf	TACATCTGATGGGGGTGCAAAACAAATACCATCAATAGATGGAGGATCTAATGTCCAGTT
CUST_10646_PI425515147	xtzcca0_000850.z1.scf	AAGGGGTTGATTGTTAGCTCTCGTAAGGATTCACTTCAACACTTCAAGAAACCCTGCGCT
CUST_10647_PI425515147	xtzcca0_000851.z1.scf	CAAATACATCGGGTAAGCACTGCTTATTCATTGGCAGATGAAGGATCGATGGTCCATCCA
CUST_10648_PI425515147	xtzcca0_000852.z1.scf	ATTTTCAAACAAAATGGCTACAATAGCTGTGTTTGCGTCTCCATCGTCGATGACCCACGC
CUST_10649_PI425515147	xtzcca0_000853.z1.scf	GAATGCAAATTGTGATCTAAAGATATGTGATTTTGGTCTGGCTCGTGTGACCTCAGAAAC
CUST_1065_PI425515147	xtzaca0_001455.z1.scf	TTACATTATCCTAACAAAGCAGGAGAACCTTACGTCTTCCATGGCCAAAACCAGACCTGG
CUST_10650_PI425515147	xtzcca0_000854.z1.scf	AAGATGGACTGGAGAAACTGCATACCAGAATAGTCAGCTTCCTTATCTTTCCTTTTTCAT
CUST_10651_PI425515147	xtzcca0_000857.z1.scf	TTATATGGGAGTGGAGAAGATTATGATCAAGTTCAGAAAGCTGCAAAAGAATGCAACTAT
CUST_10652_PI425515147	xtzcca0_000859.z1.scf	TATTTCTCTCGGCATTCGCGCTGGATCCCTCTCTCCCGTCGATGCTCTACATGGCGATAT
CUST_10653_PI425515147	xtzcca0_000860.z1.scf	TGTATGAGCAAGCTGCTAACAGTTGGAGGGTTGACAATAAATATGAGAAAGCAAAAGCAG
CUST_10654_PI425515147	xtzcca0_000861.z1.scf	TCAGTTTCACAGCCACGGACCTCTCTATCAGCTGGGTTGAACCAAAAGATTGATGGATTA
CUST_10655_PI425515147	xtzcca0_000862.z1.scf	CGACAGCTGTAATTAGGGAGTGATCCTCCTCCTTATTCTTCAATGACTGAAATCAGAGCT
CUST_10656_PI425515147	xtzcca0_000863.z1.scf	AAATTTCGGCCTCTTAGGGTTCTAACCAAACGTTTTGGTGCTCTTTAGTGTGCTGTCACG
CUST_10657_PI425515147	xtzcca0_000868.z1.scf	GTAAAACAGTATAATAGAGTGGGTCCCATTGAGATCCACTGACCCGACCCATAATTAATT
CUST_10658_PI425515147	xtzcca0_000869.z1.scf	CTGAGAAGACAGGTCTTTTGGATATCAAAATAAATTCTACAGTTGATAATGGAAGATGCC
CUST_10659_PI425515147	xtzcca0_000870.z1.scf	AGGTGAACAAGTGAGTACATCGACATGGCTATGGAATTAAACAACGGCGAGGAAGCAAAT
CUST_1066_PI425515147	xtzaca0_001456.z1.scf	GAAAGTTGCTAACTATGAGGAGAAACTCACGACATTCTATACAGAGCACTTACATGCTGA
CUST_10660_PI425515147	xtzcca0_000871.z1.scf	TCCTCCATTTCATTTTTTGTTGATATATATAAATAAAGGAGGGGCACAAGGAATGGGTGA
CUST_10661_PI425515147	xtzcca0_000873.z1.scf	TTGTTGTGTGTCTCTCTCTCTCTCTCTAAAATAGCACTCTCACCGAATCTCAGAGACACT
CUST_10662_PI425515147	xtzcca0_000874.z1.scf	GCTCTAAAAGATGCTATGACTGATGTTGCTGTTCAACTGTATACTGATGCTTGATGTTAT
CUST_10663_PI425515147	xtzcca0_000876.z1.scf	GCGATTCGCTTTGCAAATATGCGTTCCTCTGCAATTCAATTCCTTCCTTTCTCTATCTTC
CUST_10664_PI425515147	xtzcca0_000877.z1.scf	AGTATTCTAGCATCAAACCAGAGACAACAAATGAAATCTGAGAGGATTGAAGAGCAATTT
CUST_10665_PI425515147	xtzcca0_000878.z1.scf	CAAAAGAAGTTGGATGTGCTTTCAAATGAAGTTGTTCGTCAAGGTCTTAGTAAGGAGTGG
CUST_10666_PI425515147	xtzcca0_000879.z1.scf	ATTGTTGGATAATTCGTGCACCTAGTGCTGATGGATGCTCAGGTAGATATGTTGTGGCTG
CUST_10667_PI425515147	xtzcca0_000881.z1.scf	TAAAAGAATACTGGATACACAGCCAGTTGAGATCAGTAGCTCCATGATGTTTGGAGGATA
CUST_10668_PI425515147	xtzcca0_000885.z1.scf	ATGCCGGAAAAACCACCTTGCTTCATATGTTGAAAGATGAGAGATTGGTTCAGCATCAAC
CUST_10669_PI425515147	xtzcca0_000886.z1.scf	TTGAATAGACAAAGATCGTACCGAGAGGTCACTCTCGCTCTTCGAACAAGCCTCAAAGAT
CUST_1067_PI425515147	xtzaca0_001457.z1.scf	TAATTCACCAACTGATAGGGATGGGAACCTGCCTGTATCAAAGATGCTTAGTGGGCACAA
CUST_10670_PI425515147	xtzcca0_000889.z1.scf	TTTGATTACTTATGATGAGCATGGTGGGTTTAATGATCATGTGCCCACTCCTGTCACCGG
CUST_10671_PI425515147	xtzcca0_000890.z1.scf	CAGATCGAACATTCATTCCAAAATGAGTTTAGATTAGTTGAAGCTTTTGGGTATACTCTC
CUST_10672_PI425515147	xtzcca0_000892.z1.scf	TGTGGCAACTCATCATTTAGCGAAGGAATGGTGGATGATGGATATGAGGATGTGGTGAAC
CUST_10673_PI425515147	xtzcca0_000902.z1.scf	TTGCAGAAACATGGATCCGTCTATGGTGGAGATCTTGAACGATCTTCTGGTTTCATCCAC
CUST_10674_PI425515147	xtzcca0_000903.z1.scf	TTTCAAAAAGGTGGTAGCAGAGATGATAGCCGACATTTCTGTTGGTTTTTGTGACCTGCG
CUST_10675_PI425515147	xtzcca0_000904.z1.scf	TCACTCCTTCGATTCTGCTAGGACATTGATACTACAATTCCAGGAGGTAAGTCCTTGGAC
CUST_10676_PI425515147	xtzcca0_000906.z1.scf	TCTCATAGCGCTGTTCAATTCGGTGATTTAACGTCGAATGGCAGATGTTGAAGTTCCAGC
CUST_10677_PI425515147	xtzcca0_000907.z1.scf	CTTGCATTTATAGGAGACTCATTAGGCAGGCAACAATTTCAATCAATGATGTGCATGGCT
CUST_10678_PI425515147	xtzcca0_000910.z1.scf	TAAGTACTATTGCAATAGCATAGGTATATTCATGGAGGGGAATTCCGGTGGTGGAGGAGG
CUST_10679_PI425515147	xtzcca0_000911.z1.scf	GTTCAGGGTGGAGAGGTGCTTATTAAAGCATGTAAGCCTGCACTTGACTCTAGTTACATC
CUST_1068_PI425515147	xtzaca0_001458.z1.scf	TCACATGTTTGGTTATGCCACTGATGAAACCCCCGAGTTTATGCCCCTTAGTCATGTTCT
CUST_10680_PI425515147	xtzcca0_000912.z1.scf	CAAATCAGTAAGAAGCGTAAGTTTGCTGCAGCATGGGGTTTTCTACGCAGAGCTAAATGA
CUST_10681_PI425515147	xtzcca0_000914.z1.scf	GAAATTTACTTACGCGCAGACGTTACGTGCTTTAAAGGAGGGTAAAATAGCCCTTGTTGA
CUST_10682_PI425515147	xtzcca0_000916.z1.scf	GACAGGACCTTTCCATTCGAAAGTGTTAAACGATAAAAGTTAATCGTTTTCTTGAAAACC
CUST_10683_PI425515147	xtzcca0_000918.z1.scf	ACTCTTGAAGCAGTACTCGACGAAATCGATTTAGAACCATCAGATTTCACCTCCTCTCTC
CUST_10684_PI425515147	xtzcca0_000919.z1.scf	TATGAACTTGACAAAAAGACTGGACTAATCACGGTTGACCGTGTGCTATACTCCTCAGTG
CUST_10685_PI425515147	xtzcca0_000920.z1.scf	TCTTCATCAAAATGGTCCTTGCTTCCAACCTAAATACCGTCAGGGACCATTGCTCCTATG
CUST_10686_PI425515147	xtzcca0_000921.z1.scf	ACCTAAACCACTTGATCTCTGCAACTATGAGTGGAGTAACTTGATGACTCAGGTTCCCTG
CUST_10687_PI425515147	xtzcca0_000922.z1.scf	TTCCAGCCAGCAGAGGAAGCTGGGAATGGAGCAAAAAGAATGATAATAGATGGAGCATTA
CUST_10688_PI425515147	xtzcca0_000923.z1.scf	AATGCTTGCTGGACGCTTATACGGACAAGTTTACACAGATCAACAGAGGTAACCTACGAG
CUST_10689_PI425515147	xtzcca0_000924.z1.scf	AAATGATCAAGGAACAGGATTATCTGAACACACTCCAGACTCTGTCCAGCCTAAGTCCAG
CUST_1069_PI425515147	xtzaca0_001460.z1.scf	CTCAGTCCCTTATATTTTCTCCTTCGTTTTTACATGGGTTTTGGACCGTTAATACCCTAA
CUST_10690_PI425515147	xtzcca0_000925.z1.scf	AGAGGAGATGGAAATGACAGGGTGTAGTCCAAATTCGTGCACATATAATACTTTGATTCA
CUST_10691_PI425515147	xtzcca0_000926.z1.scf	ATTATAACATCTTACCCTGTTGTCTCTTTCCGTGAGACTGTCCTTGAGAAGTCCTGCCGT
CUST_10692_PI425515147	xtzcca0_000927.z1.scf	TCTCAAGGATTAACAGAAGCTTCCAAGATTGCCATACTGAATGCAAATTACAATGGCAAA
CUST_10693_PI425515147	xtzcca0_000928.z1.scf	TATGATTCCATGGTTTGAACGCCCAGTCATTTATGATGTTCGTACACGACCCCATCTGGT
CUST_10694_PI425515147	xtzcca0_000930.z1.scf	TTCTGAATCGGTTCGACAAATACTTACTTGGAGATTTCGATTTCTATGTCTTCTTGCAAT
CUST_10695_PI425515147	xtzcca0_000931.z1.scf	GGTTCACTTGCGATATATAGTCGGAATGCAAAGCGGCAATACTGGAAAATATCCTGATGT
CUST_10696_PI425515147	xtzcca0_000933.z1.scf	AATTTCCATTTTGAGACCGCGACCCATCGACGGAGCACTTTCTCACTGATTTAGTGAGAT
CUST_10697_PI425515147	xtzcca0_000934.z1.scf	GCATCATCTGACTCAACAGTTTCTGTTAAAATTAGAGAAAATAATCCAACTTCTTGCTCC
CUST_10698_PI425515147	xtzcca0_000936.z1.scf	TGTTAAGCAAGAGCAAGGTTTCATCTGGTGGAACATCAGCTGCTTCAACTGGAACTCCAA
CUST_10699_PI425515147	xtzcca0_000937.z1.scf	ATATCTGAACGGTGAATTCCCAGGTGATTATGGGTGGGATACTGCTGGTTTATCTGCAGA
CUST_107_PI425515147	xtzaca0_0002_B12.ab1	ATATTTACGAGGGAGTTGGCATTTTTAGGTTTTGGTGTGAGCCAATAGAATGGCCTCCAC
CUST_1070_PI425515147	xtzaca0_001461.z1.scf	TCTGATAATGGAAGCTTGAAGAATGCCATTCCTCTGAAACTATTACTTCAAGATTGGGGA
CUST_10700_PI425515147	xtzcca0_000938.z1.scf	CAGAAATATGCCCATCAAAGCCAAAGCCATCTGTCAAATCAGAACCTTCCAAGTACATGC
CUST_10701_PI425515147	xtzcca0_000941.z1.scf	GATAAGATATTCCAAAATATTATCCACGAACATAGAGCTCGAACGGCAGCTGGGAACTCT
CUST_10702_PI425515147	xtzcca0_000942.z1.scf	ATGACGTTGAGATACGGGAGTTGCTCATTGATCATGTTGGTCATCGTTGTTGTTGGGGAA
CUST_10703_PI425515147	xtzcca0_000943.z1.scf	TTCTTGCATTTACGACACCACTACATATTCGAAACTACTGGCGCAGACTCACCAGAATCT
CUST_10704_PI425515147	xtzcca0_000944.z1.scf	AAGTTACATCATCTAAGAAGAGAGGCCATGGCTCAGATGAGGATCACTCCCCCACTTTAA
CUST_10705_PI425515147	xtzcca0_000945.z1.scf	TTTTGTTGCTGTCTCAGTTGGAGCCAACATCTCCGGCGGTCATGTTAATCCAAACTGTTA
CUST_10706_PI425515147	xtzcca0_000946.z1.scf	TCGACCAGAGGTTCACGCAGGCATTACTAATCATATTATGGCTAGCAACTTCAATCTTCG
CUST_10707_PI425515147	xtzcca0_000947.z1.scf	GAAAATTGAAAATGCCTCCTTTATACTCTCTGCAGCTTCGTCGTCTCCTCCACCATTATT
CUST_10708_PI425515147	xtzcca0_000948.z1.scf	CTGTTCTTCTCTTCTCTTCAAAACAGTCCCTTTGTAGCCCAAAAGCCAGAAGAAGCTCAT
CUST_10709_PI425515147	xtzcca0_000949.z1.scf	AGAAAATATGACAAGGAAAGAACATCATGGTATAAGGTGGGCGCATTGCCTGAGCGTGCT
CUST_1071_PI425515147	xtzaca0_001462.z1.scf	AAGCCAGAAATTGAGCATCTTCGATATTGGTGCCAGTACTGGATTTTGGTGGCTGTGTTG
CUST_10710_PI425515147	xtzcca0_000950.z1.scf	GAGACATTCCAGATTTCAAGCTAGGAAATGGTCGACAATGACGTTGATACTGACGATGTT
CUST_10711_PI425515147	xtzcca0_000951.z1.scf	ACGATCAGGTTTCGATCAAGGTTGCTGCTGCTGCTCTTAACCCACTTGATTTCAAGAGAA
CUST_10712_PI425515147	xtzcca0_000952.z1.scf	TAGGTAGATCCAGGAGTTGGGACCCCAAAAATTTGTAAGCAAGATGAGCTTACTCGTGTG
CUST_10713_PI425515147	xtzcca0_000954.z1.scf	CCAATTACCCAATTAGGCATACTAATCGATCATCAATAACAGAACATATGTGATGATACG
CUST_10714_PI425515147	xtzcca0_000955.z1.scf	AATTGTCTCTGATAGGAACCCAGTTTATCTTTCTTGGAATGGATGCATAAAATCGAGAAT
CUST_10715_PI425515147	xtzcca0_000956.z1.scf	TCCAAGGTATCTAAGATGCTCAAGAAAGGAGCTGAATTGGGGTTGACTGTTTGCAAGACC
CUST_10716_PI425515147	xtzcca0_000957.z1.scf	TGGATCACGATACTGTAGTAGAATTGGATCATCCACTGCAAGTCACAGCTGGGGATAAAT
CUST_10717_PI425515147	xtzcca0_000959.z1.scf	TACATTTGATGCATATGTGGTGGGCACAGAAGATGCACCTGGGATTGTAGTGCTTCAAGA
CUST_10718_PI425515147	xtzcca0_000960.z1.scf	AAGGTGGGGTAGACAAATTTGCGATCAAACCAGGCAACATACACTGCCAAGAAGTTCTGT
CUST_10719_PI425515147	xtzcca0_000961.z1.scf	AAAGAGAAGGAAGACATGCGGAAAGATTCTCTAGCTAAAATCCCTGGCTTGCTCGATGCT
CUST_1072_PI425515147	xtzaca0_001463.z1.scf	CCACATGGGAAGATGTACTTGCAGATGAATTTAAATGCATAGAGAATGCCATACGATGTG
CUST_10720_PI425515147	xtzcca0_000962.z1.scf	TTTTCGTGAGAAGTTCCCTTATCTACTATCATGCCAACTGTGGAGATATAGGGATAGCTA
CUST_10721_PI425515147	xtzcca0_000964.z1.scf	TATATAAAGGGCGCCTTGAGAGCACTGGTCAGGTTGTTGCTGTTAAACAATTGGATAGAA
CUST_10722_PI425515147	xtzcca0_000965.z1.scf	TGTGCCTGCAATTAAGGACAAGATTAGTGATGCGGATGAGCGTCTAGGTGATGATATAGT
CUST_10723_PI425515147	xtzcca0_000967.z1.scf	TTTATTGAAAGAGTATTTGATGAGCATGTCCGACGAGGAAAAAGTGGAGGAGGAAATGCT
CUST_10724_PI425515147	xtzcca0_000968.z1.scf	TTTTCAAGGATTATTGGAGGATCTCAGTTCTGCACCATCACGAGCCATTGTACTTCTCCA
CUST_10725_PI425515147	xtzcca0_000969.z1.scf	GCACCAGACGAATTGGCCGGATTGTTGTTAGAAAGCTTATGCTCAGGGGTTATACTGTCA
CUST_10726_PI425515147	xtzcca0_000970.z1.scf	GCGAATCCTTATGGTGGGTCTTGACGCAGCTGGTAAGACAACAACTCTTGTACAAGCTCA
CUST_10727_PI425515147	xtzcca0_000971.z1.scf	TTTCTGATGTTGATATGAGAGATAAGCTTAACAACATTTATCCTCAAGAACCCTCCTGAA
CUST_10728_PI425515147	xtzcca0_000972.z1.scf	TATTGCTCAAAATATTGACACAGGAGCCATATTAATGCAAGGCTTTGTGAACAGGGATGC
CUST_10729_PI425515147	xtzcca0_000973.z1.scf	GAATCGTTTTTAAGGAGTGTATTGTCGGGCATGGAAACCGTTTATTTGAACAGGAATCCG
CUST_1073_PI425515147	xtzaca0_001464.z1.scf	GAAGCATGCATAGATGTAAAAAGGAGGCTCCAATATCCAATAAGTACGTGCTAGTAACAT
CUST_10730_PI425515147	xtzcca0_000974.z1.scf	CAAAAATCTATTTCAAGGGAGGTTGACATATTTACACTGGAACAAAGGGCAAGAAATGGT
CUST_10731_PI425515147	xtzcca0_000975.z1.scf	AGGTCAAACAAACAGCCAAAAAGACAAGCTTAAGCCTAAGCTAAAGCTCCTTTACTCTCC
CUST_10732_PI425515147	xtzcca0_000976.z1.scf	ACCCATCCCCTTGTTGTTGTACGTTTGATCTTGAATTGAACAAATGGCTCGAAAGACGAT
CUST_10733_PI425515147	xtzcca0_000977.z1.scf	GAAACAGTCAGTCAAGAACAGTTTACTCGTCGTTAATTCAGCATAATTGTGTTCAATCAT
CUST_10734_PI425515147	xtzcca0_000978.z1.scf	AAACAATGTATGGTTTAACCGATCGGATAATGACTACCGGAGTTGCTTGCTCGTCAGATA
CUST_10735_PI425515147	xtzcca0_000979.z1.scf	ACTGGAGAACTTCTGCAAGCAGAAGTTGAGTCTGGATCTGACAATGGAGAAATGATCCAG
CUST_10736_PI425515147	xtzcca0_000980.z1.scf	TATACTCCAAGATCATGGAGATTGAATCCCGGCTTTTGCCATGTGGGCTTCATGTGATAG
CUST_10737_PI425515147	xtzcca0_000981.z1.scf	TTTTATTTTGATCCATACTCTCGTCCATCTGAGAAAAGGGGAGGTGCATGGATGGATGAG
CUST_10738_PI425515147	xtzcca0_000982.z1.scf	TAGCAGTACCGCTCCACTTAGGACTTCAAAGGCTATACGAGGAGGTATTCCACTATGTTT
CUST_10739_PI425515147	xtzcca0_000983.z1.scf	TCATCCTGAGTGGATTGACTTCCCAAGAGAAGACAATGGGTGGAGTTATGATAAGTGCAG
CUST_1074_PI425515147	xtzaca0_001465.z1.scf	AATGGGGCCTATGAGAAAAATCACATGTCCACCATCAAATAACTGCTCCTATAGGATTGG
CUST_10740_PI425515147	xtzcca0_000984.z1.scf	AAGGGATTGTTATATGCATTGGACCTTGGTGGCACAAATTTTCGTGTCATACGGGTACTA
CUST_10741_PI425515147	xtzcca0_000985.z1.scf	TTACACCGACGTTAAATTCAACTCAGATCGCATAGATCCACCTGTTCCTGTCATGGAACC
CUST_10742_PI425515147	xtzcca0_000986.z1.scf	TATTATGTCTCAAGGACTTGTTCAGAACCAACCACTTCTTTATGCTAGTCCATCCAAAGA
CUST_10743_PI425515147	xtzcca0_000987.z1.scf	ATTGACAGTACCGATAGAGCCAGGATCTCAATTATGAAGGATGCACTTTTCAGATTGCCT
CUST_10744_PI425515147	xtzcca0_000988.z1.scf	AACGACACACTGTGAGCAAATTAATTGGAGCTCCCCCAGGTTATGTTGGTTATGGTGAAG
CUST_10745_PI425515147	xtzcca0_000989.z1.scf	ACTCTACTGGTGACCTTCTTGTGTCAGGTTCTGATGACACACAGGTTATGTTTTGGGATT
CUST_10746_PI425515147	xtzcca0_000990.z1.scf	ATTGCAACTTGTAGCAATTACCGTCGTCAGGGCATGTGTCGACGCCTTATTACTGCTATT
CUST_10747_PI425515147	xtzcca0_000991.z1.scf	AGGTCTACTTCTCTTTGGGCCACCTGTTAATGGAAAAACAATGCTTGCCAAAGCATTTGC
CUST_10748_PI425515147	xtzcca0_000992.z1.scf	TAAGTGGTTCATAGCTTGTATTGTGTGTGTGATAAGTTCAGGTGTAAGTAAAAAACCTAC
CUST_10749_PI425515147	xtzcca0_000993.z1.scf	TTTTCTCCCCACATTATTTGCCCATTTGGTGTCTGATAGATTCTCATGCTTGGTTATGGA
CUST_1075_PI425515147	xtzaca0_001466.z1.scf	AGCATGCAGAGAGCAAAGACGATTGATTTTGTTGATTAGTAAGTCGCTTAGTAGATCCTT
CUST_10750_PI425515147	xtzcca0_000994.z1.scf	GAAAAATGGTGGAAAGGAAGCCCTTCAAGACTAAGTTATGTGTATTGTATCAGAAGGGTC
CUST_10751_PI425515147	xtzcca0_000995.z1.scf	CAGCATCCGAAGAAAACATTGTGGTTATTTCACTAATCTATATGATCACTTCTTTGTTCC
CUST_10752_PI425515147	xtzcca0_001002.z1.scf	AGGAAAAGGAATGGTTGATACTTTATTCCAAAGCTCCTATGGAATCTGGAACTCATTATG
CUST_10753_PI425515147	xtzcca0_001003.z1.scf	TGATTGGATCAACGCTAGCAGCTGGAACTATTCGATTGATATTTACTGGAAAACAAGATC
CUST_10754_PI425515147	xtzcca0_001005.z1.scf	TTGTGTGTGTTTTCATTTGCACTCGGGCCTGATTCTGAACCAATCACCTTTGAGGGGAAA
CUST_10755_PI425515147	xtzcca0_001006.z1.scf	GACATCCATCTGGGGCAATCTTATTCTGTACTGGTTACAGCTGATCAACCTGCACAAGAT
CUST_10756_PI425515147	xtzcca0_001007.z1.scf	TTGCAGGAGGACTTATAGTGACAGTGATGATATATGCAATAGGACATGTCTCTGGTGCTC
CUST_10757_PI425515147	xtzcca0_001008.z1.scf	TTTACCAACACTAATGTTCTGCGCCATGCCAATGTGGATACTTTTATAGTGTCCAGATCT
CUST_10758_PI425515147	xtzcca0_001009.z1.scf	AAGCAGGTTACATTTCACAGGAAAAAGAACCTGCAATACTATGAAATTTCAGCAAAGAGC
CUST_10759_PI425515147	xtzcca0_001010.z1.scf	GATTTTGAACTACAACATTTGCCCATGGGTGCAAATGATGCTGAACTGGAGGAGCGCATA
CUST_1076_PI425515147	xtzaca0_001468.z1.scf	GCAGATAATACAGACCAGCAAACAGAGCCACCACTCTAAATGGAGTCACATAGAGAACAA
CUST_10760_PI425515147	xtzcca0_001011.z1.scf	TAATGTCATCTGACAGACTAGGAAATGGGGGAGTTGGAAGCTCTAGGTCTGTAAATGGAT
CUST_10761_PI425515147	xtzcca0_001012.z1.scf	AAGCAATCACTCACGATATGTGAAGCTGACGAAAGAGCGAACGGCTGTAGAGGACATTAA
CUST_10762_PI425515147	xtzcca0_001013.z1.scf	TGAGGTTACCACGATATGACAAAGCCACTTTCCCATTATTGCATCTTTACTGGTCACAAT
CUST_10763_PI425515147	xtzcca0_001014.z1.scf	AGATATGTCCAATTGGCGGAGATGAACCCAGATGTGCTGTTCCTTAATGTAAATTATGAG
CUST_10764_PI425515147	xtzcca0_001015.z1.scf	GGTCCTACTCTCTCTCCCTTGTATAAAACCCCAAGATTTGGTTGCGTTTGAAGAAGCTTT
CUST_10765_PI425515147	xtzcca0_001016.z1.scf	GTCTAAGGCTATTGCTAATGCTTTTCCCAGTATAAAGTGTACTGTTTTGGATCTTCCACA
CUST_10766_PI425515147	xtzcca0_001017.z1.scf	CCTTGAACATGTTAGTGAGTATGAAGGTTTCATTTATGAGACGGGGCAGGGCTTGCGTAT
CUST_10767_PI425515147	xtzcca0_001018.z1.scf	TTTCAACTTCCGATCTCCGTTTCTGTATTTCTAGAATCACCAACACTACTACAAACACTA
CUST_10768_PI425515147	xtzcca0_001019.z1.scf	GAAGTCAGGAGAATTAGGTAAAATGTTTGATATTCCTGTAGATGGTTCAAAGTCTAGGAA
CUST_10769_PI425515147	xtzcca0_001020.z1.scf	CAAACTTGCACAAGTTTTATCTGGGAATTGTTAACAGGGATAAGTATTGCTTGGTGGAAG
CUST_1077_PI425515147	xtzaca0_001469.z1.scf	GCTGATCCAGAGCACTTTGCTAAGAACCGTGAGCTAGAAGTGATCCACTGCAGATGGGCT
CUST_10770_PI425515147	xtzcca0_001021.z1.scf	ACTTCAGAAGGAACTTGCGCCCTATGATTGTGTCCTTTATGAGATGGTAGCTAGTAGGGA
CUST_10771_PI425515147	xtzcca0_001022.z1.scf	TGCAGTCATCAGATACATCAAGGAGGTCTGGCGCTTCAACAAGAAGCCATTGTTAGTTGT
CUST_10772_PI425515147	xtzcca0_001023.z1.scf	AGTGACATTGATCTCAGTCTTTCTCAGGAAGCTATTACAAACACTTTTCTCTGGCTCTAC
CUST_10773_PI425515147	xtzcca0_001024.z1.scf	AGTGCCTATTTGAGTTTAGCTAACTTTGGGAGTCCATCTTGAGATTCATTTCAACAATTC
CUST_10774_PI425515147	xtzcca0_001025.z1.scf	ACAGACATTTCCATTTTAACTGAAGCTGAGAAGCAACAGTGGCTGCAAAGAGAGGCCATA
CUST_10775_PI425515147	xtzcca0_001026.z1.scf	AATTTTGATGGGCTATCCAAGGGCAGTGAAACCAGGAGACACCATTTTTGTTGGTCAGTA
CUST_10776_PI425515147	xtzcca0_001027.z1.scf	TCTGAAGGAGCCTGTTCCAATTAACCGTTTAAGACCAACATTCTGTTGATGGTTGTGACC
CUST_10777_PI425515147	xtzcca0_001029.z1.scf	TGCAAAACGGCGGCTTTTGTCTGCTGTTGTCAAGGTGGAGGATGGAGAGATTGTTGAGGA
CUST_10778_PI425515147	xtzcca0_001031.z1.scf	AGAATTGTGATGGGCCTTTTTGGAGATGTTGTCCAAAAACTGTTGAGAACTTCCGCGCCT
CUST_10779_PI425515147	xtzcca0_001032.z1.scf	CTCTGTTTCTTGATGGAGGCAAGTTGAACTACTTTTGGAAACAAATTCCAATCAATCTGA
CUST_1078_PI425515147	xtzaca0_001470.z1.scf	TGATGATTCACTGGGACCTGTTTTATCAGGGCACAAGAAGTTTGTAGCAGAAAAGCTTGC
CUST_10780_PI425515147	xtzcca0_001033.z1.scf	TTCTGGTCCTCCCATCAGGAATATCACATTATAAGTTCATTGTAGATGGGGAATGGAGAT
CUST_10781_PI425515147	xtzcca0_001035.z1.scf	TGCAGCCAAAATGCTGAGAAGAAAACCGTCCAAAATCGAAGTCAGAATCGAAGATAAAGA
CUST_10782_PI425515147	xtzcca0_001036.z1.scf	ACAATGCACTAAACATGAGAAAATCTTGAAGTTTCTCACATCCGGATCAAGTGACCCAGA
CUST_10783_PI425515147	xtzcca0_001037.z1.scf	AGATGGGAAAGCTAATATTGAGGAAGGTTCACCATGTGGAAGACAAAGTGAAGGATCTGC
CUST_10784_PI425515147	xtzcca0_001038.z1.scf	ATCTGAAAGTCAGTCAGTTTACGCTTTTAATGTTAAGCCACTGGCTTCAATATCTGAAGA
CUST_10785_PI425515147	xtzcca0_001039.z1.scf	ATAAGATGTGCAGTGCAGAAGGTTAAATTGATAAGTCCTTCTCCAATCAACCAGCGTTGT
CUST_10786_PI425515147	xtzcca0_001040.z1.scf	CTCTCAATTCCTCAATATGTTTTTCCCAGACAAAGCTGAAGCTTTAGCATTTGATATTCT
CUST_10787_PI425515147	xtzcca0_001041.z1.scf	GTACTTGCTGAAGCAGATGCATTCGAGCTAATCGGACATAAAGGGGAGGTGAAGTTATCA
CUST_10788_PI425515147	xtzcca0_001042.z1.scf	TGCAAGCATTGGTGATACTGTTGTGATCTCTGTTTCAAAGGAAGGAGTCAAATTCTCCAC
CUST_10789_PI425515147	xtzcca0_001043.z1.scf	CAATGGTCAAACGTCTAATGAGCCTGTAGATGCACCAAAAGACCAAGTACCAGCAGAAGA
CUST_1079_PI425515147	xtzaca0_001471.z1.scf	TCATATGTTCTTCCCATGACACAGGTTGCCGTACTTACATGTGTGATACAAGCTATCGCC
CUST_10790_PI425515147	xtzcca0_001044.z1.scf	AATGCAGTCTGTCCAATTTGTGCAGAAAATCTAGGGAAAGATGTGATGGGGCATTTCATG
CUST_10791_PI425515147	xtzcca0_001045.z1.scf	AAGGAACAGTTCAAAAATGGGAACTTTCAAGAATAAATTGTATATCTGGCTATTGTGGGC
CUST_10792_PI425515147	xtzcca0_001046.z1.scf	TTGGTAGATCCAGGAGTTGGGACCCCAAAAATTTGTAAAGCAGATGAGCTTACTCGTGTG
CUST_10793_PI425515147	xtzcca0_001047.z1.scf	AAATCAGGAGCAGGAAGTGGGAAATGCACAACTGGAGCGATGGTTCTTGACTTGATAAAG
CUST_10794_PI425515147	xtzcca0_001048.z1.scf	GTATACTCCAATAATAGTCGCATCATCGGCATTAAAAGAACTATGGTCTTCTATACTGGA
CUST_10795_PI425515147	xtzcca0_001050.z1.scf	TTCCTCTGACTTAATCAAAAGGTTCCTCGTTCTGTTTTGGTTGAGGCTATCAACATTGAA
CUST_10796_PI425515147	xtzcca0_001051.z1.scf	AAGCTGAACCTCCTAGGCCAAAGGAAGCCATAACATGGTTATTTCAAGCTTCCATTGCTG
CUST_10797_PI425515147	xtzcca0_001052.z1.scf	CAACGGAAATGGAGACGGTTTATGATTTAGGTGCAAAGATGATAGAGGCATTAGGAAAGG
CUST_10798_PI425515147	xtzcca0_001054.z1.scf	TCAGATTGTGGGAGTAGACAGTTGTTCCCTATTGGACCTGAAATTACACGAATGTGGGGT
CUST_10799_PI425515147	xtzcca0_001055.z1.scf	ATAATGCTGGTGTGGATAAATTACCTGAGGAGATGAATGAACTGAAAATTAGGGATGACA
CUST_108_PI425515147	xtzaca0_0002_C01.ab1	ATGACATACCAAAGGAGATTCCAGATCCTGATGCAAAGAAGCCTGAGGATTGGGATGATG
CUST_1080_PI425515147	xtzaca0_001472.z1.scf	TTTGGTAATTCAAAAGGGCCTGTTAGTGCAGCTCAGCTTCTACCTGGAAGAAGTGTCACA
CUST_10800_PI425515147	xtzcca0_001056.z1.scf	CACAAGTTAGTACAGACATATGGCTTGTGAAGTTTAATAAGTGGCAGTTATCTGGAGAGG
CUST_10801_PI425515147	xtzcca0_001057.z1.scf	ATTGAAAATTTTGAAGCATAGAAGTGTTAGAGGGCTAAATGTGATCGGGTTTGAGCTCGA
CUST_10802_PI425515147	xtzcca0_001058.z1.scf	TTATGGCCCGGACTCCAGTCTTCTTTGTAGAGAACTCAAATGGCTAATAGAAGACTCACT
CUST_10803_PI425515147	xtzcca0_001059.z1.scf	GTATGTATAGATTAATTCACAGGCCTAAGAATCAATTAGACGAGCGGAGGCGTCTGAGGA
CUST_10804_PI425515147	xtzcca0_001060.z1.scf	AAATGATTTGCATATGGATGCTCATTCTGTTGCTTCTGAAACCAGGCTGGAATCAAGAGA
CUST_10805_PI425515147	xtzcca0_001061.z1.scf	ATCAAGTGTATACAGTCTGAGAGAGTCCGATTCCGAGGGGTTAATCTTTCTGGCCTTGAT
CUST_10806_PI425515147	xtzcca0_001062.z1.scf	TCTGACTGAGAAAGCAATGAAGATTGCCGATCAGGAACATGAAGCAAGAGAGTCGATGGA
CUST_10807_PI425515147	xtzcca0_001063.z1.scf	TTAGTTCCTAGTGAAGGTGAGGTGAGAAGAAGTCAGAAATTGCGGATTGGGAGGTACTCA
CUST_10808_PI425515147	xtzcca0_001065.z1.scf	AGAGGTTTCAGTTGAGACGGGGGAAGAGAATGAGAGAGTAGTTTTCTCTGCTGATTCAGT
CUST_10809_PI425515147	xtzcca0_001066.z1.scf	CAGCAATAGCAAGCGAGACCGTATTCAAATGCTCCGGACTTTTCACATTTCAAAAAAGCT
CUST_1081_PI425515147	xtzaca0_001474.z1.scf	AGTCCCAAAGTCCATGATAAAATTTTGGGGACATGATATTGTTCTTGTGGTGTTATGTTT
CUST_10810_PI425515147	xtzcca0_001067.z1.scf	CTGCAACTCAAATTTCCATGTTTGTGGTACCATTATGTGTGATTGTTGCTTGGATAATGG
CUST_10811_PI425515147	xtzcca0_001068.z1.scf	CAAAGGGCGGTTCGCGAAACGAACAGAAATTGAATCCGATATGAACCATCTATATGGCTC
CUST_10812_PI425515147	xtzcca0_001069.z1.scf	CAACACCTTCGTTGTAGAAGCCAAATGTTAGTGGTATTATCCACAGACTTCCCTAAAACA
CUST_10813_PI425515147	xtzcca0_001070.z1.scf	GGAGTGAAGTAGAATTTCTTTAGGAAGAAGGGAATTGCAAACATTTCTTGTGGTTGATTA
CUST_10814_PI425515147	xtzcca0_001071.z1.scf	CATTACACTGGCTCTTGCCAGAGACGATATCAAGATTGTTTGGTACCTACTATTCAACTC
CUST_10815_PI425515147	xtzcca0_001072.z1.scf	GTCTGATGCTTCATGCAAATGGAACGGGACTAATCAAAAGGCAAAAGTTAAAGATGCTCT
CUST_10816_PI425515147	xtzcca0_001074.z1.scf	GTTTGTCCTCGGACTACAAAGAAGGTAGTGTAATGTATCTTTGTTGTACCAAAGACGAGA
CUST_10817_PI425515147	xtzcca0_001075.z1.scf	AGAAGTTAACGACTCACTTGACTCTGTCTTCAAACCATTTTCCGCCATTGATTCCGAGCC
CUST_10818_PI425515147	xtzcca0_001076.z1.scf	AATGATGGTAACCATGCTGTGAAGAAGTATTCTGACAAGTTGACGGGTGAGAAAAATTCT
CUST_10819_PI425515147	xtzcca0_001077.z1.scf	TTTCGAGTATGAAGTCCAAGTGCGCTTATTTGTTGTATAGAAATGCAGCCCAAGAAGTTA
CUST_1082_PI425515147	xtzaca0_001475.z1.scf	CCAAGTTCTGTTATGACGATGAAAGTGGGTATTGAGCGTCGCTTAATGGAAAAGATTCCT
CUST_10820_PI425515147	xtzcca0_001078.z1.scf	ATGGCAATTCTTTGCTAAGAAGAAGGAAGCACTTACATCATGGGGACCAGATGATCCTTC
CUST_10821_PI425515147	xtzcca0_001079.z1.scf	TACTTAGCTTCCCAAATGAGAGACCTGTCATTGTTCTATCAGCAATGGGAAAGACAACTA
CUST_10822_PI425515147	xtzcca0_001080.z1.scf	GCGCAACAAGCCCTGAGGAGCACTATGGAAATATATTCAAATTCCACTCGTTTTGCCCTT
CUST_10823_PI425515147	xtzcca0_001081.z1.scf	CTGGACATAGCTTTGTCAATTAACTTGTAATGCAGGTGAAAAAAGTTGGAAGATTTAAGG
CUST_10824_PI425515147	xtzcca0_001084.z1.scf	ATTGAGGAGGAATGTGGGCGACAAATCTTCATCTCTTAGAAGTAACTAATTTATGTCGCC
CUST_10825_PI425515147	xtzcca0_001085.z1.scf	TGGTAGGTTTGTTGATTTGGATTTTTTCACTCCGGGAAGGATTTCAATTTGCTAGATGGT
CUST_10826_PI425515147	xtzcca0_001086.z1.scf	TATTTTGTCCTTGTGTATTATCTGGGCGAAATGTTGAGAGCTTACGAGACGATACCCCTT
CUST_10827_PI425515147	xtzcca0_001087.z1.scf	AAGATCAAGTACATCATCTAAGGTGGTCTCTTAAATTTGAGGATCTGAATGCTGATGAGA
CUST_10828_PI425515147	xtzcca0_001089.z1.scf	GCTCTTGGGGAGTTTGAGGTTGACTTCATTCTTCTAGCTGGGTATCTCAAACTTATACCA
CUST_10829_PI425515147	xtzcca0_001091.z1.scf	GGATCATCATCTGAGATTCTCAGTCCTGATGAGAAAATGGCTGCTGTAACCAGGTTCTCA
CUST_1083_PI425515147	xtzaca0_001476.z1.scf	GACATGACAAAATAAGCTCTCTTAATGATGATGATTTTGTTCTCCTCCTCTTCTTCTTCT
CUST_10830_PI425515147	xtzcca0_001092.z1.scf	ATGCACCTGGGCATTTGGAACTGAATTTGTTTGATCTGAAAGAGTGGAGCACGGCAAATT
CUST_10831_PI425515147	xtzcca0_001093.z1.scf	GGCTTACCATTTCTCGATGTTAAAATCAAATGGCCAAATGATCTTTACTTAAATGGGCTT
CUST_10832_PI425515147	xtzcca0_001094.z1.scf	GGGGACTTTCTGTCTGTCTGTATATGATTCCAATTTCTAGTTCCTTCCTCGCTTCTCCTG
CUST_10833_PI425515147	xtzcca0_001095.z1.scf	ATAAACTGATGATGTCACAGTTAACAAGTCGTAAGAAGGGTGTAGCCTATGGTTCATTTA
CUST_10834_PI425515147	xtzcca0_001096.z1.scf	TGAAGAACTAATGGAAACATGCTCTATCATCATATGGATCGCTTCTGCTCTCCAATGCAG
CUST_10835_PI425515147	xtzcca0_001102.z1.scf	TCAAGAATTCGGACCATAACAGTAGCACTCAAACAAAACAAGATGCTCTTAGAGCTCTTT
CUST_10836_PI425515147	xtzcca0_001103.z1.scf	GTGTACTTGGTTGATGCCTATGACCAAGAGAGGTATGCTGAATCAAAAAAGGAATTGGAT
CUST_10837_PI425515147	xtzcca0_001104.z1.scf	AGACGAAGAATGCTTCAACTTTTTCATGGATGAAGAAGACTTCTCTTCTTCTTCTTCTAG
CUST_10838_PI425515147	xtzcca0_001105.z1.scf	AAGTACTCAACAAGGACGTTATATCTCACTTATGTAAGCGTCTTGCGTATTGTAGAACGG
CUST_10839_PI425515147	xtzcca0_001106.z1.scf	TCTCATATTATGTTGACATTGATAACCATGCGCCATGATGCAAGTTCCAGCATCCCGTCA
CUST_1084_PI425515147	xtzaca0_001477.z1.scf	AGGAGCTATTGAATTGCTCAACAAATATCTTGAAATATTATGGCAGATCTGATGCCTGGA
CUST_10840_PI425515147	xtzcca0_001108.z1.scf	ATCTGTACTGTGACCCATTAATGGCTTCTGGTGGACACAAGATCACTGAAAGACAGCGAT
CUST_10841_PI425515147	xtzcca0_001109.z1.scf	ATTCAGATGAAAGGACTGAAGTGAGAAGTCATGTTTCTCAGTCGTCAAGGAGATCCCAGA
CUST_10842_PI425515147	xtzcca0_001111.z1.scf	CGAGTCTAACAGTGGTGATGATCGTAAAGAAGCTGCAGATCAGTCCCTTAAGGCTTATGA
CUST_10843_PI425515147	xtzcca0_001113.z1.scf	TTTCTTAGGCCTACATATCGTTAAAGGAGATATATCTACGGATGGAAAATGGTGTTATGT
CUST_10844_PI425515147	xtzcca0_001114.z1.scf	CAGTAATGGCATAAAAAGTTGCCAAAAGCGAGGAATAAAAGTATTTCTTACTCTTGGCGG
CUST_10845_PI425515147	xtzcca0_001116.z1.scf	ACTCATCCGATGACTCCGACTCTGAAGACCTTCAGATAACTTATGGAACAGTTCTGAAGC
CUST_10846_PI425515147	xtzcca0_001117.z1.scf	AACATACCAGACTGGTCGAAGATATTGAACGACGAGTATAGGGAGAATCGGAGGAGAGAT
CUST_10847_PI425515147	xtzcca0_001120.z1.scf	AATATGCAAGTATATTGTAGGGCATTACAAACACTGTTGGAGCAATACCTGGAATCATTG
CUST_10848_PI425515147	xtzcca0_001121.z1.scf	CGTCTTTTGTAGCATGGACAGAAATATATAGAAGTGTACAAGCCATTTCCTTCTAGTGCA
CUST_10849_PI425515147	xtzcca0_001124.z1.scf	ACAACAAAGTTTCTAAAGTTGCTGAATCTGTTAATCCTGGAGAACCTGCAGCCCCTGCCA
CUST_1085_PI425515147	xtzaca0_001478.z1.scf	ATCTTTAGGATTATCTGAGCCCACCTTCAAGGCTATTCAGGAGATGGGATTTCAGTATCT
CUST_10850_PI425515147	xtzcca0_001125.z1.scf	TATAGTATTTGCACGGGGAACAGCTGTAGCTGTGCTACTTATTTTGGACTGTGAAGGCGA
CUST_10851_PI425515147	xtzcca0_001126.z1.scf	TTTGAAGCAATTTCAACTTTGAATAAGCAACACGGAGTAAACACTAGTGCTATTGTAGGC
CUST_10852_PI425515147	xtzcca0_001129.z1.scf	ATTATTCATGGATTGCATATCCATGACTGTCAGCAAGGAGGGAATGCTTATGTGCGGGAA
CUST_10853_PI425515147	xtzcca0_001130.z1.scf	TGGGGTGGCCACCGGTTTGCTCTTATAGGAAAAAGACTAGTTTTAATGAGAAAGAACGGG
CUST_10854_PI425515147	xtzcca0_001131.z1.scf	CCAGATGTCCTAGAGCGAAAGAGATTAAAGCAAACTAGCACTCTCCAACAATCTCTTATC
CUST_10855_PI425515147	xtzcca0_001132.z1.scf	AATGATGTGGATGCAATATTCAATCACGCTCGGCAATTAGGAGCTGTAGAAGGTCCTCTC
CUST_10856_PI425515147	xtzcca0_001133.z1.scf	CTACTTCTTCTTTGAATCACGCAATAGTAAGAAAGAACCAATTGTTATCTGGTTGACCGG
CUST_10857_PI425515147	xtzcca0_001134.z1.scf	TTTGAAAAATCAGGCTGTCAATGAGGAAAAGAAGGAGAAAAGGGCCTCTACCTTGGGGCT
CUST_10858_PI425515147	xtzcca0_001136.z1.scf	TAAGCAACACGTAGTACCATAGATACACAGAGAGAGAGAGACACGAAATCATTTTTTGTT
CUST_10859_PI425515147	xtzcca0_001137.z1.scf	GTGTTAGCGTTGAAGCTGTTGATCACGTATTTCAGACTAATATGCTTGACATGCTCAAAC
CUST_1086_PI425515147	xtzaca0_001479.z1.scf	GTTCGAGTTTCCATTATGAGGATTCATTCCAGATCGAGAATTGGCAGCTTCTCAAAAGGC
CUST_10860_PI425515147	xtzcca0_001141.z1.scf	TCAGAGTTCAGACAGTGTTACTCACTCTCTTCGTCCCTCTCGAAACTTGACCTTCAAGAT
CUST_10861_PI425515147	xtzcca0_001142.z1.scf	TATAACATTTTTCTCTCCCTCTTAAGAGAGAGCTCCAGCCTCCATCAAGCATACAATACA
CUST_10862_PI425515147	xtzcca0_001143.z1.scf	CATCTGGTTTAGAGATAGTTGGTTTTGAGAGTTGTACCATGCAATGTTAAGTATGATCCT
CUST_10863_PI425515147	xtzcca0_001144.z1.scf	AGAGTATCCCATGGATTGAGACTAGACCTCTGCACACACAACAGACTCGGATTACTTTCA
CUST_10864_PI425515147	xtzcca0_001145.z1.scf	TAATTCTTCTTCTTCTTCTCTGAGGACAGGGAGATTGAGATTCGCTGGTTCGCCTAACAC
CUST_10865_PI425515147	xtzcca0_001146.z1.scf	ACTAAACTCACCAATCAATTAACACTTTCTCCCAGTATGGGTGGAGTGAACCTTTTGGCT
CUST_10866_PI425515147	xtzcca0_001147.z1.scf	TATCTACGAGAATGCGCCCCAAGAAGGCCTATTGATGTACCTATTCGGACGTAACTACAT
CUST_10867_PI425515147	xtzcca0_001148.z1.scf	GAGGTATTCACAAAGATTGGAATAATTAACGCTCCTCAGTGGTACGATGCAGGGAAAGTA
CUST_10868_PI425515147	xtzcca0_001149.z1.scf	CTATGTAGAGAGTCTAATTTCGCCTAATAGTTACTTTGGGAGGGAAATACAGATGCTATG
CUST_10869_PI425515147	xtzcca0_001150.z1.scf	AGAATAACTCCCTCTTTTCTATTTCCGTCGACGGTAAATCTGCTGCTTTTCGATTCCTCC
CUST_1087_PI425515147	xtzaca0_001480.z1.scf	CTTTTGGTTAACTGCTTTCCTTAGTCATCCTGCTCTTTGTGATCTTTTGACGGAGGAAGA
CUST_10870_PI425515147	xtzcca0_001151.z1.scf	ATCTTTTATCTTTTGTGGGAATGGCAGAAGTACTTGGATGGGAGCCTAGGGCTCCAATAG
CUST_10871_PI425515147	xtzcca0_001152.z1.scf	GAAGATGGATCATGGAAGTTTCGCAATGGTGATATTAAGCCGGCGTCATGATCATTGAGC
CUST_10872_PI425515147	xtzcca0_001153.z1.scf	TTTTTCTCTAGCAACTATAAGCTTTCTCTCTACTGCAAAGAATATTTTTTGGCTCTGAGC
CUST_10873_PI425515147	xtzcca0_001155.z1.scf	CTCCGTCTCACCAAATCTGGCAACAAAAGATTGGGGAATTTTACCCAATGCAAACCAGTG
CUST_10874_PI425515147	xtzcca0_001156.z1.scf	ATATGAGAATGAAGCCTGCGTCAAATCCATAGTCATAGATCACTGGAACATGCAATTCTT
CUST_10875_PI425515147	xtzcca0_001157.z1.scf	ATAATCTCATGAAGGCTCCTGAAGTGGATGCTACAATGATGGAGTATAGCAAAGAAATGA
CUST_10876_PI425515147	xtzcca0_001159.z1.scf	AACGGTACGGTCGTTATTGAGTCATACGTAGTTGATATACCGACAGGAAATACAAAGGAA
CUST_10877_PI425515147	xtzcca0_001160.z1.scf	CTCAGTTGCTATTGTACAGTCTCTACGATTCGAATCTTTGAGGAGTCTGCAACATGAGTG
CUST_10878_PI425515147	xtzcca0_001161.z1.scf	ATTGCGATTTAGAGCCTGAAAAATCTGCTCTTGAAAGCCTGCCTCAGGATATTCTGGTTA
CUST_10879_PI425515147	xtzcca0_001162.z1.scf	CAATGTGGAGGAATTGAGATTGAAGAGACACTGGGATAAGGTTAAGACCATATATGTACC
CUST_1088_PI425515147	xtzaca0_001481.z1.scf	TTCTTGGTACAAAATGGAGCACCTCTTCTGGTGAATGTGTACCCTTAACTTAGCCATATT
CUST_10880_PI425515147	xtzcca0_001163.z1.scf	ATCCCCTTATGCGTGCTCATGGGGTGAAGCAGATAAAATCAGCATTCTACTCACTTACCA
CUST_10881_PI425515147	xtzcca0_001164.z1.scf	AAAGGCGAGTATGTGTGCATTTTGCAAGAGAGATTTTGAAAGCGGGGAAAAAGAAGATGG
CUST_10882_PI425515147	xtzcca0_001166.z1.scf	ATAAGGCTGTGGTGAATGTTTGGCAACGAGAGGTTGGTGAACTTTCTACACGGAATTTCG
CUST_10883_PI425515147	xtzcca0_001167.z1.scf	TGGGAGAGATTGAATATAAACTAAGGATAAGTTCCGATTGACACTGCTTGAACAGTACAA
CUST_10884_PI425515147	xtzcca0_001168.z1.scf	AATACTAATCATTGATGGAGTTGACAAAGAACACGACGCTATGGAATTGTCTCTTCGAAA
CUST_10885_PI425515147	xtzcca0_001170.z1.scf	GCATAAAAAGTTGCCAAAAGCGAGGAATAACAAGTATCTCTTTCTCTTGGCGGTGGCGTC
CUST_10886_PI425515147	xtzcca0_001172.z1.scf	AGAATCTTCTGGATTTCTGAGTTTAAACAGAGTTATGAGTCTGGATAACTTGGAAGTTGA
CUST_10887_PI425515147	xtzcca0_001173.z1.scf	AAAGTTCCTTGAATAGTACTAAAGCCAGTGGGAAAGTCCTTGTCTGTCTACAAGCTGACA
CUST_10888_PI425515147	xtzcca0_001174.z1.scf	CCAATTTATGAGCACGAGATCCCTAAACTCGATACAGGTAGCCCACTAATCGTTGTATTC
CUST_10889_PI425515147	xtzcca0_001175.z1.scf	GAGGTGCATTCATTTTAACCCTACTATAAAGGTCCCCCAGTTCTGATGACACCTCCCTTT
CUST_1089_PI425515147	xtzaca0_001483.z1.scf	TCTTTGCCTTGGCAAAGAAGGAGGACTATGTACCATTTAAAAACTCAAAGCTTACTTATC
CUST_10890_PI425515147	xtzcca0_001177.z1.scf	ATGAGAATGATCAGAGAAAACCCAAGAGGGCTAGAGACAGTAGCAAGCATCCGGTGTATA
CUST_10891_PI425515147	xtzcca0_001178.z1.scf	AGCAGTGGTGAAATAGTAGCCGTGAAGATTGAAAACAACAAAACAAAGCATCCGCAATTG
CUST_10892_PI425515147	xtzcca0_001180.z1.scf	CAGGTCATGACTTGTCATACAAGGAGCTCTATATGCAGGTTTTATCAATTCGAATCCCTG
CUST_10893_PI425515147	xtzcca0_001181.z1.scf	ATGGAGGTACTCTTATTAATCTGTCTCCTAGTGTTCCTCAAAATCCACTTTACTTTGCAG
CUST_10894_PI425515147	xtzcca0_001182.z1.scf	TCACAAGAGGAACTAATGACCCAGTTACCATCTTTTTTGCCTGCTCTATTTGAAGCTTTT
CUST_10895_PI425515147	xtzcca0_001183.z1.scf	GTTGGTGGTGGCACTCGGAAACATGCTAAAAGATCACGCAACAATTCTAGTGGTTGTACT
CUST_10896_PI425515147	xtzcca0_001184.z1.scf	GTTGGAAAAGCCTGATCATATGTTGGGTTTTTATTTTGGCGGTGTTATAGATTTCCAAGA
CUST_10897_PI425515147	xtzcca0_001185.z1.scf	CTTCGAAATCACATTCCCAGGATTCTTAAAAGCACTTCGAGGGAAAGCATATATGTAGAT
CUST_10898_PI425515147	xtzcca0_001186.z1.scf	ATTTTCATAGGTTCAACAAAAATGAAGAACGCCACCAACACAAAGCTCATTCTCCTCCAC
CUST_10899_PI425515147	xtzcca0_001187.z1.scf	GAGATGCTATGCAACTTACTGGGAGACAGAAAAACATTGTTTTGAGCTCAGGCTTAAGAT
CUST_109_PI425515147	xtzaca0_0002_C02.ab1	TTCTCATAGACATAGCTGGATGTGACATGGAAGAAAGAAGGATGAAGAGATAGCACGATG
CUST_1090_PI425515147	xtzaca0_001484.z1.scf	TATTTTCAGCTCCAATCCAAGGGTATATGCTGGGTATCCTGTCTGCTTGTCTATCTGCAT
CUST_10900_PI425515147	xtzcca0_001188.z1.scf	TAACAAACAAGACTCTGATGTGATGAAGGCCAAACCTCGCAAGGTGACTGAAGCAGTTGT
CUST_10901_PI425515147	xtzcca0_001189.z1.scf	ATCACTGTCAAGGCCCAAACTTTGGACTTCTCTGGCTCTTTTTATGAAGGAGGCGGATTT
CUST_10902_PI425515147	xtzcca0_001190.z1.scf	AATGTTTATAAAGGGTTTATTACTGACAAGCTTAGGCCTGGTTTGAAAAGCTCAGTCTGT
CUST_10903_PI425515147	xtzcca0_001191.z1.scf	GTAATCCCAGAATAACAAGCATGCGGGACGTTTGGAGAATGTTGTTGGATGGTATCATTC
CUST_10904_PI425515147	xtzcca0_001192.z1.scf	TATGAAGAGGAAATGGAGAGAGTAGAACGTATAAGGCGCATGCAAAGTGTGTTTAACCGG
CUST_10905_PI425515147	xtzcca0_001193.z1.scf	ATTCAGCGCAAAAGACCTCCCCGTAAATCATATGCTAGTGCCATTAAAGAAATACAAGCT
CUST_10906_PI425515147	xtzcca0_001194.z1.scf	GAAACTGAATTCTTGAAGGGATTAAGTATTTTAACCTCTCTGAGACATGAGAATTTGGTG
CUST_10907_PI425515147	xtzcca0_001195.z1.scf	AGCTAAAAGATGGACACACTGTTCTTGATGTTGGATGTGGCTGGGGATCACTTTCTTTGT
CUST_10908_PI425515147	xtzcca0_001196.z1.scf	AACGGGGATATGTAAAGGCTAGTTCTGGTCAAGTTCGTGCAGTGTTAGTTCACGATAATG
CUST_10909_PI425515147	xtzcca0_001201.z1.scf	TTTAATGAGGTTTGATCTTCTTGAGCCAGTCTCACATTTTCTTGGATGCTGCCCGCGACA
CUST_1091_PI425515147	xtzaca0_001485.z1.scf	TGGCATTATTTCATGTGTACGGTGGTTTGGCTCTCAATCTTACATGTATAAGATTAATGG
CUST_10910_PI425515147	xtzcca0_001203.z1.scf	TGCACTACCAACAGACCCTTCATTTTGGCATCAGCAACGACGAGTTCCAAACGGATTAAT
CUST_10911_PI425515147	xtzcca0_001204.z1.scf	GATATGAAGGGTTACTTGAAGTTTGGTGAGAAAGCCGGATAATTAAGACTTGTGTTGTTG
CUST_10912_PI425515147	xtzcca0_001205.z1.scf	CTACTGTTGTTCCTGGGTGGTTCTCAGAATCTCATTCATGTTCTGGTAAAGCTACCAAAA
CUST_10913_PI425515147	xtzcca0_001206.z1.scf	TATTATAGATCTGTCAAAACTCCGCTCTGGTTACGTTGATATTGACGATAACAGTGCATG
CUST_10914_PI425515147	xtzcca0_001207.z1.scf	AACATCTTTCTGGAAATGCCTCTGTTGCGCCTTTTGATCCGTATGCACGAGTTCAGTGTA
CUST_10915_PI425515147	xtzcca0_001208.z1.scf	TGCCGCCAATTCTTGGGTTATGTAAGTCACCCAGGATACGTATAATCTTGCAGTTCTCTA
CUST_10916_PI425515147	xtzcca0_001209.z1.scf	AGGATTCAGAATGCTATCCTTAAAACAATTGCTGAGGGGAAGTATAGAACTGCCGACCTT
CUST_10917_PI425515147	xtzcca0_001210.z1.scf	GTACTACTGAAATACTTGCTGAATTAAAGAAACGGTACCAAAACAGACCCATAGTTGAAT
CUST_10918_PI425515147	xtzcca0_001211.z1.scf	ACAAGGATGTTGTTCCTCAATGCTCATATACCCTTGTATCTTTACCCTTTCCTTAATACG
CUST_10919_PI425515147	xtzcca0_001213.z1.scf	TCCTTTACCGCTTCTGGATGAAGACTGAAAGTCTGTGTTTGTGTTATCCTTTTAAGTAAT
CUST_1092_PI425515147	xtzaca0_001486.z1.scf	GAAGAGGAAAACTGCGGAGGATACAAGCAGTCGTCAATATCTTATTAAGTACCTTGGTGC
CUST_10920_PI425515147	xtzcca0_001214.z1.scf	ATTGTTGTATGATCAAGCAACAGAAACTACTCCTCCAAAAGGACTGGGACGGTATGGACG
CUST_10921_PI425515147	xtzcca0_001215.z1.scf	CAATTCACAATGCTCAAGGATCTAACTGCTGAAGTTAAGCAGACTGAAGGATGAGTATAC
CUST_10922_PI425515147	xtzcca0_001216.z1.scf	TTCAATGGTAGTTCATTCCTCCAGAACCAAGCAAGTGATGATGGGTTCTCCTGGTTACAC
CUST_10923_PI425515147	xtzcca0_001217.z1.scf	ATTCCTACATCCGAATCAATGAAACTTGCAGGCCTAAAATCGATTGAGAACGCGCACGAC
CUST_10924_PI425515147	xtzcca0_001219.z1.scf	TGACTTGGACTTTGCTGTGGATGCTTTCTCGTGCGATCATTTCCGCATGTATGAGTTCAA
CUST_10925_PI425515147	xtzcca0_001220.z1.scf	CAAACTGTACTGAGGTGTCATACCAGTGCACATCAAGCTGAGCTATTAAGGAATGGTCAC
CUST_10926_PI425515147	xtzcca0_001222.z1.scf	TGTGATTACTCATAACCCTGATAATGGGACTACCAGAATCAAGCTTCTTCTGGTGCTAAA
CUST_10927_PI425515147	xtzcca0_001223.z1.scf	GGAAATTGTAGTGTTGCTGGTTGTTATATGGATTTGAGGTCGACTTGTCCGTCGGAACTT
CUST_10928_PI425515147	xtzcca0_001224.z1.scf	TGGACATTTGGGGAGGACATGTTGATCGTTAAGAATATCATAAAATGGTGGTTGCAGAAG
CUST_10929_PI425515147	xtzcca0_001225.z1.scf	AGACAAGTTGAAGCCAGGTGATTTGGTTGGAGTCCACAAAGATAGCTACCTGATCTTGGA
CUST_1093_PI425515147	xtzaca0_001487.z1.scf	TAAATAGCAAAATATTTAGGGCAAGCAAGTGGAAGTGCCTGCGTTTCCAGCAAAAGAGAG
CUST_10930_PI425515147	xtzcca0_001226.z1.scf	TACTGATGAGCAATCACTCCTATCAAGCAGGACACAAAAAAGGGAAAACTTAGATATTAC
CUST_10931_PI425515147	xtzcca0_001227.z1.scf	ACTAGATACCAATGACCTTGATACAGAAGCATGAAGAGGATTACATGGGCGTAGGACCAT
CUST_10932_PI425515147	xtzcca0_001228.z1.scf	TTTGTTACTCTATGAGCCAGAAGTTCTTGATGAGCAACATAAATGTCCCGAGCGAAGCTC
CUST_10933_PI425515147	xtzcca0_001229.z1.scf	ATGGTAATTCAGGCTCAACAACTAAAGCAGAATCTTCCTCTTGCATTGGGTGATCAAAAA
CUST_10934_PI425515147	xtzcca0_001230.z1.scf	GATTCAGGTGTAGGCGCTGCAGATGATATTGACAGATTGCTAGATAGCTGCTCTGAGATT
CUST_10935_PI425515147	xtzcca0_001231.z1.scf	GATTCGCCGCCTCCGGCTCCGAAGGTGAATAAAAGAAGGAAATTTATGGATTTGTTTGAT
CUST_10936_PI425515147	xtzcca0_001232.z1.scf	ATCCTGAGAAGCCAATTTGTGAATTCGAGAATGCAAGAGTGTTGGTTACAGATCAGAAAA
CUST_10937_PI425515147	xtzcca0_001234.z1.scf	CAATCAAATGAATGAGCCGATGGTGGAAGCTGTAGCATCGATGCAAGACCAGAGTACAAA
CUST_10938_PI425515147	xtzcca0_001235.z1.scf	TCCATGATCCTGAAGCTTTTGTTCAGTCAATCCAAAAGCCTAGGGTGATAATTATGCTTG
CUST_10939_PI425515147	xtzcca0_001236.z1.scf	CAGAAGATTCCAAGACAGATGAGGAACTTCTGCAAATGTCTAAATCATGGGACATTGTTG
CUST_1094_PI425515147	xtzaca0_001488.z1.scf	ACCGGTTTTGCTTCACTAACAAGTCTCCATACCATGGAACCATTGACTTTGATATACATG
CUST_10940_PI425515147	xtzcca0_001237.z1.scf	ATCAAGTATGGGTTTAGCCTAGTAAAAGGGAAAGCTAATCATCCAATGGAGGATTATCAT
CUST_10941_PI425515147	xtzcca0_001238.z1.scf	ATCTTATTCATCTACGTGAAAACTGATGTGCTTCCATGGTGGGCTCTTATCTTGCTTTGC
CUST_10942_PI425515147	xtzcca0_001239.z1.scf	AGGGCGATTTCTCTAGAATGGCTGAATCCATGTCCGATTCATCGAGACAGGACAAATATC
CUST_10943_PI425515147	xtzcca0_001241.z1.scf	GCAAGTTCTTCAAGCTGATGGAGGAACTAGATCTGCATGTATCAATGCTGCAACTTTGGC
CUST_10944_PI425515147	xtzcca0_001242.z1.scf	TTTGGAATTGTGCTTTGGGAGCTTATCACAGGTTTGCTTCCCTTCCAAAACATGACAGCA
CUST_10945_PI425515147	xtzcca0_001244.z1.scf	TCAAAGAAGCACTTAAGGACTTCCAACAGGTCAAGAAAACTCTGTCCAAATGATCCTGAT
CUST_10946_PI425515147	xtzcca0_001245.z1.scf	GTGGGTCATCTGATGCAGATTATTAGTGATAAAGATAAGCAAATAATGCAGCTTCTGAAT
CUST_10947_PI425515147	xtzcca0_001246.z1.scf	TTGATAGGCAACTGCTGTTTACTCCAAAACTTCAAGCAGCATGCCCAGTCCCATTTGATG
CUST_10948_PI425515147	xtzcca0_001247.z1.scf	GTTGACTAAAATTACTATGGTTGATTTGCCATTAGGAGCTACAGAGGATAGGGTTTGTGG
CUST_10949_PI425515147	xtzcca0_001248.z1.scf	GTCTACAACAAAGGAATGGTCCACAAAGTGCCAGCAACTGATATGGAGGCACTCAAATCT
CUST_1095_PI425515147	xtzaca0_001489.z1.scf	TGAAAGCTATTTAATCTCCAGTGGACTACTAGGCCGCTACAAAACCCCTAACATTGGCAA
CUST_10950_PI425515147	xtzcca0_001249.z1.scf	AAATCTTTCTCACAAGCGCTCTTGGTTGGTGTATTGAATGGCTCCAAGCCTATTTCCTTG
CUST_10951_PI425515147	xtzcca0_001250.z1.scf	TGGGACTAAAAATGTGATTAAAGCTATGATTCCATTGATGAGACCTTCAGTTGCAGGTGC
CUST_10952_PI425515147	xtzcca0_001251.z1.scf	ACTTTTCTCATAAAAGTGGAACAAAATTTGCAAACGGATACTGCCAACCACCGATACAGA
CUST_10953_PI425515147	xtzcca0_001252.z1.scf	TAATGAGATGGTGCCTTTAATGGAGCCACAAAAAGTGGTGGAGATGAGATTGATGTTGAA
CUST_10954_PI425515147	xtzcca0_001253.z1.scf	ACATGTTGCAAATTCGTTGTCCACAGAACCCGCAGACATTAAACTCGGTATTGGAGGCTT
CUST_10955_PI425515147	xtzcca0_001254.z1.scf	TGTTACAAAGTTTGTCGGAGCTTCAATGGGGACTTCCAATCTCAAGATGCTTCCCAAAAG
CUST_10956_PI425515147	xtzcca0_001255.z1.scf	TAGCTGCCGGCAAGATTGTGAAGGTGAAAGGATCTTTCAAGCTTCCTCCAGTGAAATCAT
CUST_10957_PI425515147	xtzcca0_001256.z1.scf	GCTAAATCGAATCAGGAACCGGTGCAAAGCAACTCGGTTGAAGAACAAAGGCATTACAGA
CUST_10958_PI425515147	xtzcca0_001257.z1.scf	ATAAAGAACTTGTGGAACACACACCTGAAAAACGTCTGGTTTGTATGGGACTTGACCCCC
CUST_10959_PI425515147	xtzcca0_001258.z1.scf	AAATTACCGTTGTTTCATTCAGTTTCTTCCTCATAATGTCTGGCTATCCCCATCAACCAC
CUST_1096_PI425515147	xtzaca0_001490.z1.scf	CACAGCCTTAACAGCTTCAGGGACAGAATTCAGCAATGAACTCACTTACCAGCTAACAAT
CUST_10960_PI425515147	xtzcca0_001259.z1.scf	GCTGACATAAAAGGGGAACCTTCTGAAACTCAATCAGAAGAGACTTTGAAGGAGGAAGAA
CUST_10961_PI425515147	xtzcca0_001260.z1.scf	CACCACCAATGGCCTATAAACCAGAAACTCTTCACATTAGATGTGATGTACCTCCCATGA
CUST_10962_PI425515147	xtzcca0_001262.z1.scf	GGCAAAATGGAGTATGCAATTAGAGTTCTTGATATGATGTGTGAATATGGAATTTCTCCT
CUST_10963_PI425515147	xtzcca0_001263.z1.scf	CAGTCCAAATTGGAGACTTTAAATGAGAACTTCTGCAAATCTGAAGCTGAGAGGAAAAAA
CUST_10964_PI425515147	xtzcca0_001264.z1.scf	GAAAGAGAATTTTGAGAGCGCTTCGATTCTTAGAAATTTGAACCAATAAACAGGAGAGAA
CUST_10965_PI425515147	xtzcca0_001265.z1.scf	CCCAAGCCATGCTGAAGCCCATCTTGTGAAGAATGTGGTTGCAAAATCCATATGGGTTAT
CUST_10966_PI425515147	xtzcca0_001266.z1.scf	ATTCAACAGGATCTTATTGCGAATTTGTTCAATAGCTTACACCCAGGTGAAGCAGTGGAT
CUST_10967_PI425515147	xtzcca0_001267.z1.scf	TCCTCTGTACTCTGGAACATGTATCAGATTGTGTTCTTTGTGGATGATGTTCCAATTAGG
CUST_10968_PI425515147	xtzcca0_001268.z1.scf	TGGATTTGACGGCTATGACAAAGAGGCTTGAAGTGTCCTTTTCTGAGACTGGCTTCTTTG
CUST_10969_PI425515147	xtzcca0_001269.z1.scf	CAGGTATTGGATGTAAATTTCGCAATATCGACGACCGGACTGCGCTTCATATTGCTGCTT
CUST_1097_PI425515147	xtzaca0_001491.z1.scf	AAAGCACTGAAAGAGGCTATGTTGAACAAAGTACAAAGGTGGAGCTACCTTTCTGGCTCG
CUST_10970_PI425515147	xtzcca0_001270.z1.scf	TGAACAAGATACAGGAAGTATGCCACTTGTACGCAAGATTGTTGCTGGACTAATCTCCCG
CUST_10971_PI425515147	xtzcca0_001271.z1.scf	GTGTATAACAGTAACCTTCATTTGTATGCTTCTCCATCAGTCAATTGGAGGGATTCAACC
CUST_10972_PI425515147	xtzcca0_001272.z1.scf	TTGTAGAAAGGCTATCACTTCCACTGATAAAGTTGAGATGTGGGGAGATGGACTTCAAAC
CUST_10973_PI425515147	xtzcca0_001273.z1.scf	TTTGGTCAAGCTGATTATTTCCTTGGTCGGCGAGGACTTCCCAAGCTACATAAAATGCCA
CUST_10974_PI425515147	xtzcca0_001274.z1.scf	TACTTTTACGCTGTGATGGATTGTTACTGTGAAAAAACCTGGAGCCACTCTGTACAACAC
CUST_10975_PI425515147	xtzcca0_001275.z1.scf	AAGATTACTTGCAATCATGGGGCCTTCTGGATCAGGAAAAACGACTTTGCTCAATGTCCT
CUST_10976_PI425515147	xtzcca0_001276.z1.scf	GGGAGTTCTTTCATTTCCGGTTGCTACGTAAGCTTGTGGATGATGTTGATTCCTCCATTT
CUST_10977_PI425515147	xtzcca0_001279.z1.scf	TGAAGACGATCCTTTGTTTGTTAAGCTTAAGGCTTTGAATGGAGAGAGAAGTAGATTGGC
CUST_10978_PI425515147	xtzcca0_001280.z1.scf	AGGGTGGAACACTACAGTAGAAGAGCAGAAATCAGACTATGAAAAGTTGCAGGAACTTCT
CUST_10979_PI425515147	xtzcca0_001281.z1.scf	TCAACAATGGAGCTGGATCCTTTCTCAAAGTTGAAGAGCGTGAAATTCAGAGGAACTACT
CUST_1098_PI425515147	xtzaca0_001493.z1.scf	TGTGATGAATTACGTAATAAAGCTCCTTTATGTCCTTGTGGTGCTGGGACTTGTAGACTG
CUST_10980_PI425515147	xtzcca0_001282.z1.scf	TATTCTCTACTGGATTGCTCAACTTCTCGGATCCACCGTAGCTTGCTTGCTTCTCAAGTT
CUST_10981_PI425515147	xtzcca0_001283.z1.scf	TTTACTCAAAGTTAGAGGAGAAACATCACGTACTGGAGGCTGAGAAAACCCAAAGTGAAG
CUST_10982_PI425515147	xtzcca0_001284.z1.scf	TTTTGATGGGTTGAAGTCATGGACTGATGTTGGAGGTGAAACAGGAACTATGGTTACAGG
CUST_10983_PI425515147	xtzcca0_001285.z1.scf	TTGGAGAACAGATGGGTCTTAATGACAAGGATATTGTTGCTCTCTCTGGTGGCCAAACCT
CUST_10984_PI425515147	xtzcca0_001287.z1.scf	GATGGAGAACTAAGAATATATACTCCAGTAGGGTCCAAAACTTGGCTGCTTGATCCATCA
CUST_10985_PI425515147	xtzcca0_001288.z1.scf	TTTTGTTCTCTGCAATTGGAAGATTTAGCCATGGCTACTCTGTGTTTGACCTTGACACAC
CUST_10986_PI425515147	xtzcca0_001289.z1.scf	TGAACGCACTGAATGTCCAAATATTCCTCAAGATGCACAGATCAGATTATGCAGAGAAAC
CUST_10987_PI425515147	xtzcca0_001290.z1.scf	TTCAGCTATAACTGGAGAAGGAAGCGTTTCGAATGGGAAGCAAGGATCCTCGATCTTCTT
CUST_10988_PI425515147	xtzcca0_001291.z1.scf	AGCAAAGATTCAAATTATGGTTTGACCCCACAGCAGATTCCATCGATACACTATCTTTTG
CUST_10989_PI425515147	xtzcca0_001292.z1.scf	CACAATGGAAGAATTGAAGCTTACTGGAAATCATTTAAAGGGTCACGGCCTCTGTGACTT
CUST_1099_PI425515147	xtzaca0_001494.z1.scf	ATGTGGCATTCAAGGGCGATAATGGAAAATACCTATATTACCGTGGAAGCGGTGACGAAC
CUST_10990_PI425515147	xtzcca0_001293.z1.scf	ATTATCCGCTGAATACATAAATTCACCCTCCGAACTTTGTTACTTTAACCTTTGTGACAT
CUST_10991_PI425515147	xtzcca0_001295.z1.scf	GGCCATCTCCGAAGGTAAATTGGAGGAAGCAATTGAGCACTTATCAGAAGCAATTCTCTC
CUST_10992_PI425515147	xtzcca0_001302.z1.scf	TCGATCATTATTTTGATGCAGGCTTCGATGTCGACACTCTTGACCTTGAAGTGCTCAACG
CUST_10993_PI425515147	xtzcca0_001303.z1.scf	ATAGTGCTTATCTTAAAGAAATGCAAGCGCGTTAGTATAATTTCTCCTGGGGGAAGAGGG
CUST_10994_PI425515147	xtzcca0_001304.z1.scf	CTTCTTATGGAGCATTACCAGCTCATGATGGCCTATGGGAGTCTTCTATTGCTACATCTG
CUST_10995_PI425515147	xtzcca0_001305.z1.scf	ACTGGAAATTGCAATGGATGCAGCTATGCAGGATCATTTCGGCCTCCAAAGTGTCAAGTT
CUST_10996_PI425515147	xtzcca0_001306.z1.scf	GGAGCAGTTAGGAAAACTCTCTCTCGCCTCCTTATACTTTCACTTTCAATGGGTAATGGT
CUST_10997_PI425515147	xtzcca0_001308.z1.scf	GATTCAGTGAAATTAGTAAAAGTCACTGATAAGGCTGATGTGGAGCAGGCTGGAGATAAA
CUST_10998_PI425515147	xtzcca0_001309.z1.scf	TATATTGATTTGTTGCAAATTCACTGGCCAGATCGATATGTACCACTATTTGGTCAGTTT
CUST_10999_PI425515147	xtzcca0_001310.z1.scf	TTAATAGCTATTTCCAAAAGAAAGGCCAAGCACAAGGCACTTGTGATTTTGCCGGCACTG
CUST_11_PI425515147	xtzaca0_0001_A12.ab1	TTGAGAGATTTGGAGCTGTAAGAGACGTGTATATCCCAAAGGACTACTACACAGGGGAAC
CUST_110_PI425515147	xtzaca0_0002_C03.ab1	TCCATGGACTCTTTGTATGATCTCGATCTCATATCTGAAACTGTACCTGTAATTTTAGAC
CUST_1100_PI425515147	xtzaca0_001495.z1.scf	GTCTGAAAATGTCAAGAACAAGAGGAAGGGGTGATTTTGGTGATCTTTTGGTGGATTTGG
CUST_11000_PI425515147	xtzcca0_001311.z1.scf	ATTAAATTGCGTGCCGAATTCTCATCCAGTGCCACTGCAAATAGTATATTTGTGCAGATG
CUST_11001_PI425515147	xtzcca0_001313.z1.scf	TCTTTTATTGGGCATCGACATGGTTCACTGGTCAGCAAACACAGAACAGAGGTTTATGGC
CUST_11002_PI425515147	xtzcca0_001315.z1.scf	ACATATCCTACAACTTATGATTTAGTGCACGCAGCAGGACTTCTTTCCCTTGAAGCTGGT
CUST_11003_PI425515147	xtzcca0_001316.z1.scf	ATTATGACTTCTGAATCTTGTCGAAATGGTACAGAAAGATGTTATGAAGCGCTTGGAAAG
CUST_11004_PI425515147	xtzcca0_001317.z1.scf	ACCTTAAAGCTTGTTCTTTCTTACATTGTGTAGGGTTTCTTAACTGCTGATGACAACTTG
CUST_11005_PI425515147	xtzcca0_001318.z1.scf	ATATGGATTGTGATTTATCTTCTGGTTCTCTCTCTCTCGAGTTCTCAGGTCCTCTTCTCA
CUST_11006_PI425515147	xtzcca0_001319.z1.scf	TCAGACATGACAAGGGCATTTCGAGAAAATGGTTTATCGATATCAAGGGCTGAGATGGGA
CUST_11007_PI425515147	xtzcca0_001320.z1.scf	AGGAAAAAGGTGCCTTTAGGCACCCAACCTATAACCCTCCGAACTTTCTCATCCAAGAAT
CUST_11008_PI425515147	xtzcca0_001321.z1.scf	TAAGCAGCCAGAAATGAACGGTTTGATGCAAAAGGCAATGTCAGGTGTATCTGTGCCGTT
CUST_11009_PI425515147	xtzcca0_001322.z1.scf	CTGGTTGCTTGTGTTGGTGGAGGTTCCAATGCCTTTGGACTTTTGGAGGATTTTCTTAAC
CUST_1101_PI425515147	xtzaca0_001496.z1.scf	ATGCTGATTTTTCACGCCAGTTTCACTTGGTAAACATTGGGTAGGTCTGGTTTTGACCTC
CUST_11010_PI425515147	xtzcca0_001323.z1.scf	AAGAAAAACTACAGGAGGATCCACAGAAGGGATTGCACCCTTTCTGCAGCTACCACATTT
CUST_11011_PI425515147	xtzcca0_001324.z1.scf	CAGACTGAGCAACATGATTGATTGAGAAATGGGCAAAAAGGGCGGTTGGTTCTCTGCTTT
CUST_11012_PI425515147	xtzcca0_001325.z1.scf	GAATCTGATGATTTTCTTGAAGGTTTACCTCCAGTCTTGCTTGTAGAAGATGGGCAACAA
CUST_11013_PI425515147	xtzcca0_001326.z1.scf	AAAGGTGTTGTCAGATAAGGGATATTAGGAGTATAGATTGGGAGGTTACTCAAACTGGTT
CUST_11014_PI425515147	xtzcca0_001327.z1.scf	TCCTTCTATCAAGAGAGTGATTCCGACATCTTCTATGGCTGCGGTAACGTTCAATGGGAA
CUST_11015_PI425515147	xtzcca0_001328.z1.scf	TAGTTTTGAAGCTTCTTTTACGTCTCACCAGTCACTGTTTAAACTTAAACCCTATAGAAG
CUST_11016_PI425515147	xtzcca0_001330.z1.scf	AATGGGTCTTCTATTCCTCCATACGATGTTCCATTTTCTGGGGGTTCAGCTTACCATTAT
CUST_11017_PI425515147	xtzcca0_001331.z1.scf	ACAATAATGGAAGTGTTGAGAGCAGCAGGAAATGGGGAAAGCAGGGACTAGACCTCAATT
CUST_11018_PI425515147	xtzcca0_001332.z1.scf	TCTGATCTGTCTCCTACATCACCGTCTCAAAGATTTGTCTCCGAAGATGGCGTCATCAAT
CUST_11019_PI425515147	xtzcca0_001335.z1.scf	TTGATGTGAGCGTACATATTGGAACTTACGTTCCTCCTGTGTTTGGTGTGAGAAGAAATG
CUST_1102_PI425515147	xtzaca0_001501.z1.scf	TATTCTTGGGCCAAGGTTGCCAGCATCATATTCATAGATGCACCAGTTGGAGCTGGATTT
CUST_11020_PI425515147	xtzcca0_001336.z1.scf	AGACAGTACAGACAGCCACGATTTAATTTTCAGCGTTACAGAAGTCATCTCTAATTCAAT
CUST_11021_PI425515147	xtzcca0_001337.z1.scf	AGACATTTGGTGGGAAAGACAATAAGGTAAGGAAAATTCAGATTTTAGTCCAAGAACCAG
CUST_11022_PI425515147	xtzcca0_001338.z1.scf	CTTCACATTAGATGTGATGTAACTCCATGATAAGCCTGGACCTGACAACTGCACACAGGA
CUST_11023_PI425515147	xtzcca0_001340.z1.scf	GTTCCGTCTTCCCTGACAAATGCACTTTTCCTCACTGGTATTACAGATGTTGTACCAAGG
CUST_11024_PI425515147	xtzcca0_001341.z1.scf	AACGGTGAGAGAAAACGCAGGAAAAAACAGCATGTCGATGGCCACAATGATTTTCCTTGG
CUST_11025_PI425515147	xtzcca0_001342.z1.scf	AGTAGAAACGTCAGTTTATTATAGCTGTAGAGAAAGGAGAGAGACCACGCCATCGAGCCA
CUST_11026_PI425515147	xtzcca0_001344.z1.scf	CTGCAAGGTTCTGGTTGTCGCCAAACCGGCAAACACTAATGCATTGATTCTGAAGGAATT
CUST_11027_PI425515147	xtzcca0_001345.z1.scf	ACATTTTTGGACAAACCCATCCGGCTGTTGCAAATGAAGTTTTCGATTGCATGAATTGCG
CUST_11028_PI425515147	xtzcca0_001347.z1.scf	ACAAAGACGAATATTATCTGCGGTTTGGGATATACTCAATCAAACATTCAGTTCATTGAC
CUST_11029_PI425515147	xtzcca0_001348.z1.scf	AAATAATAGTGTACCATCCAACACAGCATTGGCAACATCAGTTGCTTCTGCACGAGTTGG
CUST_1103_PI425515147	xtzaca0_001502.z1.scf	AAGTCCTGGTAGGATACTGTGTGGTCTACATTTATATGCAAACTTTTATGATTCCTGGGA
CUST_11030_PI425515147	xtzcca0_001350.z1.scf	CTATGAGGATCCTAGTGCTGTCACAAAAGGATGGAAAGCTAATCCAGTTGAATTTGATTC
CUST_11031_PI425515147	xtzcca0_001354.z1.scf	GATGTGGCATAGGCCGTCTATTGTCGTATGATTATGACAAAGTGGAGTTGGCCAACATGA
CUST_11032_PI425515147	xtzcca0_001355.z1.scf	ACCTGACGAGATGAGGAACCCTTCAACTTTCAAATGGATGCTTCAAAATCCACAATACCG
CUST_11033_PI425515147	xtzcca0_001357.z1.scf	TTAGGTGGGAGACTCTGCAACGGACTGCTTCAACAAGGTTACTCTGTCCGCGCCTTGGTC
CUST_11034_PI425515147	xtzcca0_001358.z1.scf	AATACACAAGCCTCTAGGGTTTCAACTTGTACGAATCTTTCAACAATGGCGATGGCTGCT
CUST_11035_PI425515147	xtzcca0_001359.z1.scf	GCAACTTATAGTAAACAATTTTATACGTGCTTTCTTGGCGCCCTTTGAAGAAAATTCAGA
CUST_11036_PI425515147	xtzcca0_001361.z1.scf	GTTTCCGTGAACATAACCTTGGACGGTACAGGAATCACTGATTCTAGTAACGGAATTCCA
CUST_11037_PI425515147	xtzcca0_001364.z1.scf	GAGTATGGCTGCAAGGTTTTCAATGCAGACGCATACTGGAAATCAAAACATGCCTTTTCA
CUST_11038_PI425515147	xtzcca0_001365.z1.scf	GATTCGTTTAGAAATGCAGGCTCCCTACATATCAAAATGGCCTCAAGCACTGAGCATCCA
CUST_11039_PI425515147	xtzcca0_001366.z1.scf	TGGCATTGTCCAGTTGACTGAAAAAGATGAGTGTGCATACCAGGAGATGATAGCTCATCT
CUST_1104_PI425515147	xtzaca0_001503.z1.scf	TTCAAAGTATCAAGGACAAGACAAGCTTCCTGTTGTTGCATGGATGATAGCCCAGGTCTC
CUST_11040_PI425515147	xtzcca0_001367.z1.scf	AATGTCCATTGAAATTGGTAGCACGGAAGAGTACTGGAAGAGGCCAGATGTTGCTCAAGT
CUST_11041_PI425515147	xtzcca0_001368.z1.scf	ACTTCTTCAAGGCAAGAAATGCACTGGCTTTACAAGCTTGAAACCCCTTATTGAGCTTGC
CUST_11042_PI425515147	xtzcca0_001369.z1.scf	TTCATACAGGAGCTGAACAAGGGATAATTCATAGGGATGTTAAGACAAAAACATCCTGCT
CUST_11043_PI425515147	xtzcca0_001370.z1.scf	ATTGATACCTCCATTCCTATTGAAGTCACGGTGGGGGAACTCAAGAAACTAGTTGAGGAG
CUST_11044_PI425515147	xtzcca0_001371.z1.scf	GAGGCTTAAGAATTGGGTTATATGAACCTGTTAAGACCTTCTATGTGGGCAGTGACTTTG
CUST_11045_PI425515147	xtzcca0_001372.z1.scf	CTCTGAGAGATGGGGTTAAATGGGTAGTAACCAAATTTGTAAAGAACATACTCATAAACT
CUST_11046_PI425515147	xtzcca0_001373.z1.scf	GAGTGTGACAATAGCAGCTGGGTTTCAAGGTTTACCGCCTCTGTAAAAGTTATGACCGTA
CUST_11047_PI425515147	xtzcca0_001375.z1.scf	ATAACCCTTTATTGCGAGATCATGATCGACCTTTGAACAAGGGTGGAAAAGCTGATGCTG
CUST_11048_PI425515147	xtzcca0_001377.z1.scf	TTCAATTGCAGCTGCAAGTTTCAATCCTGCAAAGGAGCCATTAAGATTTGCGCTAGCTGC
CUST_11049_PI425515147	xtzcca0_001378.z1.scf	TGTGGTTCCTGTTGGATTCTTCAAAAGAGAGCCTGAAAAATAAGTGAGGTATAATCTAAA
CUST_1105_PI425515147	xtzaca0_001504.z1.scf	AATCCTTTTTGGGATCAGACTCCTGTTATTCCCTTGCCAACCGGTCCAATCGAAGATCAA
CUST_11050_PI425515147	xtzcca0_001380.z1.scf	GATGCAATTTTGGGTACAACAATCAAGGTCCCAACTGTTGATGGCATGGTTGATCTCAAG
CUST_11051_PI425515147	xtzcca0_001382.z1.scf	CTCTTGAAAATTGGCTGAGGAATTCTTAAGCAGGCAAACCCACCAGATCCAAAGACATTT
CUST_11052_PI425515147	xtzcca0_001383.z1.scf	TGGGACCTCGGTTTGCCTGATAATTTTGAGAAAATATTGATTCCAAATACCCTGATCATT
CUST_11053_PI425515147	xtzcca0_001385.z1.scf	CAGAAATTCCAATTCCATTTCTAGTACCCAATTTATAATGTTCCACTTTCCATTTCGGCT
CUST_11054_PI425515147	xtzcca0_001386.z1.scf	CTGCTTATGTAGAAGGCAATCTGCCAAAACCACAATGCCGATGTCAAAAATTATCGATAT
CUST_11055_PI425515147	xtzcca0_001388.z1.scf	ATGGCTGAGTTGGTTGCAGACGCGGGAAACACTGGAGCTTCAAGATTATCATTCTGTATT
CUST_11056_PI425515147	xtzcca0_001389.z1.scf	ATTTTACTCCCAACAACTGCACAGTCAAAGCCTCAAGGAGGAGAAGTTGTTGCTGTTGGA
CUST_11057_PI425515147	xtzcca0_001390.z1.scf	TAGAGAATGTTTTCGCTGCAATGGAAGCGAATTACGAAGCTTGGGTCAACGGTTTTGCAC
CUST_11058_PI425515147	xtzcca0_001391.z1.scf	TATGCATATTGTTGGCATCTTATTCAAAGACGCTTAATAACACTCGAAGATAGTAGCTGT
CUST_11059_PI425515147	xtzcca0_001392.z1.scf	ATTATTATGTTTGACGTTACTGCTCGGTTGACTTACAAGAATGTGCCCACATGGCATCGG
CUST_1106_PI425515147	xtzaca0_001505.z1.scf	TCGTGCTCGAAGGGTTTATTTCAGTAACGAGGAAAATGGATTGTTACATGTACCGAAAGG
CUST_11060_PI425515147	xtzcca0_001393.z1.scf	AGAACTCTAGTTTGATGAATGAGGATAAGCGCTGCCGCCCTATACTCTTCCATACTGATG
CUST_11061_PI425515147	xtzcca0_001394.z1.scf	GAGACAGTACAACAGCAAGCAGAGCTCTGGGGCTATATTACTATTCCAAGTCCCTTTGAT
CUST_11062_PI425515147	xtzcca0_001395.z1.scf	ATGCAATCTCTGAAGGTAAATTGGAAGAAGCCATAAATCATCTAACAGAAGCTATCATGT
CUST_11063_PI425515147	xtzcca0_001396.z1.scf	CTAAACTCCTGCCGGTAATAAGCTGGTCCATGTGGTTTTCTGAATACCTCTTCCTCGAAA
CUST_11064_PI425515147	xtzcca0_001402.z1.scf	TTAACCAACCCCCCATGCGCCCAAGCTTAGCTGGCACGTTTTCCACCTAATACCATGCAC
CUST_11065_PI425515147	xtzcca0_001403.z1.scf	CAGAAAACTGTTCCAGCAATTGATTGCTGCAGTGGACTATTGTCATAACAAAGGAGTTCT
CUST_11066_PI425515147	xtzcca0_001404.z1.scf	GAAACTAATTAAGCATATATTCCACACACACACACACACAATTGTGTGTTTACTGATCAG
CUST_11067_PI425515147	xtzcca0_001405.z1.scf	AGGTTGATCATACTGATGTGAGGATCTTGATGCTAGCTTGAAAATGACAGCTGAAAAACA
CUST_11068_PI425515147	xtzcca0_001406.z1.scf	CTCACTCGCCTTGTCTCCGATTACTTCGAGCATCGCGAAAAGTCTACACATAATTGTCTT
CUST_11069_PI425515147	xtzcca0_001407.z1.scf	AATGGACCGATCAATTTGAGTCTGGCATTCAGACCATTGAAGTCATTCAAGATGGCCATG
CUST_1107_PI425515147	xtzaca0_001506.z1.scf	GGAAAACATGGTACACAGTGGCTTCAATCCTTTCCCATTGACTATAATGTTTGACTAGAT
CUST_11070_PI425515147	xtzcca0_001409.z1.scf	AAGACTTCAGAATTTGCTGTTGAAGTCATTACTTCCAAAGGATGATGCTGATGAGAGAGA
CUST_11071_PI425515147	xtzcca0_001410.z1.scf	TATTTAATTGTGGGATCTATTGGGCTCTTTGGACTTCTCCTTCTCATCATGAATGCATAA
CUST_11072_PI425515147	xtzcca0_001412.z1.scf	GATTTACCACCGTAATAAACTCTGCATCCACGGCTCTTGATATTCTACCTGTGGCGTTAG
CUST_11073_PI425515147	xtzcca0_001414.z1.scf	ATCAGCGAGGATTGGAAAAGGAGGGAGGAGGAAAAATTTGTATCTTGTTCTCTACTGAAT
CUST_11074_PI425515147	xtzcca0_001415.z1.scf	TTATGGAAGCTTTGCTTTCTATGGATCCAGCCAATCGTGGAACTGCAGCTTTTGCTCTCA
CUST_11075_PI425515147	xtzcca0_001416.z1.scf	GGATTCCGAATGGATTTGAGTATTGTTGGTTCATTTCTTAACGGATTCAGGTACTTAAAT
CUST_11076_PI425515147	xtzcca0_001418.z1.scf	GGCGATCACGAGTGCATACTACAGAGGAGCTGTTGATGCATTGCTAGTTTATGATGTAAC
CUST_11077_PI425515147	xtzcca0_001419.z1.scf	TCTTGATCGTTTTGCTTAGGTCTGTGTCCTTTTTCGGGAGACAGGGGATGAGAAGGAAAA
CUST_11078_PI425515147	xtzcca0_001420.z1.scf	ACGCTGTTTTAATTGTGGCATAGATGGACATTGGGCTCGAGATTGCAAAGCTGGAGATTG
CUST_11079_PI425515147	xtzcca0_001421.z1.scf	AACTGAAGATTTTGATGCTATGGATGCTAGTGGTGGGGAATTTGGAGGTGTTTTTAGGAT
CUST_1108_PI425515147	xtzaca0_001507.z1.scf	CTTCATAGAGATTTGAAACCACAAAATCTGCTTATAGATCGCCGTACAAATTGCATTGAA
CUST_11080_PI425515147	xtzcca0_001422.z1.scf	TTCAGGTATGGCATCTTCTGATAAGCCATAAGTCCTTGATAGAGATGTAAAGGAGAAAGA
CUST_11081_PI425515147	xtzcca0_001423.z1.scf	TCTGCTTTTGTTCTCTGCAATTGGAACATTTAGCCATGGCTACTCTGTGTTTGACCTTGA
CUST_11082_PI425515147	xtzcca0_001424.z1.scf	TTCTCAAAGATGAAGAAAGGTGTCCGACTTGTCAATGTCGCTCGTGGTGGAGTCATTGAT
CUST_11083_PI425515147	xtzcca0_001425.z1.scf	CATCTGTATTATTTAGGAATCGCATAATCTTCATTGGACAGACAATCAATTCACAGGTGG
CUST_11084_PI425515147	xtzcca0_001427.z1.scf	CCCAAAATGGTGGTGGGATGCCTCATTGAGCATGATAACAAGATTCTACTCTGAAAGCGA
CUST_11085_PI425515147	xtzcca0_001428.z1.scf	AGTAGCAGCAACAGCAGCAGACACAACACCAATACCACTAATAATGGACTCCATGGCAAT
CUST_11086_PI425515147	xtzcca0_001429.z1.scf	GCCGCTTTTTCCTTTGTTCGATAGAGATCTCTTGTTTGACGTGGATGGAATTTCCCAAGC
CUST_11087_PI425515147	xtzcca0_001430.z1.scf	GTTTGAAGTAAAACGAGATCGTGATGTGTTGACCCTTGCTAGTAGGGTTCTTGGCCATTT
CUST_11088_PI425515147	xtzcca0_001431.z1.scf	TTTGATCATCGTCTGCTGGTTCAGAATCTCACTGCTCAGGCCTTCAACAATGCAACTGTT
CUST_11089_PI425515147	xtzcca0_001433.z1.scf	GATGCTGCATATGATTATGTGAGATCAATCAGGCCTAGGGTGCTTCTAGCATCTGCTCAA
CUST_1109_PI425515147	xtzaca0_001508.z1.scf	CATAAGCTTTGATGGCTGATTTGGAAGCGATTGAAGCTGATATCAGTTTAGACGGCAGTA
CUST_11090_PI425515147	xtzcca0_001434.z1.scf	TGTTTTGGCATTTCCGCATGAGGAAAATGTAAAGGCCATATTGGATGAGAAAGTTGCAGT
CUST_11091_PI425515147	xtzcca0_001435.z1.scf	ATCGTTTGGATGCATATAGAGTTGATGACTTGGATAAGCCGATAATAAGTGCTATCTCTG
CUST_11092_PI425515147	xtzcca0_001436.z1.scf	GTGCTTCGTAAATATGGTCTGGTGAATGTTTGGAGATATTGACTGATTTTTCGATTACTT
CUST_11093_PI425515147	xtzcca0_001437.z1.scf	TGCCCACCACTTTAAAGTATGATGATTCAAAGAAATGTTATGTATATCGATCACGTCTAG
CUST_11094_PI425515147	xtzcca0_001438.z1.scf	GCTGGCAGTTGCCTTCAGGTTTGCGTTCATTATACAAACACAAGAAAAAAGTAACAATCT
CUST_11095_PI425515147	xtzcca0_001439.z1.scf	TTCAGGAATTTCTCATACAACTAGCAATGCAGCATCTTCTCGGAGCAGCAACACGGTATC
CUST_11096_PI425515147	xtzcca0_001440.z1.scf	TCTATGCGACCATGAGTATCGTTTATCGAGCGTCTCAAGAGGAGATATAGAAAGCGGATT
CUST_11097_PI425515147	xtzcca0_001441.z1.scf	CTCTCTGGATTGAAAAGACTACTGAGAAGGAAATTTCTGATGATGAAGATGAGGAAGAGA
CUST_11098_PI425515147	xtzcca0_001442.z1.scf	ATTACATTTCAAGGACAAGGCTACACATCTACTGCTATTGTATGGAACGATACAGCAAAT
CUST_11099_PI425515147	xtzcca0_001444.z1.scf	AAGCGTCTTGTTGGCCAAGATGGTCCCAGTTGTTCAGATAGGAGTAATAGGAGTTGTGAT
CUST_111_PI425515147	xtzaca0_0002_C05.ab1	AATCTTTGTTTGTATGGTCACCCAAATGAGTCATGGGAGGTGAATCTGCCAGCAGAGGAA
CUST_1110_PI425515147	xtzaca0_001509.z1.scf	AATGCAGAATGGGAAGGAAATGAAAACATGACTACTCAAAACCATCCTGTGGAATGTCTG
CUST_11100_PI425515147	xtzcca0_001445.z1.scf	AATTGTTGGAGCCGAAGCTGCAATAGTTCGCTCACAGTTTTACTCAGGAACCCATGCTAT
CUST_11101_PI425515147	xtzcca0_001446.z1.scf	TTCTAAGTCTAGGAAATCTGGACCAATGTCTGGTGCTCCATCAAGAACTGGATCTTTTCC
CUST_11102_PI425515147	xtzcca0_001447.z1.scf	ATAATGATGGCTGGCTGGCAACTCATGGCAAAACAAAAGGTGACGAGGATGATATGTACC
CUST_11103_PI425515147	xtzcca0_001449.z1.scf	AGTGATTATCCATTTCAAGATAAGCTAAAGTACGCATGCGATCCCTCTTCCGCAGACTCC
CUST_11104_PI425515147	xtzcca0_001450.z1.scf	AATAATGGGTCGTATAATTTGGCTGAAATCTGGCAGTTTCCGGTCAATGCAAACGGGAGA
CUST_11105_PI425515147	xtzcca0_001451.z1.scf	TGGTAATTCCAGTGACAAATTTTCTCAACGAGGACAAGGGATTATGGTTTTGGCTGGTGA
CUST_11106_PI425515147	xtzcca0_001452.z1.scf	ACATAGCCCATTTGAAGACGGACTATGGATTACCAACAGAGTTTCGTGACACAATATGTC
CUST_11107_PI425515147	xtzcca0_001453.z1.scf	ATTTCTGTTAAGCATCTTAAAGTAACATGGACGCCGACCAAAAGACAGATGCCAGCTCCA
CUST_11108_PI425515147	xtzcca0_001454.z1.scf	AACGAGTTGAGAGTTTTAGGCAGGCCATATATCGGAATCCTTTAAGTTTCCCATTAGAGG
CUST_11109_PI425515147	xtzcca0_001455.z1.scf	AGATCATCGAGAAAGTTCGGGTCTTGCCGAGATCGGTTCATTTGCATGCTGTATCTGATA
CUST_1111_PI425515147	xtzaca0_001510.z1.scf	TCTACAATGGCTATGAACGGTTTCGTCACTTTTATGCTTTTGGCTCTCTTTGCCCCTGCA
CUST_11110_PI425515147	xtzcca0_001457.z1.scf	ACTTCCATTCCATCACTTAATAGTGCCATATTGGTGTCGGGAGTATAACTATGTGCTTCT
CUST_11111_PI425515147	xtzcca0_001458.z1.scf	GAAAACATCAGGCATGTTGTCCTTGAGAACGTCCAAAATGCCTCTCTTAAAGTTCGATCC
CUST_11112_PI425515147	xtzcca0_001459.z1.scf	GATGCTGAGAATCGAGGGTTGAAGAACATTCAAGCTCGAACAAGAATGACACTAGCATCA
CUST_11113_PI425515147	xtzcca0_001460.z1.scf	CGAGATTTATGGATGACTTATGCTACCGTCTTGCTCGTGAACTCTCTGCTTTTATAATCT
CUST_11114_PI425515147	xtzcca0_001462.z1.scf	ATTCTCCACTCACGTACATGCCCGAAAGCGTTGTCTGTAGTTGAAGCTGGAGTTAAAAAG
CUST_11115_PI425515147	xtzcca0_001463.z1.scf	GTAGCTTTTGTAACTGGTGGTGACTGGATTATTGGGTATCCAGCATGGGGTTCTCTTCTA
CUST_11116_PI425515147	xtzcca0_001465.z1.scf	CCATATCCTAGGGGATATTACAGATGCAGCAGCTCAAAAGGGTGTTTAGCCCGAAAACAA
CUST_11117_PI425515147	xtzcca0_001466.z1.scf	ATTTTGGTGGTTCAGATCTTCCACCACCTCCCATGTATACTTTGGAGGATCGTTCAGATT
CUST_11118_PI425515147	xtzcca0_001467.z1.scf	GTTTTTTCCTTCTCTTCCACTGACAATCCAAAGTTGGAAACGTTTTAAAATCGTTCGACG
CUST_11119_PI425515147	xtzcca0_001468.z1.scf	TTAGATGCACAAATTGATGCTGTTAGATCAGCCATCAATGCTCTAGGGTATGGAAATCAG
CUST_1112_PI425515147	xtzaca0_001511.z1.scf	TGAGGATAGTATCTCAGAACTTGATCATTCAAATGAACGAATACCTGAATCGACAGCAAA
CUST_11120_PI425515147	xtzcca0_001469.z1.scf	TATGGTAAGCAGCCAGCAATGAACGGTTTGATGCAAAAGGCAATGTCAGGTGTATCTGTG
CUST_11121_PI425515147	xtzcca0_001470.z1.scf	TGGTTGCTTCTGTTCAATATCGAGCACTGGCAGAAAAGGTTCAGATGCTTTTATAAGCTC
CUST_11122_PI425515147	xtzcca0_001471.z1.scf	AACCGAAAAACAAGACCCCAAAAGACAGAGACCCCGCAACTACAAACAAGACAGCAAAAG
CUST_11123_PI425515147	xtzcca0_001472.z1.scf	GCGAGAATGCCTCTAAAGTCATCTCAAATTTTCTATTTATATGCGGAATGTGTTTGAAGT
CUST_11124_PI425515147	xtzcca0_001473.z1.scf	CAGTAGTACCAATATACCTGGATAGAGTGGTTGATGCATTAACAAGAGGGAACCCAAATG
CUST_11125_PI425515147	xtzcca0_001474.z1.scf	TTGTTGTTGGATGGAATTGAATATACGGTACCAATGACGACGACGGAGGGCTGTTTGGTT
CUST_11126_PI425515147	xtzcca0_001475.z1.scf	AGATACACAGAGAAACTAGCACGTAACATTGAGATGCTGGGTGGAGCTCGTTACCTGTTT
CUST_11127_PI425515147	xtzcca0_001477.z1.scf	ATTGCTCAATACTATCAACTCATTCGCTTGGGTTTTGAGGGATACAAAAACATAATGGAA
CUST_11128_PI425515147	xtzcca0_001478.z1.scf	GAAATTTGCTTTTGTCCAGTATGAATCACAGGAGGATGCCCCAGGCATTGGAAGCTACAA
CUST_11129_PI425515147	xtzcca0_001479.z1.scf	TTGGAATTGCTTTATATCCTTTGCATGGATCAACACTGATTGATCTTGGGGCGGTCCCTG
CUST_1113_PI425515147	xtzaca0_001512.z1.scf	GGTCGTTTCAACGAAGGAGTTCCATTCTTTGAAGCTAAAGTGAATTGTTCCATGTCTGAG
CUST_11130_PI425515147	xtzcca0_001480.z1.scf	CAAAACCACCTTGGCCGGTAGACCACTTGCTGGTATCATCAGATGCTGATTTCAATTATT
CUST_11131_PI425515147	xtzcca0_001481.z1.scf	ATGATATTTCTGTCAAGGTTTGTCCGCTTGGAAGGCTAAGCCTTTCTTGGAGTTATGGAG
CUST_11132_PI425515147	xtzcca0_001482.z1.scf	ATTGTTGGCCTGTAAAAAGCTTTGCTGATATCTCTGTATCACGGGGCTGTACTGATGATA
CUST_11133_PI425515147	xtzcca0_001483.z1.scf	CCAGGATCATTTCGATGTAGTTTACACAAGAATATCGGCAGTCAGAGTCATGGAAGTAGT
CUST_11134_PI425515147	xtzcca0_001484.z1.scf	CAGGGATGAAAAATGCATTCAATTAAACTCTAATGTGCCAATGGATACTGCATCAGTGAC
CUST_11135_PI425515147	xtzcca0_001486.z1.scf	CTGAAAGGAAGTTGCACCCAGAAAAATTTAAGACTCAACTAGTGAATCAGAGTACTTATT
CUST_11136_PI425515147	xtzcca0_001487.z1.scf	TCAAACAACTGGCAGAGTTAAGCAAAACCCTAAAAGAAGGGGAGAGATTAGTTGCCCCGA
CUST_11137_PI425515147	xtzcca0_001488.z1.scf	TTTATGACTTCCATGTAGCTAATGGTGGAAAGATGGTGCCATTTGCTGGATGGAGCATGC
CUST_11138_PI425515147	xtzcca0_001489.z1.scf	ATTTGGGGTTTACGCACAGTAGGCCTGTGAATTTGGTTGTGACTCCTTCTCCATTGTGTA
CUST_11139_PI425515147	xtzcca0_001491.z1.scf	GCTTTGGTTGGACATTTCTACGTTTCCATATTGAAATCAATTTCCATATTGAAGCCTTCT
CUST_1114_PI425515147	xtzaca0_001513.z1.scf	CTGGCCTCTGTAGGTTACAAAAATGTCATTGGGGCAAGAAGAGCTTCTTGGAGGATATTG
CUST_11140_PI425515147	xtzcca0_001492.z1.scf	ACTGGAGAAGTGATTGCTCATGTAGCTGAAGGTGATGCTGAAGATATAGACAGGGCAGTA
CUST_11141_PI425515147	xtzcca0_001493.z1.scf	TTTCGCGCATTGGTCAAAGGAATGGACTTTAATAAAGGTATCTCTCTGAAGCCGCAAGAA
CUST_11142_PI425515147	xtzcca0_001495.z1.scf	GGCGAAGAAACAATTTCTGAGTTCGAAACCAGAAGGCAGATAGAAAAAGAAATAGGCCGA
CUST_11143_PI425515147	xtzcca0_001496.z1.scf	GATTCATTTTGCATCTTTTGAGTCTAGCTTAACCTAACACACACGCCCTTTCTCTAATCT
CUST_11144_PI425515147	xtzcca0_001502.z1.scf	TCATTGTGAAGCTTCAGGTGCTTTACGTTGTGAAATTAATAATGGAGGATGCTGGAAGAA
CUST_11145_PI425515147	xtzcca0_001503.z1.scf	TACTCATAGTTTTAGCTGTTCCATTGCTTGCCTTTGGAGGGGTGATTGGGTACTGTTTCA
CUST_11146_PI425515147	xtzcca0_001505.z1.scf	TTGACGAGTGGCTAGACTATTCTCCTATTCTTTCATCCGGGTCTGAATTCGAGAATGCGT
CUST_11147_PI425515147	xtzcca0_001507.z1.scf	TTCCTCCATGCAATAGGAAAACTGATTGTGTTTGAGTTGACTTCTTGTATCGGGATTGAT
CUST_11148_PI425515147	xtzcca0_001509.z1.scf	TGCACTTGCTATTGATAGGATAGGTAGAGGTTGCGTGGACGAGATAATAGATCCACACCT
CUST_11149_PI425515147	xtzcca0_001510.z1.scf	TCTTATTTTTGTCTTCGCCGGTGAAGGCTCCGGGATGGCCTTTAATAAGCTCACTAACAA
CUST_1115_PI425515147	xtzaca0_001514.z1.scf	GAGTTTCATCCTTTGGTATGTCTCCTGTGGTCTCTTAACTGTCCTATGGGCACTTGTCAT
CUST_11150_PI425515147	xtzcca0_001511.z1.scf	TGGTTATGGAGATTATAGTCACATTTGCTTTGGTATACACAGTGTACGCACAGCAGCTGA
CUST_11151_PI425515147	xtzcca0_001512.z1.scf	ATGGTGAAAGATGGGATGATTATGATGGATAAGACATTATTGGTTAAAGGTGCACGTATT
CUST_11152_PI425515147	xtzcca0_001513.z1.scf	AGTAAAAAGCAGATATCAGATGCAAACTTCACGGAAATAAGTGGACATGACATCTTTGCC
CUST_11153_PI425515147	xtzcca0_001514.z1.scf	CGTCCATTAGGAAATGCTGTTTTGGATGGTATAGATTTTGATATTGAAACTGGTTCAGGT
CUST_11154_PI425515147	xtzcca0_001515.z1.scf	GACAGTACAACAGCAAGCAGAGCTCTGGCTAATATTACTATTCCAGGTCCTTTGATTCCT
CUST_11155_PI425515147	xtzcca0_001516.z1.scf	TAGGCATAAAAGTGAAAAGTATTGAAGAAGATGAGCATTGTGTGATCCCGATGGGTGGCC
CUST_11156_PI425515147	xtzcca0_001517.z1.scf	ACTTAAAGCTCAAAAGCTTATGACCAAGGATGACGTGATGGAGGCAGCCAAAAGGGCAAA
CUST_11157_PI425515147	xtzcca0_001518.z1.scf	GGAGAAGCATTGAAGGAATTGTTTTCCTTCTGGAGTAGTGAAGCGAAATGAGCTTTTCAT
CUST_11158_PI425515147	xtzcca0_001519.z1.scf	AACCCTAACCCTAATCCTAATCCCAATTTGCAGCAGCAAGGATCTAATTTAGGGCAAAAT
CUST_11159_PI425515147	xtzcca0_001520.z1.scf	TGATATAAGGGAGGAGTTCCATGCCCATTCTGTTCAGAATATTTCGATATCGTCGGTTTG
CUST_1116_PI425515147	xtzaca0_001515.z1.scf	TGGAACAGCAGTTGCTAATGGCCTGAACAAGGAATTTGGGCCCAAATTGAAGGAGCATAT
CUST_11160_PI425515147	xtzcca0_001521.z1.scf	ACTTACTGAAGAAGAGCAGCGTCTTGTTATCCGACTTCAGGCTAAACACGGTAACAAATG
CUST_11161_PI425515147	xtzcca0_001522.z1.scf	AGAAACAATCCAGTGGCTATTACAACAAGCGGAGCCATCGATTATAGCTGCAACAGGTAC
CUST_11162_PI425515147	xtzcca0_001523.z1.scf	GATGAATCTTGATGCCGATGAGGAAGATGATGTCATGCTTGATGTCAAGCCTTTTTGCTT
CUST_11163_PI425515147	xtzcca0_001524.z1.scf	AAATCCATATTCTGCCATGCCTGTGCTATCGCACATTCAATCTAGGGAATTGAAGCGGCA
CUST_11164_PI425515147	xtzcca0_001525.z1.scf	TCAAAGAGATTGCATGGATTCCGGAGATTAATCTGTTGGCCACAGGAAGCTGGGATAAGA
CUST_11165_PI425515147	xtzcca0_001526.z1.scf	GAAAGACAGATGGGTAAATGACTCCGATATTGAGAAACTGGACTACTTCTCAGCTGTGAT
CUST_11166_PI425515147	xtzcca0_001527.z1.scf	TATGTGGCTCATGGGAAGTTAAATTAGCATTGCCAATGGCAAAGTGAAGGAATCAGCATT
CUST_11167_PI425515147	xtzcca0_001528.z1.scf	CAATTTGAGCGCCTGTTGCCAACCTTCATTCAGGTTATCGACCTAACGAAGCAAGAAGAA
CUST_11168_PI425515147	xtzcca0_001529.z1.scf	AAATTTCTGAAAATTTTTTCGCTGATATACTAGTTGATTCGCCCCCTGGCTCTGCCGAGG
CUST_11169_PI425515147	xtzcca0_001530.z1.scf	AACAATTTGGTCAAGAAAGTCCTCGAACAAGAGCCCGAAATGCTACCATGTCATGCATCC
CUST_1117_PI425515147	xtzaca0_001516.z1.scf	AAGTTTCGAAATTATGTTCCTCAAGCCAAGGAGCTTCAGGAGGCTAAGCTTGCTCCAACA
CUST_11170_PI425515147	xtzcca0_001532.z1.scf	CATGGTGAAAAGAAGGTCGTTTGGGTTTATGCATCCATTCAATTTGCTTTGGTTGTTCTC
CUST_11171_PI425515147	xtzcca0_001533.z1.scf	GAATGAATTAAACACAGTACTTGGACCTGGTCACCAAATCACCGAACCTGACACACACAA
CUST_11172_PI425515147	xtzcca0_001534.z1.scf	TTGCTATTCCGGTTCCGGATTTATAGGAGTTTTGTGGGTAGTACCTACTTTGATGGGTCT
CUST_11173_PI425515147	xtzcca0_001535.z1.scf	GCTAATAACCGCATTCCAGCCATTGATTTGGCCACACTTCACTCTTATCCTGATCAATGG
CUST_11174_PI425515147	xtzcca0_001536.z1.scf	AGGATTCCTTGTATCCTTTGTAAAGGGAAGTGAGCATTGGAATAAACCCTTATGAAGTGT
CUST_11175_PI425515147	xtzcca0_001537.z1.scf	ATCACCCAATGCTTGGTTTGTGGAACACCGTGGATGCTATAACAATGAACTGGTCAGATG
CUST_11176_PI425515147	xtzcca0_001539.z1.scf	TCTGAGAATTTTGACGAAACTGTTGAAGAAGCAGCAAAATTGTTGGGTCAACCGTTAGAT
CUST_11177_PI425515147	xtzcca0_001540.z1.scf	TGACTTGGACTTTGCTGTGGATGCTTTCTCGTGCGATCATTTCCGCATGTATGAGTTCAA
CUST_11178_PI425515147	xtzcca0_001541.z1.scf	TGCATAATCCAAGAACTGAAAAGATGAGACAGTTCTTGAGCGATAAGGAGCGTTTTGGAG
CUST_11179_PI425515147	xtzcca0_001542.z1.scf	ATGTCGTAATAATTGGTGCTGGTATTATCGGGTTAACTATTGCCCGACAGCTCCTAGTCG
CUST_1118_PI425515147	xtzaca0_001517.z1.scf	AAAGTTTATGGTAATTGCTTGTGCAGACTCCAGGGTTTGCCCATCGAACAATACTGGGAT
CUST_11180_PI425515147	xtzcca0_001544.z1.scf	CCTTGCTTACTGCACAAGAAATGATTTTCTTGCACCTGTAAACAACAATGTGTGAGTATT
CUST_11181_PI425515147	xtzcca0_001547.z1.scf	AATTGCTGCACTCCAGATTTTTCAGGACGGGTATTTACCCGACAGTTGTATTTCTCTGAT
CUST_11182_PI425515147	xtzcca0_001549.z1.scf	AAATATGGAAAACAATGGAAAGCAGTCACCAGAGAAGTTTGCGGTGGTCACTGGAGCAAA
CUST_11183_PI425515147	xtzcca0_001550.z1.scf	CTTATGTGATTGCTTTTAGTTTTTGCGCTGGATCTATTGCTTAGCACATAATATCTGGAT
CUST_11184_PI425515147	xtzcca0_001551.z1.scf	GATATGAAGTTGCAAAAAGGCTTGAGGCCTTTGGTTGCTATATCTCGTACAACTCCAGAA
CUST_11185_PI425515147	xtzcca0_001552.z1.scf	CATTGATCAACATGATTATGATGTACGTCTTGAGAGCTGCTCAGAAGTTTTTAAAAGATG
CUST_11186_PI425515147	xtzcca0_001553.z1.scf	CCATAATTTATGTTGTGGACTCGAGTGACACCGACAGGCTGGTGATGGCAAAGATGATTT
CUST_11187_PI425515147	xtzcca0_001554.z1.scf	ACAAGAAGTCTCTTGAAGAGGTTGTTGCATATCACACAACTGGAGATTTCCGCAAGCTAT
CUST_11188_PI425515147	xtzcca0_001555.z1.scf	ACAAATGATCCGCGGGTATCTAATATTGTAAGATTCTCAGAAGCAATAGGTGAGCTAAAA
CUST_11189_PI425515147	xtzcca0_001556.z1.scf	TGATTTTCACCAAGGGTGATCTCAAGGAAGTGAGCGAAGAGGTTGCTAAATACAAGGTTG
CUST_1119_PI425515147	xtzaca0_001518.z1.scf	GTATCACAATCAGAGTACAAGGTTTATGATTATTTGGTAGAGACTCCGGTTTGCTGGCAA
CUST_11190_PI425515147	xtzcca0_001557.z1.scf	TTGAGGGGCTTAGAATTGCTCTAAATAATGCTGGTCGATTGCCTATCAAAAGCTTGGGGA
CUST_11191_PI425515147	xtzcca0_001558.z1.scf	GCAATGCCTAATGGAGCTGTTGGAGGGTATGATGCAATGGATATGATGTCTAAATGGGGA
CUST_11192_PI425515147	xtzcca0_001559.z1.scf	TTTGGAAAAGGAATCTCTCTGTCTGAGCAACAGCTTGTGGATTGTGCCGGAGCTTTAATA
CUST_11193_PI425515147	xtzcca0_001560.z1.scf	ATATTGCTCTCATAATTAGGGCAATAGGGGTGCTGGAGGGTATAGCTTTAGTGGGGAATC
CUST_11194_PI425515147	xtzcca0_001562.z1.scf	CACTAATGGGATTTGCAGAGCACAGGAGATTTCAAGAATTGGGCAAAACCAGGCTCTATG
CUST_11195_PI425515147	xtzcca0_001563.z1.scf	TCTACTCCAACTCAGTTACAGTCCACTACTGGACTTCAGATTCGTCAAAATATGAACCAA
CUST_11196_PI425515147	xtzcca0_001564.z1.scf	GACGAAGAAGAATATAAAGACGAGGATTTTGATGGCGGTTTGACAAAACCAATATCCACT
CUST_11197_PI425515147	xtzcca0_001565.z1.scf	ATTCGAAATGGCGACCATGAACCCTTTTGATTTGTTGGGTGATGATGATGCGGAAGATCC
CUST_11198_PI425515147	xtzcca0_001566.z1.scf	ACGGCTAGAGCAATTTGGAGCAGAACTGGAAGCTGATTAAGTTGATATGTACACGACAAT
CUST_11199_PI425515147	xtzcca0_001567.z1.scf	TACACCTGTTTATTGCCGGAGCTCAAGCTTCAGTAGCTTGTACCCTTGTTTATCGGATAA
CUST_112_PI425515147	xtzaca0_0002_C06.ab1	TTTAGCAAGCAGACACATTTATGGAGGATATGGAGAAAGAAAAAGAGCATGCTTGCGGAG
CUST_1120_PI425515147	xtzaca0_001519.z1.scf	TCTTGATGCTGACAAATGCAAGGTCCTAGTTTACATTGAGCAGCAGAGCCCTGATATTGC
CUST_11200_PI425515147	xtzcca0_001568.z1.scf	TGAACCTGGTAAACGCTGATTTCACTGCTAAACAGAGAGGAATAAGGATAGCAGAAGAGC
CUST_11201_PI425515147	xtzcca0_001570.z1.scf	AGTCTGTCTGTGCTTTTGCTTGTTCAGTATGGTTTCTCACTTTCCACCTCTCTATCGCAT
CUST_11202_PI425515147	xtzcca0_001571.z1.scf	GTATGAATCAGCAACTTCTTACATGCCAAACATATACGGTTAAGGAGGGTCTCAGACAGC
CUST_11203_PI425515147	xtzcca0_001572.z1.scf	TCCTTAAGAATGATTTCCCTGACATGCGTCTTGCTGGCATCTCAGGAACTTATTGTTCGG
CUST_11204_PI425515147	xtzcca0_001573.z1.scf	ATTCAAAAGAGAATCGATCGATATCTCCAGGGATGGCGTCAACTCTGATCTCGAATCAGC
CUST_11205_PI425515147	xtzcca0_001574.z1.scf	ATTGAGATATGGAAGGCAGTTGGTATGGATCTTGAAGGAGATAAAGTAGAATTTTATGGT
CUST_11206_PI425515147	xtzcca0_001575.z1.scf	TGGTGGACCAAGAGTATTTTACCTTAGCAGAGGGAAGCTTTAAAAATCTTGCGAGAAAAA
CUST_11207_PI425515147	xtzcca0_001577.z1.scf	AAGGTTGTGTTGTTCTTGCATAGATTCCCAGAAATTTGGTACACATGGAGGCACCAAATG
CUST_11208_PI425515147	xtzcca0_001578.z1.scf	CGCCAGTGAAGAAATGGCTTCGTTAAGAGCAAGAATTCAAGATTTAGAAGGAGAGAGAGA
CUST_11209_PI425515147	xtzcca0_001579.z1.scf	TTAACAAAAGGAATCCGTTGTTCATCTTCCTCTCCTGTTCGTTTCTCTCCTCCAAGGTCT
CUST_1121_PI425515147	xtzaca0_001520.z1.scf	AGAAAGTGCTTGGTGTGAAGCTCAGAGGGAAGGTTGGGAAGTGATGTTATATGATCATAT
CUST_11210_PI425515147	xtzcca0_001580.z1.scf	TTTCTGTTGATATTATGGGGAGTGTGTCGTCCGATGATGGTTCTGATCAGCAAAGCGAGA
CUST_11211_PI425515147	xtzcca0_001581.z1.scf	GGGGGTAAGAAAAGAAATATCTATATTTTCCTTTTTTCACTCTCTCTCGTTCTCTCTCAA
CUST_11212_PI425515147	xtzcca0_001582.z1.scf	GAGGCAGTCAAACCTTTCTCGAAATTATCAGTAAAAGCTAAAAGTATCAAGGATATACCT
CUST_11213_PI425515147	xtzcca0_001583.z1.scf	ATGTCGCCAAAGAAGTTGGAGCAGATGCTGTTGCTCATGGATGTACAGGAAAAGGAAATG
CUST_11214_PI425515147	xtzcca0_001584.z1.scf	ATGTATTCTAATACTTTTTTGTCTCCGCCCTCCCATTGAGAACGCAGACATGTCCTTTAT
CUST_11215_PI425515147	xtzcca0_001586.z1.scf	CTCTCAGATAAAGAGGTAGAGAATCTGGTGGAAAGGATGGTGAAATGGTTAAAGGTTGGT
CUST_11216_PI425515147	xtzcca0_001587.z1.scf	TGTTATGGTACAGACCTCTTTATCGTGCAATGAGGACAGATAGTGCTTTGAAAGTTTGGT
CUST_11217_PI425515147	xtzcca0_001589.z1.scf	TGAGATTGAGCACAAACAAGAAACCAAAAAGAAAGCAGTTCCTCGAAAAGCCGCTGGCCA
CUST_11218_PI425515147	xtzcca0_001590.z1.scf	CCAACAATGTGGGCTTGTTACGAATAACAAAGATGAGAAGATGACGTTAGGAAGGTAGAC
CUST_11219_PI425515147	xtzcca0_001591.z1.scf	CTGAGACTGAATTAGGAACTAAATGGGGTGACAAGTGGGAAGAGAAGTTCTTTGCTGGTA
CUST_1122_PI425515147	xtzaca0_001521.z1.scf	AGTTGGAAACTCTTCCACTGTCAATTCTCTCATTGGGGAACGAGTGGTTAACGTGAATTC
CUST_11220_PI425515147	xtzcca0_001592.z1.scf	AAATTAGTGCGGCAATATCTCCAGATCAGACCAATCACGCCTTCAAGGAAGTGGCTATCA
CUST_11221_PI425515147	xtzcca0_001593.z1.scf	ATTTGCTTCATCAACTGCGTCTGGAAGCATACAGCCTCCTCAAACTCCTGCATTTACTGA
CUST_11222_PI425515147	xtzcca0_001594.z1.scf	ATATCCAAACCCAAAGAGTCGACGCGGTATATACAGGAGAATTTGCGAGAATTCCGTCGA
CUST_11223_PI425515147	xtzcca0_001595.z1.scf	CTAAGAGGTAAAGAAGTTGAATACATTATAGAAGAGGACGACCAGTACTAATCTTGGTCT
CUST_11224_PI425515147	xtzcca0_001596.z1.scf	TAATGGCTAGATTAGTTATGCACCAAGATATCCAAGCAAAGGCCCATAAAGAACTCAACG
CUST_11225_PI425515147	xtzcca0_001602.z1.scf	AGAAAAGCCAGAAGAGTTGGTAATGGCTCTTGCTGAGGCTAAGGCTGATGCAATCTTATC
CUST_11226_PI425515147	xtzcca0_001603.z1.scf	ATGTAAGGCAAATGGCGATCTTAGACCACACATTAAGCAATTAAAGATGGCAGGTTCCAA
CUST_11227_PI425515147	xtzcca0_001604.z1.scf	TTTTTGATTTGGATGACACCCTTTATCCTTTGAGTTCTGGTTTGTCTCAGAATGTGACGA
CUST_11228_PI425515147	xtzcca0_001608.z1.scf	AAGGAGGATGGTGAATTCTTGATCAAGAATGGAGCAATTCCTGAGGAAAGGATACGAGCT
CUST_11229_PI425515147	xtzcca0_001609.z1.scf	AAGAAAAGAATAATTTTTGGGCTTGGATTTGGAGTTTCCGTTGGAGGTGTTGTATTGGCT
CUST_1123_PI425515147	xtzaca0_001522.z1.scf	AGGAGCCCTTGTGGAAGATTATCCTGTTCTACGTTATTCAGGTCCCATCAATTACTCGGA
CUST_11230_PI425515147	xtzcca0_001612.z1.scf	TTAGTAATAGGGGAAACTGCAGAAGGTGAACGTACACGAAGGTTGTATGAACGCCGAAGT
CUST_11231_PI425515147	xtzcca0_001615.z1.scf	AGTATGACTTCTGATGATTATCCAAGGGAAGAAAAATGAGCCCATGGTACATGGTGGGAC
CUST_11232_PI425515147	xtzcca0_001617.z1.scf	CGCACCAGCTTATTTTTAATTCAAAACCCTAGCTGTAATTGCTCATTGGATATTGTCCTA
CUST_11233_PI425515147	xtzcca0_001618.z1.scf	GTAGCTAATACTGCAATGGATACAGATAACGTGAAGATCTATGGTGCACGTGTTCGTGTT
CUST_11234_PI425515147	xtzcca0_001619.z1.scf	CCAACTTGTTAATGGCTGTTGGGTTGGAGGAAGAGTTGTCAATTCCAGTGTTGGTTTTGG
CUST_11235_PI425515147	xtzcca0_001620.z1.scf	GCCCACTGTTGGATCTAGCCGATCATGGAAGTCAATGGAAATGGAAATCCAATCATTGCT
CUST_11236_PI425515147	xtzcca0_001621.z1.scf	GGATCTGAGGACATCAGGGAATTGAATTTTGTTGTCTTTGAACAGCCAGATATGACCATT
CUST_11237_PI425515147	xtzcca0_001622.z1.scf	GCCATTAATGAACAGATCCATGTGGAGTACAATGTCTCCTATGTGTACCATGCCATGTTT
CUST_11238_PI425515147	xtzcca0_001625.z1.scf	TAAAATATGGGTCAAGGATTGAGTTGTGCAGCGAGTCATGAACATGGTGGGCTGTTTAGT
CUST_11239_PI425515147	xtzcca0_001626.z1.scf	TTTGTCGTACAAAGTTGTTCTTCCCAATCCAAAGTTCTGGACTGTTCACTCAAGCTATTC
CUST_1124_PI425515147	xtzaca0_001523.z1.scf	TTACTTGGACAAAGAATGGGGCCAATATTTCACTGGAGCCGGGAGACAAGTCATTCTTGA
CUST_11240_PI425515147	xtzcca0_001627.z1.scf	CAGCCTCAACGTATTCATTGTTTCTTGCAATTACTTTTAGTTCTCGAGCTTAAATTGCAT
CUST_11241_PI425515147	xtzcca0_001629.z1.scf	AGTTGAGATTGATGCTGATACACTTCAGGAGTTCAGTGCACCTGTTGCTGAACCAATTGG
CUST_11242_PI425515147	xtzcca0_001630.z1.scf	AGGATCCAGAAACGGTAACACCAGATGACTTTACTTATACTGGATTCAACATTCCTAGAG
CUST_11243_PI425515147	xtzcca0_001633.z1.scf	ATCTACTATGGATATGGAGCTTACTCTAACGCGTCCTGATGATTGGCATCTTCACCTTCG
CUST_11244_PI425515147	xtzcca0_001634.z1.scf	AATTAATGCTAGAGATAGCCAATTCTTTAGCAAGGTCTCTGGCAACACCACCACCACCAG
CUST_11245_PI425515147	xtzcca0_001635.z1.scf	ACTCAGATGTTGATGCTTTTGTTGATGAAGTGCTTGTGAATGGAAAGCCATGGGCTTCTG
CUST_11246_PI425515147	xtzcca0_001636.z1.scf	GTCGTTTTCGCAAAGAAATACCCATTGCTTCAAATTACGATCCAAATGAAATATCTGCAA
CUST_11247_PI425515147	xtzcca0_001637.z1.scf	ATCAACACAGATAAACCTTGGTACGTTGTTGATGCCACTGAACAAATTCTTGGGAGATTG
CUST_11248_PI425515147	xtzcca0_001638.z1.scf	CTAGTTAAGGCTGATGATGAAATAGAGTTTGCTACTGATGCCGGCATTCCCATGCAGACT
CUST_11249_PI425515147	xtzcca0_001639.z1.scf	ATAATGCGCAGCAAGGTATCAAGAATCTTGTTGACAGAAACAGGTGCTGGTCAATGGGGA
CUST_1125_PI425515147	xtzaca0_001524.z1.scf	TCTAAAATCTCGCTTACTTTTCAATCTCAAAAACCGGAACCCATATCTCTTTTACCCAAG
CUST_11250_PI425515147	xtzcca0_001640.z1.scf	ACGAAGATGGGGTGGCTGATGTACATTATGAGGCGTACCAGATAAGTGATATGTGCATTA
CUST_11251_PI425515147	xtzcca0_001641.z1.scf	GGATGGTTTCTCCTATAAGGAGAAATTTATCGTTAGGAGCTATGAAGTTGGGATTAATAA
CUST_11252_PI425515147	xtzcca0_001643.z1.scf	GGCTTCGTAAGAATTCCTTCGAGCTTCCTGAAACTTGGTTCATCTACTCTTTTATGGGCG
CUST_11253_PI425515147	xtzcca0_001644.z1.scf	TTAGAGGATGGAAATTAGTATATCTTGGTGACCTGCATGTGAAAAGTGAACTTCCTAGTA
CUST_11254_PI425515147	xtzcca0_001645.z1.scf	TGCTGGGGAGACAAATGTTCAGGGTGAAGAGCAAAAGAAGTTGGATGTGCTTTCAAATGA
CUST_11255_PI425515147	xtzcca0_001647.z1.scf	GAAAGAGTCGGAGTAGATGGATCCAAAGCAAATGGAGCATTTATATTGACTGCAAGTCAC
CUST_11256_PI425515147	xtzcca0_001648.z1.scf	CAAATTGTATAGTATTCTTCAGGGGGCGAGTGGTATTGCAAGCATGAAATGGTGTGAGGT
CUST_11257_PI425515147	xtzcca0_001649.z1.scf	GTTACGAGTGATTGTTGCAAACCGAGGACCTGATACTGAACTTCTGGTTGCTAATCCAGT
CUST_11258_PI425515147	xtzcca0_001650.z1.scf	ACACAGTTGATGTATCTGGTGGCCGAACCCTAAGGAATATGTACAATGGTGTGGTGAACT
CUST_11259_PI425515147	xtzcca0_001651.z1.scf	GAACCCTTGTTTCAGTTTTTAACGACTTCTGCTCCAGATTGGATCATTTACGATTTTGCC
CUST_1126_PI425515147	xtzaca0_001525.z1.scf	TTAACCGCAGAATCAATAATACCTTCTCTGTACCTAAGAGATCTTTCTCCTGCAAAAGCC
CUST_11260_PI425515147	xtzcca0_001653.z1.scf	ACTAATGATGAAACTGCTTTCTCTCCTTTATGGACATGGTGCTTTGACCACCCTCTGCTA
CUST_11261_PI425515147	xtzcca0_001654.z1.scf	TGAAGGTGGTTATGTATGGGCATGCAAGAACTATGATGGAGATGCGCAGAGTGATTTCTT
CUST_11262_PI425515147	xtzcca0_001655.z1.scf	GATTTCCCAGATGAATATCTAGTAACTATAATTGGCCATTATGGAAGCGTAGTCGACTAT
CUST_11263_PI425515147	xtzcca0_001656.z1.scf	AAAGACAAGCAACAAAGGATGCAGGGAGAATTGCTGGTCTTGACGTGCAGAGGATCATTA
CUST_11264_PI425515147	xtzcca0_001657.z1.scf	AAGGGAGCAGAACCTACATTGGAAAGTTGAGATCCAATTTTCTGGGAACCAAGTTCACAA
CUST_11265_PI425515147	xtzcca0_001658.z1.scf	ATTGACTGGAGAAAGAAAGGAGCAGTCACTTCAGTAAAAAATCAGGGCTCATGCGGTAGC
CUST_11266_PI425515147	xtzcca0_001659.z1.scf	CGGGGAGCTCCAAAAGCCCTATGCGAAGACTCTTTGTAGATTTCTTGAAAATGAGATATG
CUST_11267_PI425515147	xtzcca0_001660.z1.scf	AGACCTCAATTACTACTCTTGTGCTACTCATTGAAGATTTTATCCGAATTTAGAAGCGAA
CUST_11268_PI425515147	xtzcca0_001662.z1.scf	TAATGGATTCGCTGCTTGCAACAGACGAAGACGCCATTCTTCGACGTGACATATATGACA
CUST_11269_PI425515147	xtzcca0_001663.z1.scf	TATTTATCTTAAAGATTGCAACGTATGTCCTGCTGACTTGCTGGTTCAGGAGGACTCCTG
CUST_1127_PI425515147	xtzaca0_001526.z1.scf	ATTGGTGCTTCTTGGTGATGTTGGTGCTGGAAAGTCTAGTCTTGTGTTGCGTCTTGTCAA
CUST_11270_PI425515147	xtzcca0_001665.z1.scf	GAGGATGCATACACAAGAAAACGAAGAAATGTACTTGCTCATCATCTATGGAATAAGAAT
CUST_11271_PI425515147	xtzcca0_001666.z1.scf	TATCTGTTCATGGGAGATTACGTAGACCGGGGCTACTATTCAGTTGAAACTGTAACGCTC
CUST_11272_PI425515147	xtzcca0_001668.z1.scf	TGATCAAACTATGGTCTGATAACGATGGTACAGGATAACAGCATAGATGGTCTGACAAAT
CUST_11273_PI425515147	xtzcca0_001670.z1.scf	CAAATCCATACCTAAAAAGAACCATCCTATGGGTCCAAAATTTATGAACGCAGAAACTCT
CUST_11274_PI425515147	xtzcca0_001671.z1.scf	TTGATGTGATCCAGGAGGTTGAGTCTGTAAAACAGGAGGCAGCGATTGTATACCCTTCTT
CUST_11275_PI425515147	xtzcca0_001672.z1.scf	TTCACAACGAGCATGGTTGAAGTTCCTATGGTCCCATGGACTATCATTGATCAGCCAAGA
CUST_11276_PI425515147	xtzcca0_001673.z1.scf	GTTTGGTGGGCTCCGTCCCTCTGGTGTTCATTTCTTTTTGCAGGGTGGGATAAAAATTTT
CUST_11277_PI425515147	xtzcca0_001674.z1.scf	CACAAAGACATGGTGAGCTTTTCTCCTTGATGCCTCATATTGTTCTTGGGGGATGATCCA
CUST_11278_PI425515147	xtzcca0_001675.z1.scf	CCATCAAATTGCGAACTGGATGGTGTGATCGCTGCAAAATTCTCGGTGAGCTTGATTTTT
CUST_11279_PI425515147	xtzcca0_001676.z1.scf	GAGATTATGTAGATAGAGGAAAACAAAGTATAGAGACTATATGCCTTCTGCTTGCTTACA
CUST_1128_PI425515147	xtzaca0_001527.z1.scf	TAACCACTGTTACACCAATAGAACCCCACAATAATGTTGCAATTTTCTGGGATTTGGACA
CUST_11280_PI425515147	xtzcca0_001677.z1.scf	GTGGAAGCGATGAACCTGATCTTAAAAGGGAGATGGAGAAGCAGTTTATTGACCTTCTAT
CUST_11281_PI425515147	xtzcca0_001678.z1.scf	ACTGTACCATAAGGATTTCGTGGTTGATGAAAATAGCCAATGGTTCCTCCAAGGGTGGAA
CUST_11282_PI425515147	xtzcca0_001679.z1.scf	GACATGATAAAGCCAGCAATCCAAGGAGTACATAATGTTCTGAAAGCCTGTGTAAAAGCT
CUST_11283_PI425515147	xtzcca0_001680.z1.scf	TGGAATCTGGAACAGAACATATAGATCTTGCAACAATCACAGATCGCATGGCTGTTAAAA
CUST_11284_PI425515147	xtzcca0_001681.z1.scf	TAAAAATGAACATGCTCTTGATATGGCTGCTCCTGTTCATGAGCATCTTGGTGATGTTGA
CUST_11285_PI425515147	xtzcca0_001684.z1.scf	AATCAATGCTAGCTGAAGTTGAGGAGGACAACGACCGGGTCATTGCTAAACTTGAATTGC
CUST_11286_PI425515147	xtzcca0_001685.z1.scf	AAGCCTCTTCAAGTGAAGACAGACCTTCAAACAGTGTGAGAATGCCTGTTTCTCACTCTT
CUST_11287_PI425515147	xtzcca0_001687.z1.scf	TGGTTCATGAGGCAAAGATAGTCACCGAAGCCAGATATTGGGGAAACAAATGCATCCCAA
CUST_11288_PI425515147	xtzcca0_001689.z1.scf	ACCATGTTTCGCTTGAGGGAACTCTTTTGAAACCCAACATGGTGACTCCAGGATCAGAAT
CUST_11289_PI425515147	xtzcca0_001691.z1.scf	TCACATGATCGACAATGTTGTCTTGATAGTCACTGGAACCTTGCATGAGAGGGATGTCCA
CUST_1129_PI425515147	xtzaca0_001529.z1.scf	ACATGAAAAGCCAACTATCTTCAAGCGATGACGATGAAGTTGACGCGTACCCATCATCAC
CUST_11290_PI425515147	xtzcca0_001692.z1.scf	TATGACTGTGCTTATCAATATGGAACTTGGCTTTCCCTTTGGAATTGCTCGTGCTTGTAG
CUST_11291_PI425515147	xtzcca0_001693.z1.scf	CTCGCGATTTCTCAATTGTGGGCTATACCCCAGAAGATTTGACATCCGATGATAAGCTCA
CUST_11292_PI425515147	xtzcca0_001695.z1.scf	CTTTTGAAGACAAATTCAGTATCATGTGGTCAGAGGAGCATTTCAAAAAATCTGAAGATG
CUST_11293_PI425515147	xtzcca0_001696.z1.scf	CAGATCATGCACAGAAATTGACAAGGCTGTTGAAACAATACAGTCTGAACACTCTGGTGC
CUST_11294_PI425515147	xtzcca0_001701.z1.scf	GGTTATATTGCTTGAGGGCAGGACAGGCTCGAACTCCAAAACTTCCTCATTTTGATTGGA
CUST_11295_PI425515147	xtzcca0_001702.z1.scf	AATCATTTGAAGAAGCTATGGAATCCATTGAGAAAGCCAAGGCAAATAACATGAGGTGTA
CUST_11296_PI425515147	xtzcca0_001703.z1.scf	GTAATAAAGGCTCTTCTGCATGCATGTGTTGCTTGCCGTAAGAACTTGTTGTAGACTGGG
CUST_11297_PI425515147	xtzcca0_001704.z1.scf	GCCTGATTGCCATTACCTTGTATATGAATACATGAAAAATGGAAGCTTACAAGATGTGTT
CUST_11298_PI425515147	xtzcca0_001705.z1.scf	GAGATTATAGTCACATTTGCTTTGGTATACACAGTTGTACGCAAAAGCAGCTGATCCAAG
CUST_11299_PI425515147	xtzcca0_001706.z1.scf	AAGAACTCCTCTTTGGAAAAGGGCAGAGCTACTTCACAAAGCAGCTGCTGTATTGAAAGA
CUST_113_PI425515147	xtzaca0_0002_C07.ab1	CAAAACATATTGCATTGGCAGTCAATGAGGAACTTGATCTTCATTCTAGACTTATTGATG
CUST_1130_PI425515147	xtzaca0_001530.z1.scf	TTGATGAGAGTCAATGGAGGGGAAGCCATCGTCCCGAATGTGATTAAGGCAGTTGAAATT
CUST_11300_PI425515147	xtzcca0_001707.z1.scf	CTGCAGTTTCACTGGTGACACCCTATTTATTGCTGGTTGTGGGAAATTTTTTGAAGGCAC
CUST_11301_PI425515147	xtzcca0_001708.z1.scf	AGCCTGGCTGGAAAGATATTTTTCGCATGAATCAAAATGAACTTGAAGCAGAGATAAGAA
CUST_11302_PI425515147	xtzcca0_001710.z1.scf	TGCAAAACCTTCAACCTAAGATAAAAGCCATTCAACAAAGATATGCAGGCAATCAGGAGA
CUST_11303_PI425515147	xtzcca0_001711.z1.scf	TTTTTGAAGGACTCCAAGAAAGCTGCAGCTTCTATTTTGGAGGATCCAGATACCGGTCGA
CUST_11304_PI425515147	xtzcca0_001712.z1.scf	TATGAGACAGGGTAAAGATCTTGCCATAGCTAATCTTGGAGACTCAAGAGCAGTGTTAGG
CUST_11305_PI425515147	xtzcca0_001713.z1.scf	TATGCAACAGCAGAGTGCAGGAGCTTGTGTAGAATTAGGAGAATTTGGATTGGAAGGTGA
CUST_11306_PI425515147	xtzcca0_001714.z1.scf	GAGCCACCTGAAGATGCTAAGATTTTTGTGGGGAATTTGCCTTACGATGTTGATAGTGAG
CUST_11307_PI425515147	xtzcca0_001715.z1.scf	ACTTCTATTCTTCTGGGCAGCCATTGTTTCTTGATTCACAAGACTGCAGCAGCAAAGGAC
CUST_11308_PI425515147	xtzcca0_001716.z1.scf	AGTTAAGCTTTGTCACCAGTGCTTGGCATATCTATATATAGATATATAGACTACTGAAGC
CUST_11309_PI425515147	xtzcca0_001717.z1.scf	AGGACCAAAGGAAAAGATTGACTGCTGCCCAAGCCCTATGTCATCCCTGGATTAAAAGTT
CUST_1131_PI425515147	xtzaca0_001531.z1.scf	TAATCACCTACCTATGGCTGCCATTTGGATTCATCCTGTCAATCATTCGCGTATACTTCA
CUST_11310_PI425515147	xtzcca0_001718.z1.scf	CATGGAAGTCAGTTTTGGTACCAGTCACTTCATACGCGCTAGGGCTCCTTATGATTTCAA
CUST_11311_PI425515147	xtzcca0_001719.z1.scf	CAAAATGGTCAAAATCACAACTGGGTTTAGGTTCTACCGTCTCTTAAGAATGTCTATTAC
CUST_11312_PI425515147	xtzcca0_001720.z1.scf	ACCTTGATCTGTTTCTAATTCACTTTCCAGTGAGTTTGAAATCAGAAACCCAATTCCCGT
CUST_11313_PI425515147	xtzcca0_001721.z1.scf	TTCTGCTTTTCCTATTTTGATTGGAACTTGCCCTTTTATGTTGCCAGAGGGGGAAAGGGG
CUST_11314_PI425515147	xtzcca0_001722.z1.scf	GGAAGAACCAGAACATCTGAATTGGTATCACCATGGTAAGCGCTGGACTGATAAGTTCAA
CUST_11315_PI425515147	xtzcca0_001723.z1.scf	AACTTATACCCATATCATTTATCCCTTCCCATTCATTCTACCAAAATCAAGAACTCGAAG
CUST_11316_PI425515147	xtzcca0_001724.z1.scf	CTGCTGGTAACTATCCTGAATGGATACTTCATATTCCAGACAATGGATCCTGCTGATGAG
CUST_11317_PI425515147	xtzcca0_001725.z1.scf	TGGAGAAGACCTTTAAAATGACATTCTCATTGCTGGTACTCCATATGTGGCTTTGTATAC
CUST_11318_PI425515147	xtzcca0_001726.z1.scf	AGGTCATGAAGCTTGTCAATAATCTCATGAAGGCTCCTGAAGTGGCTGCTACAATGATGG
CUST_11319_PI425515147	xtzcca0_001727.z1.scf	TGATGTTGATGTTGTTGTCGCACCTCCTTTGTTTATATCGATCAGGTGAAGTCTTCATTA
CUST_1132_PI425515147	xtzaca0_001533.z1.scf	CACTTGATTTGGCTGTTGGTGAGGCAGTATCAGCTCATCCTGATGGTGATAATAGAAGAG
CUST_11320_PI425515147	xtzcca0_001728.z1.scf	GCGATTCGCTTTGCAAATATGCGTTCCTCTGCAATTCAATTCCTTCCTTTCTCTATCTTC
CUST_11321_PI425515147	xtzcca0_001729.z1.scf	CAAGTTGATGATATCGAAGAATTCTTTAGGACCTTCACAAGCACTGACTTTGCTGGTTTC
CUST_11322_PI425515147	xtzcca0_001730.z1.scf	TACACTAAAGCAGAGCACCCAACTATGGAAAGGCCCCCTTAAGGGTTAGGTTAGTAAATC
CUST_11323_PI425515147	xtzcca0_001731.z1.scf	CTCTCAGGCTAGAGGTTGGAAATGCTGCTATTGAGTCACTTGACAAAATGAAAGAGGAAA
CUST_11324_PI425515147	xtzcca0_001732.z1.scf	CAGTCTTTTCCCTTCTATCCTGACGAGGATGAGAGAAGATATTTCACAGTCACTGTCCAT
CUST_11325_PI425515147	xtzcca0_001733.z1.scf	CCACGAGGTTTTTGTCTTGGGAACTGCCGTTACTTTTTTGCATGTATATAATGTCATTTT
CUST_11326_PI425515147	xtzcca0_001734.z1.scf	AGCTTCTAACTTTCAAGTGTGCTATTACTCGAGTGAAGCCATACATCTGAACCATGCCAC
CUST_11327_PI425515147	xtzcca0_001736.z1.scf	AAGAGTATCTTCCTATTGTTGGACTTGCTGATTTTAATAAACTGAGTGCCCAAGCTTATC
CUST_11328_PI425515147	xtzcca0_001737.z1.scf	CAATTGGCTACGGAAGCTGTTACAGAAGTTTATTGAATGAACAGAGAATGATGAACGAGT
CUST_11329_PI425515147	xtzcca0_001738.z1.scf	GGAAGAATGGCAGCGTCTACTTCTGTGGTTATCAAACCCTTATGCCAGATGAAGAAGATA
CUST_1133_PI425515147	xtzaca0_001534.z1.scf	TCTGACGGATGGAAGACTAAATGCAAGAGTGAAGTGTGATTTGACCGACGATTTTACTCT
CUST_11330_PI425515147	xtzcca0_001739.z1.scf	GGCATTGGTACAAGACTGTTGAATCCTGTTCTTGATCTCTGCTCCAAGCAGAATATTTCT
CUST_11331_PI425515147	xtzcca0_001740.z1.scf	ATGATTACATGCCGATGGGAAGCTTGTCTGCTCTTCTACATGGAAATAGAGGAGCTGGTA
CUST_11332_PI425515147	xtzcca0_001741.z1.scf	TATGAGCTTTTTAGGCGTAGAGGACAAGACTCTGGTGTTGAAGAAATGTGGTCCGTCGAT
CUST_11333_PI425515147	xtzcca0_001742.z1.scf	TTGTTGGCTTGTTAAAACCTGGGAGGATGAGCATGTTTGGAACACTTTTGGTAATATGGG
CUST_11334_PI425515147	xtzcca0_001743.z1.scf	CCTCTTTCCTTTATTAACACAAAAGTTCGATTTCATATTCCGTCGCAGTGCAATCTCCTC
CUST_11335_PI425515147	xtzcca0_001744.z1.scf	AAGATGACGATGATGACTTGTTTGAAGAACGATTCAGTGTTGCCTATAATCTTGACAGAG
CUST_11336_PI425515147	xtzcca0_001746.z1.scf	AGAAAACAAGCAATGGAAAAAATGGGGTGGAAAGCCTGATGTTCTGGTTGCTTGTGTTGG
CUST_11337_PI425515147	xtzcca0_001747.z1.scf	TTCAGATATTGCAACTGGATTAGGTGTGGGTAGCTTATTATCTCTAATGGCTAGTCAAAT
CUST_11338_PI425515147	xtzcca0_001748.z1.scf	TAAAGAATTGGACAGATGTTGTTTAGGCATATGAGCCTGTGTGGGCTATTGGAACAGGGA
CUST_11339_PI425515147	xtzcca0_001749.z1.scf	ATTCCATGGGTCATTCTAGGCCATTCTGAACGAAGAGCACTTTTAAATGACGTCAATGAG
CUST_1134_PI425515147	xtzaca0_001536.z1.scf	TCCTCAACAGACCTGGGCATTTGTGCAGTGGCTTCAACAAGCAGACATAAAAGAAGATTA
CUST_11340_PI425515147	xtzcca0_001750.z1.scf	GGGTGCCTCTATTTTACAAGTCTTGGAACTTCTTGTGCTTTGAGAAAAAGTGGGAAATGG
CUST_11341_PI425515147	xtzcca0_001751.z1.scf	TAGGGACTGAGACTGATGGCTCTATCTTATGTCCATCCAGTACTACATCAATAGTTGGCA
CUST_11342_PI425515147	xtzcca0_001752.z1.scf	ACATAGTTGTACTGCGTTAAATGCTAGAAGCTTCTTTAGTTCATGTTCGCTGAGAGTTGG
CUST_11343_PI425515147	xtzcca0_001753.z1.scf	TGTCCTGTAGGAGGTGGCCGCAAAAATAAGCGTTTGAAGACGTCAAAATCTGCTGCAAAA
CUST_11344_PI425515147	xtzcca0_001755.z1.scf	ACAAATGGATATCTAAAGACAATTGTGGACTCAGTTCCAGGTATGGAAGGAATACGGTTT
CUST_11345_PI425515147	xtzcca0_001756.z1.scf	CAATGGGGATTTGTGCTGGTTGCAACACTGAAATTGGTCATGGAAGATTTCTAAACTGCC
CUST_11346_PI425515147	xtzcca0_001757.z1.scf	ACCAAAATCTCATGACAAAGCTCTTACCAGCAATGCAAAATGTCCAAAATGCGCTCGACG
CUST_11347_PI425515147	xtzcca0_001758.z1.scf	TACGGATTGGGTGACCAAAAACAGGGGCATTTTGCTATTGATCTATGGGAAAAGGCCTTC
CUST_11348_PI425515147	xtzcca0_001759.z1.scf	CCTAATAAGAAATCAACAATATGGTTAGGAACTTTTCCCACGGCGGAAATGGCAGCACGG
CUST_11349_PI425515147	xtzcca0_001760.z1.scf	CCTGTTTGCACCAATTCTATGTACCCAGCTATCCATCAGTGTCATAATGGACACACACTT
CUST_1135_PI425515147	xtzaca0_001537.z1.scf	CTTACAGAGAGCTCTGCAACAGCTTGAATCTTTACATGCCAAAGTCAATTCCGAAGCTTC
CUST_11350_PI425515147	xtzcca0_001761.z1.scf	ATCCAGCTTTTGTTGTAATCTGCAGTCTCTTATTGGCAGTTGCCACTCTGGCTTATTGTG
CUST_11351_PI425515147	xtzcca0_001762.z1.scf	ATCTAAAGCTGCAAAAGATGTCATAAAGTCACTTACTGCACAGCTGAAGGATATGGCTGA
CUST_11352_PI425515147	xtzcca0_001763.z1.scf	GCAGGTCAGAAGTGCCATCAAAATACAAAATACTAGCAAGTCTTTTGTAGCTTTCAAGTT
CUST_11353_PI425515147	xtzcca0_001764.z1.scf	AATACTTACTGAGTTTATCAAGACTGATGCCTACAGGATGGAAACTACACAGAGGCCTCC
CUST_11354_PI425515147	xtzcca0_001766.z1.scf	GTACAAGGAGATATCTTGGTTTTAGATGTAGTTTCAGAACATGGAGAGGATATTCGAGTT
CUST_11355_PI425515147	xtzcca0_001767.z1.scf	CCTTTTTCACTCAAGTTCTATCATTAAACGAGGCCACCATAAAATTTGATATATGGGACA
CUST_11356_PI425515147	xtzcca0_001768.z1.scf	TAGAGTTATATTTGAGAGATTTCCTTCGAGTTTGGCTAATTTGTCAAAATTGGACGTGGT
CUST_11357_PI425515147	xtzcca0_001770.z1.scf	ATGCTATAGAGCACAGATTTGTTCAAGTCAATGGCATTAACATACACGTGGCAGAGGCGG
CUST_11358_PI425515147	xtzcca0_001771.z1.scf	TTCAAAATAGGATGCTCACAGGCTGGAAAGAACAAGTGGGTGGAGATGGGAACGCTAATA
CUST_11359_PI425515147	xtzcca0_001772.z1.scf	CTTTCTTCTTGAAAGTTCTGTCAAATACAAGGCAACTAGCTGAAGATTATGTTGAGCGTG
CUST_1136_PI425515147	xtzaca0_001538.z1.scf	AGCAGCAGTAGCTCACAGCAGAGTCACGTCTTCTATGAAAAGTACAGTTGCTGAAGCATT
CUST_11360_PI425515147	xtzcca0_001773.z1.scf	GCAGATTTTGGAGAGATTCTTCATCGATCTAGTGGCTGGTGATCAAAAGATCAAAGATCG
CUST_11361_PI425515147	xtzcca0_001774.z1.scf	ATTGAAATTGTCCCTCAGGTAGCTTTTGGGGCTGTGGATAGCATCATATATTGGTAGTCT
CUST_11362_PI425515147	xtzcca0_001775.z1.scf	TTGGAAAAACATGGGATAATAGGTTGGTTTTCTGAGATCCATACAAATCCACGATATGTT
CUST_11363_PI425515147	xtzcca0_001776.z1.scf	GGTTATGAGGATATGTTTAGCAAAGTGCAGTGATACATTATACCGAGTCGAGTTGCCTGG
CUST_11364_PI425515147	xtzcca0_001777.z1.scf	CTGACAGTAAAGGGATTTCTGGGAATCCAACTGATCAGCCAAATGTATCGAATTCCTGGC
CUST_11365_PI425515147	xtzcca0_001778.z1.scf	CTAGGAAGAATTGAATAATGCCTGCTAATCTGAAAATGAAAATCATCGGTTAGAACAGAC
CUST_11366_PI425515147	xtzcca0_001779.z1.scf	ATAAGATCAATAATGCCCTTGGGCAAGTTTTGCTTGCTAAACGTTTGGGCAAAAAGCGTA
CUST_11367_PI425515147	xtzcca0_001780.z1.scf	TATAGATTGCTTTTTCCCTACTCAAGAAGGACCCATCGAGTTACCTCCTTTTTCCTTCAG
CUST_11368_PI425515147	xtzcca0_001782.z1.scf	GAGGGAAAACGTTTCCTGAACATCTCTTTTGCTTCCCCCATTAATGAGCTGGTCATTGAT
CUST_11369_PI425515147	xtzcca0_001783.z1.scf	ACTTCGGTATTACCTATGGTTCTAAAATCAGCCATTGAGCTCGATTTACTTGAAATCATC
CUST_1137_PI425515147	xtzaca0_001540.z1.scf	ATAATATTTTCCGCTTTACCCAGGCTAACTCAGAGGTGTCTGCTTTGCTTGGTCGTATCC
CUST_11370_PI425515147	xtzcca0_001784.z1.scf	AGAAAAAGGAAGGGTTTGTCCCCATAACAATTATTGCTTCCTTTAGGAAAATGAAGAAAC
CUST_11371_PI425515147	xtzcca0_001785.z1.scf	AGTTCCATGCAGAAACTGGTCCTGAGTGGAAATGGAATGTCAGATGAATGTATTCATTGG
CUST_11372_PI425515147	xtzcca0_001786.z1.scf	TTATTGATCCTATCAAGGAGCAGTTCCCTATCCTCTCATACGCTGACTTCTATCAGCTCG
CUST_11373_PI425515147	xtzcca0_001787.z1.scf	ATTATGGGTTTGGATTAATGGGAGGTTTTGTGCCAATGGCATCAGCAAGGATTGGTACTT
CUST_11374_PI425515147	xtzcca0_001788.z1.scf	AAGCCCAAGAAGCTGTACAAAACATTGGCATTGACACACAGCCAGTTGTTAGTGCTGCTA
CUST_11375_PI425515147	xtzcca0_001789.z1.scf	TGTGGTTCAGCGCATTGAAAAGAAATTATCTGCATTGGGAAATTGTATAGCCTGCAATGA
CUST_11376_PI425515147	xtzcca0_001790.z1.scf	TCACGATTTGCATGTTGGTGATATCTTGGTGTTTGAACTTGAAGGAAATATGGTTTTTGA
CUST_11377_PI425515147	xtzcca0_001791.z1.scf	GCACAAATTAATGGCGGAGACAATGCTATTACGAATGCTAATGATAACCTCGTTGCCTCT
CUST_11378_PI425515147	xtzcca0_001792.z1.scf	CCTTGTCAATGACAAAGTGAGGGAAGTAGATGAGAAGTTTCGGGTTTCTGAGACGACGAA
CUST_11379_PI425515147	xtzcca0_001793.z1.scf	TTGGATGCTTGACAAACTTGGTGGTGCATATGCAGCACAAACCATCATCTGGACCTCATA
CUST_1138_PI425515147	xtzaca0_001541.z1.scf	CTGCGAGAAATGTGGTTCTTGCTATCAAGTGGAACTGCGTGAGAATCACTTATGCCTTGA
CUST_11380_PI425515147	xtzcca0_001794.z1.scf	CCAAAAGGTGTACCATGGGTCTAGGTATCATGGTGTTTGCAATGATCTCAATATCAATAT
CUST_11381_PI425515147	xtzcca0_001796.z1.scf	CTGTCATATGGGTTGGCCGGTCATCAATTGAAATTCAGCTGGAAATCATTCCGTCCACTA
CUST_11382_PI425515147	xtzcca0_001801.z1.scf	TCTGCCAACGGAGAATGAACAAGAAGAGGCGATCATAGACCCGAGGGTTCGGTTAATGTA
CUST_11383_PI425515147	xtzcca0_001802.z1.scf	CAGATATCGAGGATCCTTTATTATCTCTTGATCTGAACTACTCATCTATATGGATTGGGG
CUST_11384_PI425515147	xtzcca0_001805.z1.scf	AATGCTGCGAGGCATGCTTTCTTTACCCTATGAATAAGCCCTTACACGCTTAGGAAAAAA
CUST_11385_PI425515147	xtzcca0_001806.z1.scf	AATACAGATGCATATACTGCTCTCATGAAGGTTGTCTTGGAAAATGATAACTTCGACGAA
CUST_11386_PI425515147	xtzcca0_001807.z1.scf	ATCTCTGCCTGCCTGTTACTCTCATATACTCAGTCTTGTCACTATAATATGATATCATTA
CUST_11387_PI425515147	xtzcca0_001811.z1.scf	ATTGAGCAGACCTTGCAATCTGATCCATGAATTGGTGCTAGCCTCATTACGCTTCACTTC
CUST_11388_PI425515147	xtzcca0_001812.z1.scf	GAGTTCTTCTTCTTACTCTGTTAATTGAATGGCTTCTCCGTTTTCTTCACCTGTGCCGCT
CUST_11389_PI425515147	xtzcca0_001813.z1.scf	ACTGATGCAGAAGGAACTTGATCATCTTGTTGGAGCTGTGGCCAATCCTAACAAGCCATT
CUST_1139_PI425515147	xtzaca0_001542.z1.scf	GCATGGGGTAATACAGTGACCTTCTGATTAATGAATTATTTTGCTGCAATTTTCTCTTTG
CUST_11390_PI425515147	xtzcca0_001814.z1.scf	TAATTTACAACGCTGCAAACTTCAAGCTTCAACTTGTCAAGAATGGTTCTGTAAGTAGTC
CUST_11391_PI425515147	xtzcca0_001815.z1.scf	CTGCTCGATATTAATCAGAAGCTTGTGATTTAGTGTTCGATGCAGCAAGCAAGAGAAAAC
CUST_11392_PI425515147	xtzcca0_001818.z1.scf	GATTCAGATATGTCTGATATTCCAAACAGAAAACACAGCCTGCAAGATTGCTATTAACTC
CUST_11393_PI425515147	xtzcca0_001819.z1.scf	AAATGGAGAGATAAAGATACTGCAAGTGGTGGATATGCACTTTGCCGATGGCAAGACCAC
CUST_11394_PI425515147	xtzcca0_001821.z1.scf	TAGATATGAACCAGGATAACTACATGGAAGCAGGCCTTAAAAATGAGGAATTCGCTCGAA
CUST_11395_PI425515147	xtzcca0_001826.z1.scf	CATTGTACCTTGCAGCCAAAAAGTCTAATGTACTGGACAAGGTTGAGGCTGACGTTCTTG
CUST_11396_PI425515147	xtzcca0_001827.z1.scf	CACTTCCTTATACATTGATCCGATAACAAGTATCTTTGAATTGCAGATGGTTGTGTATGT
CUST_11397_PI425515147	xtzcca0_001828.z1.scf	AGTGCAATGCCAAACATGTGTCACGTGTCTGGTCCCTGTCTTTCTTTCTTACTGCTCATT
CUST_11398_PI425515147	xtzcca0_001829.z1.scf	GACCTGAACAAACTAATTTCGTGGTGGAGTTGACTTACAATTATGGAGTAACTAAATATG
CUST_11399_PI425515147	xtzcca0_001830.z1.scf	AATCTCCAGATTACTCGCATAAAAGATACCGCTCTCTTTACGGTGCAAAATTTCTTCACA
CUST_114_PI425515147	xtzaca0_0002_C08.ab1	TCTACTATAAATACCCAGTTGCTGTAACTGGTGTTGTTGGCTATGTTGGGACTGGTGAAC
CUST_1140_PI425515147	xtzaca0_001543.z1.scf	TCTGCTTATCAATTTGAAGTTTCTTGGCGAGGCTTTTCAGGTGACCGTGTATTGCAGACT
CUST_11400_PI425515147	xtzcca0_001831.z1.scf	CTGATCAGCAAGGAAGGAAGCAGAAGAAGAGATTGTTTGATAGTAGGACACGTGGAATGA
CUST_11401_PI425515147	xtzcca0_001832.z1.scf	TTGATAAGAGTGTGGATGGCGGATGGAAGAAACAAGTGACCTTGCAACGACCACATACTT
CUST_11402_PI425515147	xtzcca0_001834.z1.scf	TAGCCGAAGTCGAACGGAACCTCCTCTCTTGAAATGGAAGATCGAAGATAGAGAGAGAAA
CUST_11403_PI425515147	xtzcca0_001837.z1.scf	ACATAGCAACTTGAAACTACCACAGGAACAGATGGTTCTTTCACTGCGGGCCCTCTATAT
CUST_11404_PI425515147	xtzcca0_001838.z1.scf	TAACAGTTCCACTGCTTGCTCTCACGGAATCATCAGACTCTTCTCAGTCTCTTGACGAAT
CUST_11405_PI425515147	xtzcca0_001839.z1.scf	TATGCTCGAGCTATTCGTCGTCGTCTTCTTCGATTTTCACATCAACTAATGCCACCACTT
CUST_11406_PI425515147	xtzcca0_001841.z1.scf	TAATTCTAACATCAGCAATCTCAGCAATTCGAATCCTTCTAGATCGTTTCCTTTCCAGCC
CUST_11407_PI425515147	xtzcca0_001843.z1.scf	CTCAGAGCGTGAAACTTAATCAAAACAATTCTTAAGGTTGGGTCTTTGGAACTCAGAGAG
CUST_11408_PI425515147	xtzcca0_001845.z1.scf	TCCAGTGGTCAGTCTACCACTCAACTAACATAGACCACCAATTTATGGAGCTTCAGGCAA
CUST_11409_PI425515147	xtzcca0_001846.z1.scf	TTTTTCCTTAATCATTCATCGCCGCTTTCGTTCTGGCATATGAAAGATTGAATCCGAGCG
CUST_1141_PI425515147	xtzaca0_001544.z1.scf	ACAATAAAGTTGTGGGATCTTGGAGGTCAACCAAGGTTTCGTAGCATGTGGGAAAGATAC
CUST_11410_PI425515147	xtzcca0_001847.z1.scf	GAGTTGCTTCATTTGAACCTTGAAGAGGAGGCTGAATTAAGAATTCTTTCTGAGGCTGCT
CUST_11411_PI425515147	xtzcca0_001848.z1.scf	AAATCCTTCACGTTCAAGGTGGACAGTGTGGAAATCAGATTGGATCTAAAGTGGAGGGAG
CUST_11412_PI425515147	xtzcca0_001849.z1.scf	ATTTGCCGCCATACCTTCAACTCAAGGGCAAAACAGCAACTAATGGGGTGAATTTTGCTG
CUST_11413_PI425515147	xtzcca0_001850.z1.scf	TGATTCAAAAGAGAATGGTGCTGCCACCCTCCTTAACATCTCTATCTCTTCCCGTGAATC
CUST_11414_PI425515147	xtzcca0_001851.z1.scf	CCGTGTCTAAACATTGCAAGTCTTTGAAGAATGCAATAACTGACCAACTTCAGTTCAACA
CUST_11415_PI425515147	xtzcca0_001852.z1.scf	ACCATCTCGTATACTAATTTGCTTTCTCCCATTTGAGCAGTAGATTGGACAGCAAATTTA
CUST_11416_PI425515147	xtzcca0_001853.z1.scf	CTTTGGTTGTGCGTATCACACATAACACATACATACTCATACACATACATAACACTAGAT
CUST_11417_PI425515147	xtzcca0_001854.z1.scf	GAGAATGGTGTTTGAAGAGTTTGAACACATCTATGGTGAACCCAAAGCGGAATGGGCAAA
CUST_11418_PI425515147	xtzcca0_001855.z1.scf	AGCCATAGATCATCTAACAGAAGCTATCATGTTAAATCCAACTTCAGCACTATTATATGC
CUST_11419_PI425515147	xtzcca0_001857.z1.scf	GTTGAAGGCATTTGACTTGGGAGGTCATCAGATTGCTCGCAGAGTATGGAAAGATTACTA
CUST_1142_PI425515147	xtzaca0_001545.z1.scf	CGGGTCTCTGTTTTCTCGAGAAATCATTTTCTCAGCAGGCAAACAGTTACGTTTTTTCTG
CUST_11420_PI425515147	xtzcca0_001858.z1.scf	TCTCAAGAAATTGATTGATTATCATCGGGAAGGACCTAAACCTAGGCCTCTCTCTCCTGG
CUST_11421_PI425515147	xtzcca0_001859.z1.scf	CAGGTTCAAGATCCAGGTCCTTCTGTTCGACCTATTAATTCTCAGCAAACAGAGCAAGTG
CUST_11422_PI425515147	xtzcca0_001860.z1.scf	CTCAGCATCACCAGTGTAGGTCGTATACAAGGCTAGAAAATGGGTTATGTGTAGATAGGG
CUST_11423_PI425515147	xtzcca0_001861.z1.scf	TTCGAATGGATGAAGATGCTGAAATTGATTTGGTGATATTATCCCCAGAAGCGGATCCTC
CUST_11424_PI425515147	xtzcca0_001862.z1.scf	AGTAACCTGGCTAGGATAGAGAGGAGTGCACAGACACAAGCAAAATCAGGGACTGAAAAT
CUST_11425_PI425515147	xtzcca0_001863.z1.scf	CACTCTCAGTCGAGCTATTAGGTTAAACAAATAATTGGATTCTCTTAGCTTTCTTCAATG
CUST_11426_PI425515147	xtzcca0_001865.z1.scf	AGGCTATGGAAGAATGCCATAATCTTGGCCTCACAAAAGCAATAGGAGTCAGCAATTTTA
CUST_11427_PI425515147	xtzcca0_001866.z1.scf	TGAAAATACAAGAACCCAATATCAAGCCTAGAAACAGGAGAATCTTGGGAGCTGGAGGGC
CUST_11428_PI425515147	xtzcca0_001867.z1.scf	GATAAGTGTAACTACGATCAATGTCCATGGCATTATTCTTCTGTCATAAATTTGGACTTG
CUST_11429_PI425515147	xtzcca0_001868.z1.scf	GTCTCTTTGCATGTCGGTTCTGTAAGGTCAGTGATTCTTGCTGAGGATATAGAGAAAAAA
CUST_1143_PI425515147	xtzaca0_001546.z1.scf	CAGACAATCTAGAGGTTTGCCATCCTTTCACTTTCTGCTGCATCAACTACCACTCTTAGG
CUST_11430_PI425515147	xtzcca0_001871.z1.scf	GTTGCCAAGTTATATGTGGAATTGACAGTGGAGGAGAGGAATCTGGTATCTGTAGGTTAC
CUST_11431_PI425515147	xtzcca0_001874.z1.scf	GTTCAGAGGGACTGGTAATGAAAGCTCAGACTGTCATGGTAATTGATGAGGTTGAGATGC
CUST_11432_PI425515147	xtzcca0_001875.z1.scf	CAAAAACGTCTCATCCTATAGTTAATTCGTGAGAAGAAGGAAACATCTGTCCAGGCAAGA
CUST_11433_PI425515147	xtzcca0_001876.z1.scf	TGGAAGCACATCAATGGAAGACGGTTCCTTAACAAATTCGAACAAAAAGAAACTGAGAAA
CUST_11434_PI425515147	xtzcca0_001877.z1.scf	TAACGGTCAGTGTACCAAAAGGTTCTCTCTGCAACCTTAATGTGAAATGCAATGTTGGGT
CUST_11435_PI425515147	xtzcca0_001878.z1.scf	AAATTTCAAATGACACGGAGAGACTCCAACAAATCAACGGCATTCGAAAAGCGCCTGTGG
CUST_11436_PI425515147	xtzcca0_001879.z1.scf	AGGAAATGACGGAGTTTATTTGGAGACAGTACATTCAAAATCCAAGGCATATCGAGTTCC
CUST_11437_PI425515147	xtzcca0_001882.z1.scf	TTAAGAAGCCTAAAGTGATTACGTACTCCGTCTGGGATCAGGCGATTGAGCTTCTCAAGA
CUST_11438_PI425515147	xtzcca0_001884.z1.scf	AAAGAAGCTAAAGGAATGGACGTATACGGAATTCCCACACCAGACTACTTCCGGATTGAC
CUST_11439_PI425515147	xtzcca0_001885.z1.scf	AGTTAATGTCCTGCCCTACAAATACGATAGTGCCGTTCTTGCTGCTCAGATTCGTCGATT
CUST_1144_PI425515147	xtzaca0_001547.z1.scf	ACCAATTCCAACTACAATGAACTGAATCAGTTATACCAGAAGTACCAGGATCAAGGTTTG
CUST_11440_PI425515147	xtzcca0_001887.z1.scf	CTCTTACAGCAAATTTACATCGTATGGGGGTTACAAACACCATTGTATGCAACTATGATG
CUST_11441_PI425515147	xtzcca0_001888.z1.scf	TACACAACCTGTGGTTTCTTTTGCGCTGATGAAGACTACTGATGAGGATAGCAAGACAGC
CUST_11442_PI425515147	xtzcca0_001889.z1.scf	ACAAAGTTCTTGTCCAGATGGGTATCCTCGAGAGATGGATTTTAATTGTCTGCAGCTCGG
CUST_11443_PI425515147	xtzcca0_001890.z1.scf	CTATGCAGGAAGCATGCAAAGTTCTTGTGGGACATCATGATTTCAGTTCATGCAGGGCAT
CUST_11444_PI425515147	xtzcca0_001891.z1.scf	GCAGAGGACAACATAACGAACTGGAGTTGCCACCAATTCTAAATATGCTTACCCTAATGA
CUST_11445_PI425515147	xtzcca0_001892.z1.scf	AAATTGGGTGGTCACAGAGATGGTTACTACATCCAATGGGCAATGTGCCATCATTATGTT
CUST_11446_PI425515147	xtzcca0_001893.z1.scf	AACTTCTTGGCACCGTATGGTTGGGTTAAAGTCCTTTACCGCTTCTGGATGAAGACTGAA
CUST_11447_PI425515147	xtzcca0_001895.z1.scf	GCCTAATAGATTTGCTTCAGAATGAACTTGGAGTGGATGTTAAGGTTTCTGATCCTGTAT
CUST_11448_PI425515147	xtzcca0_001896.z1.scf	ATTGACCGAGTTTCGATCCTATGAAGGTCAAGATATGTATACTGGCGAGAAAATTGTTCC
CUST_11449_PI425515147	xtzcca0_001903.z1.scf	GCAATCCTCTTCGTGCCAAAGCGAGCACCATTCGAACTGTTCGAGACCAAGAAGACCAAG
CUST_1145_PI425515147	xtzaca0_001548.z1.scf	ATTTTCACGACCCCATTAAGGAAGTTGGTGTTAATGGTTCTTGATCGGGTCAAACGCGGT
CUST_11450_PI425515147	xtzcca0_001904.z1.scf	TATAGATGGAAGGGCAGGGACGTTAGTCATAGAGTCATTTATTGTGGATGTACATGATGG
CUST_11451_PI425515147	xtzcca0_001905.z1.scf	CATCGTCCACGACGAGTGAGGTCACTAATACTGTCAAATACATTTCTGGACAAACGGGAT
CUST_11452_PI425515147	xtzcca0_001907.z1.scf	TGGAGAAGCTTTCTTCGATCAACCTATGGAGGAAAAAGAAAAATATGCAAATGATCAGGC
CUST_11453_PI425515147	xtzcca0_001908.z1.scf	AGAGGAATCAGAGGATCATGCTCCAGTTGCAGAGGCAAAAGAAAATGATGAATCCTGGCT
CUST_11454_PI425515147	xtzcca0_001909.z1.scf	CAATTGTGAAAGTATATTTGTTAAGCGTACCTATTTGCAATGGAGGTCAAGCTATGGAAC
CUST_11455_PI425515147	xtzcca0_001910.z1.scf	GGATGGCAAACTGCAGCTTTATTTGCCTGTTTATTTCTAAAGCTTCAATACTTCTCATAA
CUST_11456_PI425515147	xtzcca0_001911.z1.scf	TCCTGAGAAGGATGAGCAGGGGAGGACAGATGGTAACAAGTATAAAGGTGGAATATACCT
CUST_11457_PI425515147	xtzcca0_001913.z1.scf	TTAAATACGGTGCCGATTTTACAATTGAAAGGTCACGGTCTTGCTAAATTCAGAGGTAAG
CUST_11458_PI425515147	xtzcca0_001914.z1.scf	TCTAGACTGCACATCAGAGAACTCAGATGATCTGATTCGCCAGCTCGTATTGGATCTTGA
CUST_11459_PI425515147	xtzcca0_001915.z1.scf	GCAAGTGCATCTCAGCGGGAAAAGGCACCGAAGTCTCTTACCAGAACATATTAAAGTTGT
CUST_1146_PI425515147	xtzaca0_001549.z1.scf	TAAAAAATGGAAGCTAAAGAAGAAGTTATTTCATGTTGAGCTACCAGCTCCTCCTGCTTG
CUST_11460_PI425515147	xtzcca0_001916.z1.scf	TATTTCAAGTACTTGCTTGAGGGTTGCATACGGCGTCTCTCTGATGCTGCAGATGCAAAA
CUST_11461_PI425515147	xtzcca0_001917.z1.scf	ATCCATCTCCAAATTTCTCTGCTTTATTGGATGAACCTGTAAGTTTGGTATCATCTTGCA
CUST_11462_PI425515147	xtzcca0_001918.z1.scf	CAATCATATGATTCTCTTTCTTCAATGCATGCTCAAGATCACCTTGCGGATCAGCTTTCG
CUST_11463_PI425515147	xtzcca0_001920.z1.scf	GTCATTAGGTTGCGAACCCGAAGAGCCTTTGGCTGTTAATTTTGGATTCAATTTTGTATC
CUST_11464_PI425515147	xtzcca0_001922.z1.scf	TCAGGTTCTGAATTTGAGCAAGATCTTCCAGTTTTACTGAGATCCAGAAAAAGAAATTGA
CUST_11465_PI425515147	xtzcca0_001923.z1.scf	ATAGTTGTATTCATCTAATCATGGAACCCCCGGAGAATAGTAACGCCTAGCGGTGGTGAT
CUST_11466_PI425515147	xtzcca0_001924.z1.scf	TATTGAATATACTTTCTGGCAAATGCTTCACCTTTGCACCTCAACAAAAGTTGTCTATCA
CUST_11467_PI425515147	xtzcca0_001925.z1.scf	TCTGGTTTGTATTCATTTTTGGGTCATTTGAGGGTTTGAGCGTCTGTGTGTGTGTGTGTG
CUST_11468_PI425515147	xtzcca0_001927.z1.scf	ATGGTTCATGCAGCTTCATTGATACATGATGACCTTCCCTGCATGGATGATGACCCATCA
CUST_11469_PI425515147	xtzcca0_001928.z1.scf	ATTTTTCTTGTTTCAATGGTTCTCTTGTTCATCCTGTTGATACGCCTCTCCAATGTCAAG
CUST_1147_PI425515147	xtzaca0_001550.z1.scf	AGGATACTTCAAAGCAAATTTGACCACAAGAATCGAACTGTTGACCCAGATGGGGAGATT
CUST_11470_PI425515147	xtzcca0_001929.z1.scf	TGACAGCAATTACATTGTTTCAAATTGCAATCTATGAGCGTGGAAATCAAAAGGTCTCTA
CUST_11471_PI425515147	xtzcca0_001930.z1.scf	GAGAGGATGGGAATGTAAGGATTGGTCTGTATATTGTTGAAATCAGACTATTTCAGATAT
CUST_11472_PI425515147	xtzcca0_001931.z1.scf	CATCTGAAAACGCTTAGATGAACAGCTCCAAAGGCATCTAAGTAGAGCATGGACTATGGA
CUST_11473_PI425515147	xtzcca0_001932.z1.scf	AGCTTGAATATTTGCTCCTGGCTATGATTTCTGCAGTTCCTTCGTTCTTGATTCCAATGA
CUST_11474_PI425515147	xtzcca0_001933.z1.scf	GGGAGATGTCAGGATATTGAAAATATCCGACATTAATTTTTCTCTCTTACACAACTCTCT
CUST_11475_PI425515147	xtzcca0_001934.z1.scf	ATTCCAATTATTGGTGGTTGTGCACTTGCTGCTGTTACTGAACTCAACTTCAACATGATT
CUST_11476_PI425515147	xtzcca0_001935.z1.scf	AGCTTAGATCCCACACCTGTTGAGGACCAAGCTGCACTATATAATAAAGCTTGCTGCCAT
CUST_11477_PI425515147	xtzcca0_001936.z1.scf	ATCAAGAAACTGAAGCTAAAATCTCTAAAGAAAGCACATTGGCCTAGTTCACCAAGAGCC
CUST_11478_PI425515147	xtzcca0_001937.z1.scf	ATTAGATGATCCTTATGGAAGCTTTAAAGGTCTTAAAGAACTCACTTATGATTCTGGGGA
CUST_11479_PI425515147	xtzcca0_001940.z1.scf	TCTGGATCAGTATGAGGCCTTGCAAGAGAAGGAAAGAGCAGTGACTGAAGAATTTGAAGC
CUST_1148_PI425515147	xtzaca0_001551.z1.scf	CTGTCCATAGGAATTATTTTGGCAGTCAGATTCAAAGCCTTGAGGCAGATCTTTCAGTTC
CUST_11480_PI425515147	xtzcca0_001941.z1.scf	ATCCTCAGTTGCATTATTTACATATTAACAACCCAATATTAAAGCGCGGAATTGCGAAGT
CUST_11481_PI425515147	xtzcca0_001942.z1.scf	TGGTACTTTATTCCCTCCAAGGAACATGGGCCTATAGAACTTGGATTCTGGAGGGTCAAA
CUST_11482_PI425515147	xtzcca0_001943.z1.scf	CACAATGAGTTTGATTTCGAGTTTCTGGGTAATACCACAGGTGAACCTTACCTGGTTCAA
CUST_11483_PI425515147	xtzcca0_001944.z1.scf	CATATTGATAGGATGACAAGGACAATTGTGATGACACCGGAGATGAGAGAAAGGAGTTAA
CUST_11484_PI425515147	xtzcca0_001945.z1.scf	CATCACTCATAAAGCTTTGCTTGTTGATGCTGTAGGTACCCTTGTCATTCCTTCACAGCC
CUST_11485_PI425515147	xtzcca0_001947.z1.scf	GTGTAACAGTATTTGTTAATCCATATGCGGAGCCTGATGAAGCAAGACGAACAAGAGAAG
CUST_11486_PI425515147	xtzcca0_001948.z1.scf	AGAGTCCAAACCATTAATGAATACTGGTCCATTATCCCTTTGTGAAATTCTGGCTTCTCA
CUST_11487_PI425515147	xtzcca0_001949.z1.scf	CTCTCTCAAGCAACAATCAAACACGTTCATTTACAAAACCAAACAAAGCAATTGTTATGC
CUST_11488_PI425515147	xtzcca0_001956.z1.scf	GCACACGCATGGACAACATTATCTGCAACAGGTTATGATGATGTTAGGGTCATGACAAGA
CUST_11489_PI425515147	xtzcca0_001965.z1.scf	ATTTATTTGTCAAAAGCACTATGCTGGGAGTTTTTACAGGGCTGCTTAGTGCTACATCAT
CUST_1149_PI425515147	xtzaca0_001552.z1.scf	AGATTTCAGGATGTGAGCAATGTTCGGCAAGTCCCTGATAATCAGGAGGTATTTGTGGAC
CUST_11490_PI425515147	xtzcca0_001966.z1.scf	ACAAGTGGATATTGTATCAAGCTGGAATATTGCAGAGTACTTGCCCAAGAAAATTCAGGA
CUST_11491_PI425515147	xtzcca0_001967.z1.scf	TAGCAGCAGTAGGTTAGATATAACAGATTCTGACAATGACGATCGGAGAATCGTGGTTTC
CUST_11492_PI425515147	xtzcca0_001968.z1.scf	GACCTTCTTTTTCTCTTCCAGAATGCCGGATTTCCTTGTGATAATCGCTTCTTTGTCTTC
CUST_11493_PI425515147	xtzcca0_001969.z1.scf	AAAGAACATATGGAGATACATGGCCAATTGGAAGAAGACGACGAAGATATGGCTGGAGGT
CUST_11494_PI425515147	xtzcca0_001971.z1.scf	AACTTCGCCAAATATCAGGCATATGAGCTGATTCATGCTAGATGGGCTATGCTTGGAGCT
CUST_11495_PI425515147	xtzcca0_001972.z1.scf	AGTTATCCAATCTCTTGGTGGTGATCTGAAGAAGATAGACGAATGCATAGGTGATACTGA
CUST_11496_PI425515147	xtzcca0_001973.z1.scf	ACTTTATATGAACTGGAGACCATAACTAAAAGCTTTCGGTCTGATTACATTTTGGGCGAA
CUST_11497_PI425515147	xtzcca0_001974.z1.scf	AAAGCATAATAGTAGGAGGAAGTATAGCGGGGGTATCATGTGCGCACGCCCTTATTTTAG
CUST_11498_PI425515147	xtzcca0_001975.z1.scf	CGGAGCAGCTCCTCCTTACCTTTACCGAGTAATAAACCTAAGGTCAGAATTTCTCCGAGA
CUST_11499_PI425515147	xtzcca0_001977.z1.scf	TAACAATTCCACTTTAGTGAAAGCTCACATGAATGAGGTTGCTGTGGATGGGCCCTCAAA
CUST_115_PI425515147	xtzaca0_0002_C09.ab1	TAACCCAGATCAGTATTTATGGGAGAGGGATTCACTCTTGCCAGTAGAGCATACAGAGAC
CUST_1150_PI425515147	xtzaca0_001554.z1.scf	ATGATTCCATGGTTTGAACGCCCAGTCATTTATGATGTTCGTACACGAACCCATCTGGTA
CUST_11500_PI425515147	xtzcca0_001978.z1.scf	TGGGCTCAGCATCTTAGTGAGGAGGTGAAAAGAAAGTTCTATAAGAACTGGTGCAAGTCC
CUST_11501_PI425515147	xtzcca0_001979.z1.scf	CCAACCTTAGGGATTTAATCATACGAAAATGTGAAAATTTGAGGTTGCTTCCCAATCAAC
CUST_11502_PI425515147	xtzcca0_001980.z1.scf	TCCAAAGGGATGGTATTGAAGTTCAAACAGGGTGCCGAGTTATTAGTGTATCTGATAAAG
CUST_11503_PI425515147	xtzcca0_001981.z1.scf	AAGGCGATGTTATTATGGTTCTTCTCCAAAACTGCCCAGAATTCGTCTTTTCTTTCATTG
CUST_11504_PI425515147	xtzcca0_001982.z1.scf	CTCCAAGCCTTAATTCGAAAATATTAGGGATTGAAAATCCTGAAATGAAGTTTCGGATCT
CUST_11505_PI425515147	xtzcca0_001983.z1.scf	TTCCTAGAGCTCAAGTGTGAAATCATAAAAGGTGGACTGAAGGAGTACCTTACACCGATG
CUST_11506_PI425515147	xtzcca0_001984.z1.scf	GTCCATGTGGGAAGCAATGGATTCAATGGTTCTAAGGAAGGGGAATTAAAAGATGGAAGT
CUST_11507_PI425515147	xtzcca0_001985.z1.scf	AGTCCTAACTTTGGTGGTAAAGCTTTGCATTAATTATGATATTGCACTTCTATCGGAGCC
CUST_11508_PI425515147	xtzcca0_001986.z1.scf	GTGGTTGAAGATTGTGGATATCGAGGTTCTAAATAATGTCCAGCAAGAAGGAAGAGAAAG
CUST_11509_PI425515147	xtzcca0_001987.z1.scf	TCTGGATTTTGTGCTTCAATCTTTCCTTGTTTTAGCAAACAGCCTGTCATAACTGGATTG
CUST_1151_PI425515147	xtzaca0_001555.z1.scf	AGTTGGTTGCCAAGAAAATCAGGGAGGAGATCAGTGTTGAAGTAACGAGGATGAAGAATG
CUST_11510_PI425515147	xtzcca0_001988.z1.scf	GTATTTGGCGATGATAGAGGAAAGGAGGTAGCGATTGCTGGGTTAAAGTCTAAAGCTAAG
CUST_11511_PI425515147	xtzcca0_001990.z1.scf	GAACAAACTAAAATGAGTTGTCGCACAGATCGATCCTTTCTTATACAATCTGCTCCATGG
CUST_11512_PI425515147	xtzcca0_001991.z1.scf	TTCAAAATAAGTATGAGACTCTCTTCTACATTGTGGACCTCCATGCGGTATGTGCTTATA
CUST_11513_PI425515147	xtzcca0_001993.z1.scf	AGCCATCACGGGCAGTTCTTATCTTCTGGTAAACGGGATAGACTTTGAGGAGGTGAAAAT
CUST_11514_PI425515147	xtzcca0_001994.z1.scf	GATACTTACATATGGCGTCAAGTATTATGACGGAACCAACAACTACGGCGGATACTCTGA
CUST_11515_PI425515147	xtzcca0_001995.z1.scf	GGCCGTTTATTCTTGTGGGCTCGGGTTTAATTTGTCTTGCAGTTAAAATCATCGGTCACT
CUST_11516_PI425515147	xtzcca0_002001.z1.scf	CAAGGAAAAGATTGAGAAGTTGATGTTTCAAGCTGAATAACCACAGCTTTAGGGCTAGTT
CUST_11517_PI425515147	xtzcca0_002002.z1.scf	TAATTTGAAGACTGCAACTGCTGTCGGTGACACGCTGTCAGATGGTTCGCCAAATTGATA
CUST_11518_PI425515147	xtzcca0_002003.z1.scf	ATTATCAGAAACCCTAGAACCATGGGAGTATTCACATTTGTTTGCCGTCAATCCGGTGGC
CUST_11519_PI425515147	xtzcca0_002004.z1.scf	AAGGCTTGGACAAGCTTACTAAGACTGCGACTTCAACTGCCACCAAAATCAGTTCGATTT
CUST_1152_PI425515147	xtzaca0_001557.z1.scf	TGTTTACAAAGGGAAGCTCGATAATGACCGATGGATAGCCGTTAAACGATTTACCAGACT
CUST_11520_PI425515147	xtzcca0_002005.z1.scf	TCATTTTACTTATGAAGTTGGACTTGTGGATAAGTTCCCCCCTGTTCCATTGCTAAAAAA
CUST_11521_PI425515147	xtzcca0_002006.z1.scf	ATTTCAAGTACTTGCTTGAGGGTTGCATTCGGCATCTCTCTGATGCTGCAGATGCAAAAG
CUST_11522_PI425515147	xtzcca0_002008.z1.scf	TGTTCATCGAGCTCCGGGTGTTGCACACCATATGGAGTATTGGACATTTGAAGAAATATT
CUST_11523_PI425515147	xtzcca0_002009.z1.scf	GGATAATGAGACTTTTGTTGAAGATGGGATTCAAATTGGACCATTTAATCTTGAGCCAGA
CUST_11524_PI425515147	xtzcca0_002010.z1.scf	AGCTAGATGATTCGAACACCATCCTGATTGAAGCCTTCTATGATCCTGTCTGTCCCGATA
CUST_11525_PI425515147	xtzcca0_002011.z1.scf	AAATATCAAGCATATGAGCTGATTCATGCTAGATGGGCTATGCTTGGAGCTGCTGGGTTC
CUST_11526_PI425515147	xtzcca0_002012.z1.scf	CGAGGAAAAGCTTATTCGAAAATGAACCGGTGTGGATTTTGATAGCGATGAAGAGAACGG
CUST_11527_PI425515147	xtzcca0_002014.z1.scf	TTTAAATTTGGCTGGTACAGGTGAAGGTCACATCTTGGAGGATCTAGATGGCTGCTCCTT
CUST_11528_PI425515147	xtzcca0_002015.z1.scf	AGATGCTCTTGGAATTCTGCCGCAACGAAAGCAACATAAGACACTGTTACTGCAAGCGTT
CUST_11529_PI425515147	xtzcca0_002016.z1.scf	ACCAGGTAAACATAGATGCAGAGCAACAGAAGGTGACAATATCTGGAAGTGTAGATTCTG
CUST_1153_PI425515147	xtzaca0_001558.z1.scf	CCAAGTCACCTGATGCCAAGCATTGTTAAACAAGGTCAAGTAATTAATCAGGGCTCGGAA
CUST_11530_PI425515147	xtzcca0_002017.z1.scf	ATTTATTCAGGTCTACATTTGATACCTCCGCCAAGTTGGGCCTACATATTGCCTCATGCA
CUST_11531_PI425515147	xtzcca0_002018.z1.scf	TTATCAAACTCAGTGACTCTCTGCCGGTGTCTTTCTTCATATAAGCGGAGCTATCGTGTC
CUST_11532_PI425515147	xtzcca0_002019.z1.scf	TGTTCATCAAGTGTCAATGCTCTGTACTTCAATTCGCATTTGCCCTCTAAGAAGCGTACG
CUST_11533_PI425515147	xtzcca0_002020.z1.scf	GGTCATGTCTCTTTTTCTTCCCCATAACATAAACGACAAAAACACTTCCAATTTTACTTG
CUST_11534_PI425515147	xtzcca0_002021.z1.scf	AGTTAATTCGTCTATGATTCCACCCTACCAAGGGAGTAATGCACGGGCTCGTGATAAAGT
CUST_11535_PI425515147	xtzcca0_002022.z1.scf	ACTCTAAGAGAAGTTTCCTTCTTTGTAATGCCAGTGCCAAGTGACAAATGATCGTATTGA
CUST_11536_PI425515147	xtzcca0_002023.z1.scf	CCTACTGAATTTCAATAGTGTAGAGGGTTTTACAAACTTTGTACAGCAAGTTTGTTCAAG
CUST_11537_PI425515147	xtzcca0_002025.z1.scf	TAGGCAGAATATCTTTGGTGGATGCTTTGGCGCAGCAGATTCGCAAGCGAATGAAAGTTA
CUST_11538_PI425515147	xtzcca0_002026.z1.scf	ATTAATTTCGAATAACTGCTCCGATCACAAAAGCGGACAAAATGTCACTTTTAGAGGGAC
CUST_11539_PI425515147	xtzcca0_002027.z1.scf	CGTGCGAGAGTAACATTTACTTGTACGAGTAATAGACTTTTGAAAATTAGTTGTGAGAGA
CUST_1154_PI425515147	xtzaca0_001559.z1.scf	AGTAATGTGGAACAACCTACTGTTGTAAACACTGTTGAAATTCAAGTCAATACGGCAGAG
CUST_11540_PI425515147	xtzcca0_002028.z1.scf	TTGAAACACTCCACCATGCAGACAAGGAGACAACAGAAGCCCATATTCTAGAACTTGTAC
CUST_11541_PI425515147	xtzcca0_002029.z1.scf	AGCAGCGGATGAAAGCCGGCTTCGTCCACTTTAAGACAGATAAATATGAGAAAGATCCTA
CUST_11542_PI425515147	xtzcca0_002030.z1.scf	AACAATTGCTGATCCTGAATCTTTGGACAGACGAATTGCTGAAGAATGGGCACCTGCTTC
CUST_11543_PI425515147	xtzcca0_002032.z1.scf	CAAGTCGAGGGTAGTATCCGTTCCTTTTTCAATTTTCTGTTTAAATTTTTGGTATCGCAT
CUST_11544_PI425515147	xtzcca0_002033.z1.scf	TGAAGATTTTGGAATTGACTTTAATGGAGGTTTTAATCACACCATTATGTGTGGTGGAGA
CUST_11545_PI425515147	xtzcca0_002034.z1.scf	TGATGAAGTTCAATACCCTAGACCCATAAGAACACAAGGATGAGAACCACGCAACCAATT
CUST_11546_PI425515147	xtzcca0_002035.z1.scf	TCACGTAACAGATCAGTCAGTTACTGATGAAAAAACAGACACAGGAGACAAGAAGGAAGA
CUST_11547_PI425515147	xtzcca0_002036.z1.scf	GTGCTTATTAAAGCATGTAAGCCTGCACTTGAATCTAGTTACATCACAAAGGTTATTCAT
CUST_11548_PI425515147	xtzcca0_002038.z1.scf	TCAACACGAACTCTAATCAGACGGTGATCCAGACATATAACGAGAGCACATTCAGGAGCT
CUST_11549_PI425515147	xtzcca0_002039.z1.scf	AGCCATTTATGAATGATGATGCGAGTTCTCAAAGCTCTTTCAACTCCTTCAATTACTCCA
CUST_1155_PI425515147	xtzaca0_001560.z1.scf	TTGGTATCGGGCACCAAAAATTGACGATGATGAGCCGGTGAAGGAAAGAGAAAAAATAGA
CUST_11550_PI425515147	xtzcca0_002040.z1.scf	TGAAGTACCAAGGATGTGTTCGGAACTATACCAGAGAATATGGAACAACAATGGCTGGTT
CUST_11551_PI425515147	xtzcca0_002042.z1.scf	AACAACAACATTTGTCAACGATAAAAAATCGATCAAACAAAATCTAAAAAACAGGAAATT
CUST_11552_PI425515147	xtzcca0_002043.z1.scf	GTAACAAGAGTCCCAAGGAGTTTGCCGAGGATCTTGTGAAAGAGGCAAATGGGTATAATG
CUST_11553_PI425515147	xtzcca0_002044.z1.scf	TAAATTAGGGTCGAAAGTCAGAGGAATTTGCTTTTATGCTGTTACTGCTATCACTGCCAT
CUST_11554_PI425515147	xtzcca0_002045.z1.scf	AGGCTTATCATGCTCGTTACAAGAAGTCTCTTGAACAGGATGTTGCATATCACACAACTG
CUST_11555_PI425515147	xtzcca0_002046.z1.scf	AAGCTGAGCTTGTTTTCCGTAACAATTTTTCAGTAATCAGGGCAAGTGTTCAAAACTTAA
CUST_11556_PI425515147	xtzcca0_002047.z1.scf	CAGTCGTTTTGATATGCAAGTGCGTTCAATACAGTGTGATTTAAATACTTACTGCACTGA
CUST_11557_PI425515147	xtzcca0_002048.z1.scf	CACGGCATTTCCAATGGAAGAAGAACAAGCTCATTGCCAAGATAACAAGAAAAATAGTAC
CUST_11558_PI425515147	xtzcca0_002049.z1.scf	AGAATTGCCAACACTGGAATTTGGACTTGGAAGAGATATGGGGCAACATCAAATGGCCAA
CUST_11559_PI425515147	xtzcca0_002050.z1.scf	TTGTTACTTCTCTCCAGTGGAGCAAACGCTCTAGTGAGGAATGATGATTGTCACACAGCT
CUST_1156_PI425515147	xtzaca0_001562.z1.scf	TTATGCTGTCCAAAGCTACTGTCATTTGCAGAGAAAGGGCTTCCTATAAAGCTGCAACAT
CUST_11560_PI425515147	xtzcca0_002051.z1.scf	ATCTGACAGGGAAATTTGGGGATGCCATAGCTAGGCATAGAGAAGAACCGAAGTATTTGC
CUST_11561_PI425515147	xtzcca0_002052.z1.scf	GGATGATGTTTGTTTGATGAGAATGAAAAAGGATATCGAGGCAAATCAGGATAATGCATT
CUST_11562_PI425515147	xtzcca0_002053.z1.scf	AAACGAAAGGTTTTGAACGAAGAGAAAGTAGATGTTACGGTGGTGACTCTGCCCCTCTTG
CUST_11563_PI425515147	xtzcca0_002054.z1.scf	CAAGAATAAGTTTTTTCCTCATCTTCATCGTAATTCTCGCAGTAATCCAGAAATTACTGG
CUST_11564_PI425515147	xtzcca0_002055.z1.scf	CAATCATTAGCACCCATAAACCCACAAATTTTCCTGATTTCTTATGTCACTGCTATTTCT
CUST_11565_PI425515147	xtzcca0_002057.z1.scf	AGATAGCCACAATAAGCTTCACCTATGACAGCTTTGATGGAGAGGAAGGTTATCCTGGTG
CUST_11566_PI425515147	xtzcca0_002059.z1.scf	TTTGTTGATATCAGCAGGGAAGATCTAGAACTTGGAGATGAGGATGAGGTGACAGACAGA
CUST_11567_PI425515147	xtzcca0_002060.z1.scf	TGTCCTCAAAAAGACGAATGGGAAAAGAACAAGATATGTTTGCTTTGTCGGAGGCGAGGG
CUST_11568_PI425515147	xtzcca0_002062.z1.scf	GCAATACGCAAGTGATATTGAAGAACTACGTGCCTGGTTACCTTCAAGAATCAGATTCTA
CUST_11569_PI425515147	xtzcca0_002063.z1.scf	ACTAGAATTCAGACAAATAACCAAGAAAAAATATGGGGGAAACTATACCTCACACCCTTG
CUST_1157_PI425515147	xtzaca0_001563.z1.scf	TGTTGCTAGACAGCTTCTTGTTTCTGAGGTTGTGTCGTTCCAGTTCTTCTTGTTCTCTTC
CUST_11570_PI425515147	xtzcca0_002064.z1.scf	TTACATTGGAATTGAATTGCCCCGAAGATGATCCTTGAATCAGAGAAGCCCATTTATGGA
CUST_11571_PI425515147	xtzcca0_002065.z1.scf	TAGGTGCTTTAGCTGCAATAAAAAAGTTGGCTTGACTGGATTTCATGCAAGTGCGGGAGT
CUST_11572_PI425515147	xtzcca0_002066.z1.scf	GTAATACGGTTACCTCTGTCCCTCCTATAGGCATGGAAATGGCTCAACTTATATGTCGAG
CUST_11573_PI425515147	xtzcca0_002068.z1.scf	AGATAGATTCTTGCAATTGGGCAGGAACAGCCTAAGATCTGAAGATTGGACCGATGTTGC
CUST_11574_PI425515147	xtzcca0_002069.z1.scf	AATCCTTGGTTAGATCACATGTTGGCAGTTGTTTTTGGATGGGGCTTCCTGGACCATTCT
CUST_11575_PI425515147	xtzcca0_002070.z1.scf	TCAACATTATGGTGCAGTTCAAGGATTAGCAGCTTTGGGACCACATGTGGTACGTCTTCT
CUST_11576_PI425515147	xtzcca0_002071.z1.scf	TTGACAACCCAAAGTGTGAGACATCCCCTGGTTGTGGTGAATGGAAGAAGCCAATGAAAA
CUST_11577_PI425515147	xtzcca0_002072.z1.scf	GTGCCATATCACTTGATGTATGAGAACCTCATTCTAATAGCAGGTGGCATAGGAATTTCA
CUST_11578_PI425515147	xtzcca0_002074.z1.scf	AAATGAACAAACTGATCTTGCTCTTGAGATTGGTTCTGCAGTCGATGCATGGTGGAGTGA
CUST_11579_PI425515147	xtzcca0_002075.z1.scf	GAAAGAGCTCCTGTATTGTTAGGGCTTCTTCTACTCCTCCTGTTAAGCAAGGAGCTAACA
CUST_1158_PI425515147	xtzaca0_001565.z1.scf	AAGAAGATTTGCAATGTTTCGTGTGAGAGGTATTTTGGATTTGGCTGTGAGATTGATGAG
CUST_11580_PI425515147	xtzcca0_002076.z1.scf	TCGGAAAAAGTTGTGGTCTATGCAGATTCCAAAAGGTCTGTATCTTCTTGTGGCGAGCTT
CUST_11581_PI425515147	xtzcca0_002077.z1.scf	GACAAAATTCTTGGGAGATTGGCATCCACCATTGCCATTTATATCCGTGGGAAGAATTTG
CUST_11582_PI425515147	xtzcca0_002078.z1.scf	TGCACTTCATTTCTCCCATGATTATCGAGTGGAAGAACTTATGCAATGGCTTATATTTTG
CUST_11583_PI425515147	xtzcca0_002079.z1.scf	GCCTGGAGATATCATGGGAGAAGTTATGAAAACCCATCAAGCTATCAAGTCACTGGAGAA
CUST_11584_PI425515147	xtzcca0_002080.z1.scf	GAGGACCTTGTGATTGCTAAGAGCATTTATGAGAAAGGAACAAAAGATGAGATTGATGAG
CUST_11585_PI425515147	xtzcca0_002081.z1.scf	TGAGATCCATGGTTTCCGTATGGCATTATGGTATGAACAGCTTGGCATGCTTGATGATTC
CUST_11586_PI425515147	xtzcca0_002082.z1.scf	CAAGAAAGAACCTATCTCTTCAAATTTTGATTAATCGCTTGAAATTGGTGAGAACCTTCC
CUST_11587_PI425515147	xtzcca0_002083.z1.scf	TTTTGTGCAATCACTCAATAGTGAATTTAAGGGAGAAGTGTACACAACACGGATTAGCAA
CUST_11588_PI425515147	xtzcca0_002085.z1.scf	GTTTATGTATGTGGGTTGTACAGAATCTTGGAACATGACCCAATTGACCGTCTAACCATG
CUST_11589_PI425515147	xtzcca0_002086.z1.scf	GGGGCATTTCATGTATTACATACTTCCTGACTCATACATTGGATACTTCTGTGTGAATAT
CUST_1159_PI425515147	xtzaca0_001567.z1.scf	TGAAGCTATGGATCCAGGCCCTAATTTATGACCTGAGTGTTAATGATTACTTAAATTTTC
CUST_11590_PI425515147	xtzcca0_002087.z1.scf	GGGGGAGAAGGGGTTTTTCTTTTTCCCCGTTTTGGATCTTTAAAGTTAATGACTCCATAA
CUST_11591_PI425515147	xtzcca0_002088.z1.scf	ATTTGCTACATTTGCTCAAGACCAGAGGTGAATCCATCATTTCTCCTGGAGCTACGCAAG
CUST_11592_PI425515147	xtzcca0_002089.z1.scf	TCTGAAGGGTATAGAAAACGCAGAAAGAATTCACGTAAAAAGAGCAGCAGCAGTAGTCGA
CUST_11593_PI425515147	xtzcca0_002090.z1.scf	AAGATGAAATTGATCTCATTATCAAGCTTCTAGGGTCCTGGGCCACAGGTGGTCATTGAT
CUST_11594_PI425515147	xtzcca0_002092.z1.scf	CAATTTCAAAACTGGCGATAAAGTTGTTGGCATGCTTAGTCATGCTAATGGGGGTGGCTT
CUST_11595_PI425515147	xtzcca0_002093.z1.scf	TCTAGTTCTTGTTCATCATCTTCTGGCAATTGGTGCTCCGATCTTATAGGGGCTCTTCAG
CUST_11596_PI425515147	xtzcca0_002094.z1.scf	GTTATCCAAATGCAAACTGGAGATCGACGATTATGATTTGAAGCAAATGAGAGACATGGC
CUST_11597_PI425515147	xtzcca0_002095.z1.scf	CTTTCGTTTACAAGGGGTTTTTATCTCATGATGAGTGTGATCACCTCATTAATCTGGCTA
CUST_11598_PI425515147	xtzcca0_002101.z1.scf	GATATGGCAATGGCTGGACGTCTTAGATCGGGTCTTCCTCTTGTTAACAAGATTTTGACA
CUST_11599_PI425515147	xtzcca0_002104.z1.scf	CAGGAAATAGACTATCTATCTTCTATCATCGTCAATTCACCTCATTATGTCATTACCTAC
CUST_116_PI425515147	xtzaca0_0002_C11.ab1	GCCCATATGGCAATGGCGGACGTAAGTCTGATAGTAATTCTTTAGGTTTTGTAAAGTGTT
CUST_1160_PI425515147	xtzaca0_001569.z1.scf	TACATCAATCCAAAGAGATTTGGCTCTCTCTCAAAACCTTGGATGAAGGAAATGATATCA
CUST_11600_PI425515147	xtzcca0_002105.z1.scf	TTAAGAAGTTTCAAGGAGTACCTGAGAACCCCACAGAGATAATAGTTAACAATTTGAAGG
CUST_11601_PI425515147	xtzcca0_002106.z1.scf	TCTATCAGTTCAATGTGCCTACTCTTGGCCGTGGTGTTGTCTTTGATGTTGATTACTCTG
CUST_11602_PI425515147	xtzcca0_002107.z1.scf	AATAAAGTATGTAGGTCTATCTGAGGCTTCTGCTTCAACAATCAGACGAGCTCATGCTGT
CUST_11603_PI425515147	xtzcca0_002108.z1.scf	GCTTCTTCATCCAGTGCATAAAATGTGTTTCCCATAAGCATGTCTCTTATTGAAGTTTTA
CUST_11604_PI425515147	xtzcca0_002109.z1.scf	GTAAACTAGGCAGCATTTGGAAAGTTTTTGCTGATAGTTATCGGACACAATGTTCAGCAA
CUST_11605_PI425515147	xtzcca0_002110.z1.scf	CCCGTCAGAGCTTGACTTCTCAAACTCAGCAATTATTGGAAAGGGATCTTTGGGGAGATT
CUST_11606_PI425515147	xtzcca0_002111.z1.scf	TAGCTATAAGTGTTCCGTCTGTAACAAGGCCTTTTCTTCTTACCAAGCGTTAGGCGGTCA
CUST_11607_PI425515147	xtzcca0_002113.z1.scf	CTTTTTTGTGTTATTTTGTTATTAAATTAAAATCTGTTCTGCTAATTGCAGAGAGGGGAA
CUST_11608_PI425515147	xtzcca0_002114.z1.scf	TGAGAGGGATGGAAGAAAGCAAGATATCTTATCCTGAGTTCGTTCGGATCTGTGGAGAAG
CUST_11609_PI425515147	xtzcca0_002115.z1.scf	ATGAAGTAGTTTCTGGTCATTCAGTTGATAGCATTCCCAATGATGGTCCCCCAGTTTCTG
CUST_1161_PI425515147	xtzaca0_001570.z1.scf	TGTGATTGTGCAGTTTGAAGATTTCCAAAGCAAGTGGGCATTCAAGCTATTGCAACGATA
CUST_11610_PI425515147	xtzcca0_002116.z1.scf	CAATCAGCACCTCGTTATAAGCCATGGAGATCATCTTCTTCAAACGATTAGAGATCTTTC
CUST_11611_PI425515147	xtzcca0_002118.z1.scf	TCTATATCGGGGATGATAGAGTAGTTCATTTTACCAGACGTGGCCAAGACGTACGAACAG
CUST_11612_PI425515147	xtzcca0_002119.z1.scf	GTATCTGTTTGTAAGAGGTTCAAAGACCAAGTTATGATGCTTGAAGCACCTTTGCGTGGG
CUST_11613_PI425515147	xtzcca0_002120.z1.scf	ATACACAATGATGAAGTTTGCATCTTTTGAGACCATTGTTGGGACGATTTACAAGCATGC
CUST_11614_PI425515147	xtzcca0_002121.z1.scf	TCTCCATGTAGTAGGTAAAGTAGTCCACGGGAATATCAAATCATCCAATATCCTGCTTCG
CUST_11615_PI425515147	xtzcca0_002122.z1.scf	AATTGCATCCCAGTTTTAATAACCCTACAAGAGTGGTAGAATCGCCTCCCTTTGAATTAT
CUST_11616_PI425515147	xtzcca0_002123.z1.scf	AGGAGAAACCATCCAGCGGCTTCCAAGAAAAGCAAGAAACTCGTGATGAAATGCTATCTA
CUST_11617_PI425515147	xtzcca0_002124.z1.scf	TTTCTCTCAGACTTTTTGCAGAAAGTTTTAACTTTTTAGCAATGGCAGGAATCGTTGTGA
CUST_11618_PI425515147	xtzcca0_002126.z1.scf	CCATCAGTGAAGTTTTTGGTTAATGCAGTGCACACAATGGAAGAATTGAAGCTTACTGGA
CUST_11619_PI425515147	xtzcca0_002127.z1.scf	GATCAAGTTAATGAAGGAGCAGTTCCTGCCTATCTGATGGATCGTGAAAATACACAACGG
CUST_1162_PI425515147	xtzaca0_001571.z1.scf	GAAATTTCTACGGAGCTGGTGCTTATCCGAGAAACATTAGCCGATCTGGATTTGAGAATT
CUST_11620_PI425515147	xtzcca0_002128.z1.scf	AACAACTGTCGCTTGTTTCTCGATATTTGAGCTCTTGTGCTTGTTCAGTGATTTGAATAA
CUST_11621_PI425515147	xtzcca0_002129.z1.scf	GCCTAAAAAAGTTTTCATAATGGGAGGTGGGGAAGGATCAGCTGCAAGAGAAGCACTTAA
CUST_11622_PI425515147	xtzcca0_002130.z1.scf	ATATGATTTACGAAGGGCTGCTTGTGTATGTCGAAAATGGAGATACACTGTTCGTAACCC
CUST_11623_PI425515147	xtzcca0_002131.z1.scf	ATTATTTGCAGTTGCATGGTGATGACGTGTACTTCACTCTAGAAGACGGAGATCAACGGC
CUST_11624_PI425515147	xtzcca0_002132.z1.scf	TAATACTGAATTAGGTCCCCATTACTCGGCCATGGAATTTGGAATTAGTTCTGATAGTAC
CUST_11625_PI425515147	xtzcca0_002133.z1.scf	ATTGTACAATTTACCTACAGCTGATTATGTCAATAGGCGTGGAGGATTCTTGACCCGGGC
CUST_11626_PI425515147	xtzcca0_002134.z1.scf	CCACAAACTGCAAACATGGCATATAATCATGGCCTGCACAGACTTTCTTAAGACAGAAAG
CUST_11627_PI425515147	xtzcca0_002136.z1.scf	CCTGTGACTTCTATCTACAAAGAGAGAGAGAGAGAGATTTCATATTTATAAAATGAACGG
CUST_11628_PI425515147	xtzcca0_002137.z1.scf	CAAAATCTGTTCTCAATGCAATAGATGCTTTCTACAGATTTCCGCGTCCTCACACTGTTA
CUST_11629_PI425515147	xtzcca0_002138.z1.scf	TACTAGTCACTGACAGTACAAATCGTCGGTGGCTTGAAAGCCAACAGCCTTGCAGTTATT
CUST_1163_PI425515147	xtzaca0_001572.z1.scf	GCTAAAACGATGAGTAGCATAGGAACAGGTTACGATCTCTCAGTCACTGCTTTCTCTCCT
CUST_11630_PI425515147	xtzcca0_002140.z1.scf	TTCTATTAGAGCGAAGTTTGTTCCATTCTTTCGTGGGAGCCAAAAAATGTTATTATTGCA
CUST_11631_PI425515147	xtzcca0_002141.z1.scf	GTAAAAAGACACCATGTTGTTGTTGATACATTACAAGAGAATCGCAACAACAGTACTTCT
CUST_11632_PI425515147	xtzcca0_002142.z1.scf	TAAGGAAAATTGAGTCCATGACCGAGTTGAGGAAAACAGAGGCCAGAATGACCGATTCGT
CUST_11633_PI425515147	xtzcca0_002143.z1.scf	AACAACCTCGTTGAGATGGTCCCTCTTGTAGAGTCCCTCATAGTAATTGATCGGAAAACT
CUST_11634_PI425515147	xtzcca0_002144.z1.scf	TTAGAGAATGGAAAAGCTGTGGCGGTTAAAAACTTGATGTTGCATCTGAGCAAGAGTCGA
CUST_11635_PI425515147	xtzcca0_002145.z1.scf	ATTTTGATGACGTGGTTCAGAAATGCAAGGATGTTGGTGCTACTTTGGTGATCTGTCAAT
CUST_11636_PI425515147	xtzcca0_002147.z1.scf	GGAATGATCTTTGCACTTGTCTACTGTACTGCTGGTATCTCAGGAGGACACATTAACCCA
CUST_11637_PI425515147	xtzcca0_002148.z1.scf	TTTAAACATTGGCAAACTTGCGATGAAAGGCCGAGAACCTCTTTTTGTTCCCTGTACCCC
CUST_11638_PI425515147	xtzcca0_002150.z1.scf	TTACAGTTGTGAACAATACAGAGCACCATGTTGCTTTTAAGGTTAAAACCACTTCACCCA
CUST_11639_PI425515147	xtzcca0_002153.z1.scf	TACTAGCTTTTATGAGTTTGGGTGGGGGGAGTCTTTCCATTTTGCACACAGAGTTCAAGG
CUST_1164_PI425515147	xtzaca0_001573.z1.scf	ACTCACCTAAGCTCTTGCAGCATGCCCCCTTCGGGAAATACGGCTTTTTTAATACGCGAA
CUST_11640_PI425515147	xtzcca0_002154.z1.scf	CCTTTCCTTTCAAAGACATGTGAGATGGTGGATGATCCTTCCACAGATTCAATTGTTTCC
CUST_11641_PI425515147	xtzcca0_002155.z1.scf	AAGAGCCCAAAATCTTCGTGATAAGGAATTCAAGCTTCCATATCAGAAGCCTATGCCCTG
CUST_11642_PI425515147	xtzcca0_002156.z1.scf	TGAAGAAAAATTCAGGTTCTGAATTTGAGCAAGATCTTCCACTTTTACTGAGATCCAAGA
CUST_11643_PI425515147	xtzcca0_002157.z1.scf	TCTGTTCTCGAAGAATCAAAACAGAGTATCCAGGTCGATAATCGCATAGCGGAAGAGCTC
CUST_11644_PI425515147	xtzcca0_002158.z1.scf	CTTTGTTGTTCTGGGCTTGGGAAAGAGCTGTGATGGAATTGAAACTTATACCTCTACAAT
CUST_11645_PI425515147	xtzcca0_002159.z1.scf	ATCTGCACTTCGGAGCTTGCAGACTTTGTTTGGAAGCCAGATATTTGATTACCTGATTGT
CUST_11646_PI425515147	xtzcca0_002160.z1.scf	ATCTTGGCAAAATTTTGGCTTGTATGCACGGCATTGAAATGGGGGGTGAGGTGAATATGG
CUST_11647_PI425515147	xtzcca0_002161.z1.scf	CTATAACATGGGTGGTATCCCAACCCGATACACCGGTGAGGTTATCACCGTCGAGGATGG
CUST_11648_PI425515147	xtzcca0_002162.z1.scf	AGTTAGTGTAGAATCAGAGCACTCAGATGTTGAAACTTCGTGTACAGAAGAGCAGGCTAG
CUST_11649_PI425515147	xtzcca0_002163.z1.scf	AAGAGATAGAGCTTATTCTCTTTCAAGTCTCTGAATGCTACGTTTACTTGATACCCCCCA
CUST_1165_PI425515147	xtzaca0_001574.z1.scf	AATAAACTACATGCGGATCTCAGAACTTCAAAGACAAATAACAGACTAATCTATGAGTGC
CUST_11650_PI425515147	xtzcca0_002165.z1.scf	TATTTACCAGATGGATTCTTAACAAGGACTAAAAATATCGGTCGTGTGATTCCAGGGTGG
CUST_11651_PI425515147	xtzcca0_002166.z1.scf	CCTCTTAAGCAACGAAAGACGGAATATTTGGACAGGACAGACGACAGAGTGTGCAGTTTA
CUST_11652_PI425515147	xtzcca0_002167.z1.scf	ACTATTATGCGCTTGCCGATTTCAAGAACCTTAGCCAAATGGGCCCTGTTAGTACATTTG
CUST_11653_PI425515147	xtzcca0_002168.z1.scf	TGAGGTGGTTGAAAGGGTTTTGGGTTGGATAATGAAGCTATTTCCTGGAGGGCCATCAAA
CUST_11654_PI425515147	xtzcca0_002170.z1.scf	TGGAAAAATACCGAGAATTATTAGGTGATGATTTCTATATCTGCAGGTTCAGGAACCAGG
CUST_11655_PI425515147	xtzcca0_002171.z1.scf	TCAGCTGAGTTTGCAAAATTTGTAGAGATCTTGCGAGCATTGGTGATACTGTTGTGATCT
CUST_11656_PI425515147	xtzcca0_002172.z1.scf	GGGTTCCCCTCATGGGACTTGGTTACTTATTACAAATAGATCATCTATGTATGTGATCTT
CUST_11657_PI425515147	xtzcca0_002173.z1.scf	CCATGGAGATTGTGTCTATGGTCTTAGTTGGTAAGGTTAATAAGGATTTAGTATCTCTAA
CUST_11658_PI425515147	xtzcca0_002174.z1.scf	TTGATTATCTTAATCGGTGCAAAGGCCTGATATTAACATGCAATGGCCTTGGGATCAGGC
CUST_11659_PI425515147	xtzcca0_002175.z1.scf	TCCAACCAAGTGACCATTTCTTCATGCCAAGCTCAGTGGGCTATTATGACGGTAGAGATA
CUST_1166_PI425515147	xtzaca0_001575.z1.scf	CCGATAATGAGCGCCGTTACTTTGATGAAGATGATGATTAGCTTACGTGTTGATTCTCTT
CUST_11660_PI425515147	xtzcca0_002176.z1.scf	TTGCAGAAATCGAGGCAATGGCTACGTCAAAGAAGGTGATTACAAGAGAAGAGTGGGAAA
CUST_11661_PI425515147	xtzcca0_002177.z1.scf	GCCTTGGTAAGACCTGGGAAAAACTTCTGTTGGCTGCTAGGGTTATTGTTGCTATTGAGA
CUST_11662_PI425515147	xtzcca0_002178.z1.scf	GAATTGAAGAAAAGCCCCAAACCACAACCTCAACTACTACTACAACTACTAGAACTAGTT
CUST_11663_PI425515147	xtzcca0_002180.z1.scf	TTGCAGCCAAGATACCTTTTCCTCTGACTCAGAGGTTCAGATCTATGTTGCCAAATGGGA
CUST_11664_PI425515147	xtzcca0_002181.z1.scf	AATGAAAGATAATGAGTCGGATGCTTCGGTTCACTACAGATTGTTTACTGCTGAAGAACT
CUST_11665_PI425515147	xtzcca0_002183.z1.scf	TGGAAATCAAAGAGAGGATAACAGAGGAGATTTTGCTGCGGTTGAGAAGCTTGAACGCAA
CUST_11666_PI425515147	xtzcca0_002184.z1.scf	AAGTCACCTTCAAAGCTGATGTGTACAGTTTCGGCGTATTGCTCCTCGAACTCTTAACAG
CUST_11667_PI425515147	xtzcca0_002185.z1.scf	TTGGTTGGTGCAGTATGGGAAGCATGTTCTGCTCTTAAGAAGACTCCAGCCTCAAATATC
CUST_11668_PI425515147	xtzcca0_002186.z1.scf	GAAGTTGGAACTTGAAAGACAGGCTTTAGAGAGAAGTTGAGCCAATATCATGGCTTTGAA
CUST_11669_PI425515147	xtzcca0_002187.z1.scf	ATGGAAAGCAGCAGACCTACTATAAGGTAGTGGTCCAGCAACTGAATTTTGTCGAGAGGA
CUST_1167_PI425515147	xtzaca0_001577.z1.scf	GAAAACTTCTACAGGTGAGGCGATATCTTGATTAGGTCAGGCAGTAGATTTGTTTTGTGA
CUST_11670_PI425515147	xtzcca0_002188.z1.scf	TTTAATGGCTACCACTTTGAGGATGTATGCAACTTGTCAACAACTTCAAGCTCAGGCTCA
CUST_11671_PI425515147	xtzcca0_002189.z1.scf	GGGACTTTAAGTTATTAATCGCGCAAATAAGAGTTATGGAGGAGAAATATATTGATGCTC
CUST_11672_PI425515147	xtzcca0_002190.z1.scf	GACATGTTCCAATCTACACATCCTTGTGCTGAATTCCATGCTGCTTCTAGGGCAATTTCT
CUST_11673_PI425515147	xtzcca0_002191.z1.scf	AGCGAAAGCTCATCCATCAGAAATTTGAGCAGAAAATTGGTTCATATATTATCTGGTTTG
CUST_11674_PI425515147	xtzcca0_002192.z1.scf	CAAAAAATTTCTATCCAGCTACTCTATCCTTGCTCTCAATATGGATCCGAACCCAAAGTC
CUST_11675_PI425515147	xtzcca0_002193.z1.scf	CAAGAGATTTGCAAATGCATTTCTAACATACTGCCAATTGGTTGACAATGCCAGGCTATA
CUST_11676_PI425515147	xtzcca0_002194.z1.scf	TTTCTAAGAAACCTTCAAGAACCTTCCTTCTATATTTCCTTCTCCTTATGTGCGAATCCC
CUST_11677_PI425515147	xtzcca0_002195.z1.scf	TTTGGAAGGACTTATGTGGTGAGGCCTAAGGGGAAACATCAAGCCACTATACTCTGGTTA
CUST_11678_PI425515147	xtzcca0_002196.z1.scf	GATTCATTTTGCATCTTTTGAGTCTAGCTTAACCTAACACACACGCCCTTTCTCTAATCT
CUST_11679_PI425515147	xtzcca0_002201.z1.scf	CCCGAAAACTACATTTCTCATATATTTCCGGTTTCATAAAAAATATCGCCAGTTATGGAC
CUST_1168_PI425515147	xtzaca0_001578.z1.scf	ATGAAAGGTGACTACTATCGCTATCTAGCTGAGTTCAAGACTGACCAGGAAAGGAAGGAG
CUST_11680_PI425515147	xtzcca0_002202.z1.scf	CTTCAAAAGCTGCATACATTGTCTGGTGAATCAGATGAGGATAATTACGCTTTGGGATTG
CUST_11681_PI425515147	xtzcca0_002203.z1.scf	ATTTAAAGAAGTCGACTTCGACAGTGAAGGATACCCGTGGCGAGAATATTCTTGTGGAGA
CUST_11682_PI425515147	xtzcca0_002204.z1.scf	CAAGGTTTAAAGGTGATTGCTTGTGTGGGTGAGACTCTCGAAAAGCGTGAAACAGGATCT
CUST_11683_PI425515147	xtzcca0_002205.z1.scf	TTATGTTCCAAGGGTGGAGGACAGGAATAGTCATATGCGAATGCTCAACATCTCAAGCAT
CUST_11684_PI425515147	xtzcca0_002206.z1.scf	GTTACTTTCCCTCCAGATACCTTTGCATCGTTGTTGCTTATGAGGTTTGCTCATCCCAAT
CUST_11685_PI425515147	xtzcca0_002207.z1.scf	TTGTGAGGAAAGAGGCTGAGAATTGTGACTGCTTGCAAGGGTTTCAAATTTGTCATTCCT
CUST_11686_PI425515147	xtzcca0_002208.z1.scf	GTTTCCAGGAAGGATAAGATCAGCTTTCTTATGAACATGTTTCTTAATCTCAAGGACAGT
CUST_11687_PI425515147	xtzcca0_002209.z1.scf	GTATAGTCCTCCGTAATGCTGGTACAACTGATGGATTTGTTGGAATTGCTGCACCTTCTC
CUST_11688_PI425515147	xtzcca0_002210.z1.scf	AATAATATGCTGAGCATGAAGCAACCAGTAGCTTTTCTTCTTTCTGCCATATCCGAAACT
CUST_11689_PI425515147	xtzcca0_002211.z1.scf	GTTATTGTTCTCAAATTGGAGCATATAAAAGCCATAATCACAGCAGAGGAGGTATTGCTA
CUST_1169_PI425515147	xtzaca0_001579.z1.scf	TGTTTCCATGGCTACCGTACTTGAATCTCTGACTATTCCTCGCTCCTCTGTTTTGCCTAA
CUST_11690_PI425515147	xtzcca0_002214.z1.scf	TGAATTGCTAGAGTTTGAGCTTCTATTGAATATGCTAACGTGTTCCAGATTATCACTTCT
CUST_11691_PI425515147	xtzcca0_002215.z1.scf	CATGTTGGCTGAGGATACTGCTTGGCATCCTTGTTTTGAAAGAGGAATTTGATTCGTCTC
CUST_11692_PI425515147	xtzcca0_002216.z1.scf	ATTTGTCTCCGTATCTGGCTACCTCATCCTGTTGGCTGCCAACACTCATAATTTTTGTCC
CUST_11693_PI425515147	xtzcca0_002217.z1.scf	GTAGTTGTGCCTATTACTATCACTACAATAGTCTAATACTAGTAGTATCAATCAGGCTGT
CUST_11694_PI425515147	xtzcca0_002218.z1.scf	GTTAGAGTTTTTGGGATGCTTTGCTGGAGGTATTGGGATAACTCCAATGTTCCAAGTTAC
CUST_11695_PI425515147	xtzcca0_002219.z1.scf	TTTCAGCTTGCTGGGACTATGGAGATTTGGATTCAAGATGCTAAGGATATGCGTATTAAG
CUST_11696_PI425515147	xtzcca0_002220.z1.scf	ATTTCATGATCGACATGGGAGGACTGTGCTTATAATGAGGCCAGGCAAGCAGAATACAAC
CUST_11697_PI425515147	xtzcca0_002221.z1.scf	ACATAAATGGAAGCAGTTTGATTGGAGCTGCAAATCAAGGCTCCTCGTATTACTTCTAAG
CUST_11698_PI425515147	xtzcca0_002222.z1.scf	AAGCATCGTCGCTTAGCAGAAATCATTGAGATGATCCATACCGCAAGCTTAATACATGAT
CUST_11699_PI425515147	xtzcca0_002223.z1.scf	TAATGTTTTATTGCCATTTAGCCCCGATATTAAGGTTCAACAGACTCGGCGAGAACAAAT
CUST_117_PI425515147	xtzaca0_0002_C12.ab1	ATTTGAGAAGCAGCAAGATATTGGTGATCGAGAGGTGCGGGTGATTCAGCAGCCGCCGCC
CUST_1170_PI425515147	xtzaca0_001580.z1.scf	TCAGGTGGGAATCAGACGATACGCTGAAAAGTTAAGTAAATGTATGTGTACAGAATAATC
CUST_11700_PI425515147	xtzcca0_002224.z1.scf	GCTGTGTCCGAAAAATTAAGCTCTCAATTATCAATGAACTTTCATCTCAATTGCCCTTGA
CUST_11701_PI425515147	xtzcca0_002225.z1.scf	ATTTGGCAGAAACAATGGCCGCATTGTCTAAAAATGACTCATGTGGCTTTTTGCTCTATG
CUST_11702_PI425515147	xtzcca0_002226.z1.scf	TCTTCAGACACGTATGACCAAAAGTTTGCTCAATGCGCTTTTGGACCCGAAACGTTCACT
CUST_11703_PI425515147	xtzcca0_002228.z1.scf	CACATCCTCAGATATTAACTGACGTCGTTTTGCACACTTTTCAGGAACCTCTTGAAGGCA
CUST_11704_PI425515147	xtzcca0_002229.z1.scf	ATCTACTATAAATACCCAGTTGCTGTAACTGGTGTTGTTGGCTATGTTGGGACTGGTGAA
CUST_11705_PI425515147	xtzcca0_002230.z1.scf	ACATGGATGAAGATCACGGTAATAATGGTAGCAACAGCGGTGTCTTGGAAACTGCAAAGG
CUST_11706_PI425515147	xtzcca0_002231.z1.scf	TGATAAAATGACACCTCCTCTAAAACCTGTTATTCGTGGACGTCCTCATCAAACGGTCAT
CUST_11707_PI425515147	xtzcca0_002232.z1.scf	CAAGCCATTTCCTTCTAGCGCATCTATACATAATAAATTCAGCCTTGCTGGATTACATGA
CUST_11708_PI425515147	xtzcca0_002233.z1.scf	TTGACAAATGCTGTTCGAATAGGAGATCTGGAGCTCTTTAAATCTGTTGCAGAGAAGTTC
CUST_11709_PI425515147	xtzcca0_002234.z1.scf	CTTATTGGAAGCTTCACCTATTCTCATAGGAACGTTTTGGGAAGAAATCAGAAACTTAAT
CUST_1171_PI425515147	xtzaca0_001581.z1.scf	TCCTGCAATTGGTCGTGCAGCTGGTCGTGGCATACCTACTGCTCCTCTTGTTCAGGCTCA
CUST_11710_PI425515147	xtzcca0_002235.z1.scf	CAACTGCTTTTTACTTTGACAGTATTCAAGTTTGTGGAGCATCCAGAGAACAATGAAAAA
CUST_11711_PI425515147	xtzcca0_002236.z1.scf	CTGAAGCTCACGTTCAGGTTATGAGAAATACTTGGGCCGGCATGAAAGAATATCAGTTGG
CUST_11712_PI425515147	xtzcca0_002237.z1.scf	TGGATTGAATTCCCAGCAAAACGACGACAATAACAATCACCATTACCCAATTGCCTCAGC
CUST_11713_PI425515147	xtzcca0_002238.z1.scf	ACTTTCCAGGCTACCTACTGAATGGATTCATCATCCATGGAATGCACCTGAATCTGTGCT
CUST_11714_PI425515147	xtzcca0_002239.z1.scf	AGCAAGTGAAGCTATCAAATGCAGGTGGCAGGCTTATAATTGCTTCTGATGGAATCTGGG
CUST_11715_PI425515147	xtzcca0_002240.z1.scf	TTGACATAGCATGCAATGGAAATGCGTGAAAAAGCATATGTGGAAGCTAGGGAGAGGGCA
CUST_11716_PI425515147	xtzcca0_002241.z1.scf	GTGTTCGAATTCAAATAACGGTGTCGTTTCGTGCGAAGATTTCTCTGTTGATTGTTTTTT
CUST_11717_PI425515147	xtzcca0_002242.z1.scf	ATAAGTCCGAGAACCCCCAGCCCTATTACCACTTCTATATCTTTGGAAACTAGGGGAGAA
CUST_11718_PI425515147	xtzcca0_002243.z1.scf	ACCCTCAGTTTCATTGTCCAACAAAACCAGCTGACTTCAGCGAAGCATTTGGGGAATATG
CUST_11719_PI425515147	xtzcca0_002244.z1.scf	TTTTCGCTTTGGTTATAGTTGGGTCTTATAAAATGAAGAGGTTAAAAAGTGAACCTCCGA
CUST_1172_PI425515147	xtzaca0_001582.z1.scf	TACCATTTGCCATTACTGCGTATGGAACTGCTGCAATGCTGCTTGTCATGGTATGGAAAC
CUST_11720_PI425515147	xtzcca0_002245.z1.scf	CTTTTGCATTGAGAGCCGAAGATTTGAAATTTGTTGCAAACCAATTCAGACGTCTCCATA
CUST_11721_PI425515147	xtzcca0_002246.z1.scf	GTTGAATCCGTGATCCTTGGCAAATTTATTGAAGCTGTGCAGAATTGTCCTGATGCAAGC
CUST_11722_PI425515147	xtzcca0_002247.z1.scf	AGAGATTGATGGTAGCTGAGTTCATGCCTAATGCAACCCTCTCTAAGCATCTTTTTCACT
CUST_11723_PI425515147	xtzcca0_002248.z1.scf	GCCTCAAGATTGCCGAGGAAATTAGAGAGGATGCTAACAAAACTTTGATCACCTTGCATC
CUST_11724_PI425515147	xtzcca0_002249.z1.scf	AACAGAATCTACCCCAGAAAAGGGCGAGAATGAGAAAGAGATCCAAATGCAAGATGCAGA
CUST_11725_PI425515147	xtzcca0_002250.z1.scf	ACCACACAAGCCAACACATGGTCACCTATTAAGTGAGGATAGCGTAGAGGACTTCCAAAA
CUST_11726_PI425515147	xtzcca0_002251.z1.scf	GGTTCTTGACAGGGCATGGTTGTTTTATCATTAGCGGAATAATATACTGCTAATAGTTTG
CUST_11727_PI425515147	xtzcca0_002252.z1.scf	AATCTCTCTTTCTGAATTCTCTTAGTAGGACGATTACGAACCAACGGCGGCATGAAAGGC
CUST_11728_PI425515147	xtzcca0_002253.z1.scf	AGTAGAACGGACTCTTCTGAAAGATATATACAAATTGTAACAACAGATGGTCCATGAGTT
CUST_11729_PI425515147	xtzcca0_002254.z1.scf	TAAAATCTGGAGCAAAATGAAGGGACTTAAGATTCCTAAGAAGGGTGAAATGAGTGCTTT
CUST_1173_PI425515147	xtzaca0_001583.z1.scf	GATATGAACCCATGAGCAAACTTTCTTTTATCATCTTACTTATTGTGGTTTCGATTCGCA
CUST_11730_PI425515147	xtzcca0_002255.z1.scf	TTTCTCGATTAAAAAATCCTCAGTCGTCTTCGATGTTTGAAAAGACTGGGAATTCGGTTG
CUST_11731_PI425515147	xtzcca0_002257.z1.scf	CCTTGCATGGATAACGACGATCTTCGCCGTGGTAAGCCGAATAATCATATTGTATTTGGA
CUST_11732_PI425515147	xtzcca0_002258.z1.scf	ATCTTGATACTCAAAACTTCATGAAATTTGATGAGGTGGAACCTCCATTAACAAGAAGGG
CUST_11733_PI425515147	xtzcca0_002260.z1.scf	CCTTCTTGTATTCCAAGATGACTCAACAGAATCAAAGAAAATCTCAAAGGGGAATATGTA
CUST_11734_PI425515147	xtzcca0_002261.z1.scf	ATATACAAGGTGGTGAGAACTATGGACCTCCACGAAATTACCCACCACAGCAAAATTATG
CUST_11735_PI425515147	xtzcca0_002262.z1.scf	TTTTCAAGCAATGGTAACAATACTGGTAGCAATTACGACCGCGGTAGCCCCAACTATCGT
CUST_11736_PI425515147	xtzcca0_002263.z1.scf	ATGTGGCTCATGATATGGTTAATCTGCAAGATAATGTGCCTTTTGGAGATGCATTGGGCG
CUST_11737_PI425515147	xtzcca0_002264.z1.scf	TTTTCCGGCTGATAAGGCGAAGGAAATATTTGGTTTAGCTGCAAAAGGAAGCTCTAATAC
CUST_11738_PI425515147	xtzcca0_002265.z1.scf	ACCTGGTTCGTATGAGATCTTACAACTAGAAAAAGAAGAAATACTTGCACCAAATACTCA
CUST_11739_PI425515147	xtzcca0_002266.z1.scf	TTGCAGTTAAGGCCAGTGTTCACCTTCCTTTTGATCATCGTCTGCTGGTTCAGAATCTCA
CUST_1174_PI425515147	xtzaca0_001584.z1.scf	TATTCAACCCCCTGAAAATCGACCCGTCATTGTTGGCGATAGTAATGAGAATATTCCGGC
CUST_11740_PI425515147	xtzcca0_002267.z1.scf	TGAAATTGGTCGAAATTGTGCGTGGTGCGGGCACATCAGATGAGACATTTTATGCAACAC
CUST_11741_PI425515147	xtzcca0_002269.z1.scf	ACAATGATGAAAACTATGTTATATCCGCCACAGCAATCGGGGGATGATAGGCAACTTTAA
CUST_11742_PI425515147	xtzcca0_002270.z1.scf	TTCTCTGGGTTTTGCACAAAGCATGAGTCTGCTTCTCAGGTTTCAAATCCGACCTTCCTA
CUST_11743_PI425515147	xtzcca0_002271.z1.scf	ATGCAGGACAAGGACTGGTTATCACTTGTTGCAGTTCACAGTGATTCTTGGTTGCTTGCT
CUST_11744_PI425515147	xtzcca0_002272.z1.scf	GATATGCCAGGACAGATGAATTGGGTGTACCCTTTGCAATAACTGTTGATTCAACATCGT
CUST_11745_PI425515147	xtzcca0_002273.z1.scf	TGATGTTAATGTTATCCGGCCTAAGGAGTACTGGGATTACGAGTCCCTTACTGTCCAATG
CUST_11746_PI425515147	xtzcca0_002274.z1.scf	ACATGTATGAAGAGGCAATAAAAGGTGTTAGAAACCTACTCGTTCAGAAATCAATCCCAA
CUST_11747_PI425515147	xtzcca0_002275.z1.scf	CTCGATACGTTTTGAGGAGGAATCTTTTTGGTTTTGATATTAACAAGAAGGGTACCCCTC
CUST_11748_PI425515147	xtzcca0_002276.z1.scf	TGCTTTACTTGATGTTGGACTTATCAGAACCACAACTGGAAACCGTGTCTTTGGTGCTCT
CUST_11749_PI425515147	xtzcca0_002277.z1.scf	CAAAAACAGGGGAAAAATCGGGGAAAATGGAAATTCGAGGAACTCCTCTGTATATGTCGC
CUST_1175_PI425515147	xtzaca0_001585.z1.scf	TTATAAGCTCGCCATCACTAGCCAAAGAAGTGTTTCGGGACAACGATAAGATTTATGCCA
CUST_11750_PI425515147	xtzcca0_002279.z1.scf	TATGACACTTACGTAGGATGATCTTAGGTCCGCTTTCGCTATGCCTAAAGAGCTCTTCTC
CUST_11751_PI425515147	xtzcca0_002280.z1.scf	AGGAAACGGATTGGAATGCCCAAAGATTATGGATGGGACGTGTGAATAATGGGAATGGCT
CUST_11752_PI425515147	xtzcca0_002281.z1.scf	CATTCAGAAGTGGTGGCTCAAGATATGAATCCTTCAGAAGCACATAGCCATGAGATGCAC
CUST_11753_PI425515147	xtzcca0_002282.z1.scf	GCCACCATCACCGCCAATAAATTGCTAAAGAAGCGAAAATGGTTTCTTTTGTTAATATCT
CUST_11754_PI425515147	xtzcca0_002283.z1.scf	CATGGAGTGTTGATTTTTCTCGTACAGAACCCTCAATGCTTGTATTCTGGTAGTGATTGA
CUST_11755_PI425515147	xtzcca0_002285.z1.scf	TGACTGTGCTGTGCTGATTATTGACTCTACCACTGGTGGTTTCGAAGCTGGTATTTCCAA
CUST_11756_PI425515147	xtzcca0_002286.z1.scf	AAATTCGTTGAGGCGTTTCGAGCTGCGTATGGGGATGATTTCTACATGTGCAGATTTCAG
CUST_11757_PI425515147	xtzcca0_002287.z1.scf	GTGTCAGAAGCCACAGTTTTAAGATCTCAATTTGTGGAGTTGCCTCAAATACTTGATGCT
CUST_11758_PI425515147	xtzcca0_002288.z1.scf	AATTTAGTTGTGACATCGAAACCAGATGGAACGATACTAATAAAGGGAGTGACGACCACT
CUST_11759_PI425515147	xtzcca0_002289.z1.scf	AGCCTTTCTCGGCATTTTAATAAGTTTGGGGAAGTGCTCAAGGTTGTTATTGTTACTGAT
CUST_1176_PI425515147	xtzaca0_001586.z1.scf	ATGTGTTTTATGATTCAACAGACTCATAACGGTAGTGCACAAATCAAGAGTTTGGGTATA
CUST_11760_PI425515147	xtzcca0_002291.z1.scf	GTGGAAATGGATTTTCTACTCAAGTGGGCCCTTCAATAAGTGGAAATGGATTTTCTTCTC
CUST_11761_PI425515147	xtzcca0_002293.z1.scf	GCCCTATAATGCCACCCTTTCTGTACATCAACTAATAGAGAACGCTGATGAGTGTATGGT
CUST_11762_PI425515147	xtzcca0_002296.z1.scf	GCAGTGCATGTATTTGATTTAGGAGATTGCTTGTGAAAGGTTTTGTAAATTATACGCAAC
CUST_11763_PI425515147	xtzcca0_002301.z1.scf	GCAGCAGAGCTTAAGTTTCTTTTAACAGCTCTTTTAATTCTTTGTAGTGTAGCTACTCTT
CUST_11764_PI425515147	xtzcca0_002303.z1.scf	TACTTATCCTGTCAAATTTGGCCTCAAATGTTCCAACTGTTCTGTTGCTTGGAGGACGGG
CUST_11765_PI425515147	xtzcca0_002305.z1.scf	TAGCGGTTCTGATCATAATGAAGATAGTAACTTAAACCACCTGTTGGCTAGGATTGGGGA
CUST_11766_PI425515147	xtzcca0_002306.z1.scf	TCTTCTTATGGGACCGATCATTGGCTTCAATTAGTACAGCCAATGCTAGGCTTAGGTCTG
CUST_11767_PI425515147	xtzcca0_002307.z1.scf	GGGACTTGTGGTCAGCATTTTTATATGTGGGGCAATTATTGGCAGCATAAGCAGTGGTTC
CUST_11768_PI425515147	xtzcca0_002308.z1.scf	CAAGAGGCTGGAAAAAGTGTGATTGAGGAATATTTACGGCGTAGAGGTCACTCAGATCTT
CUST_11769_PI425515147	xtzcca0_002309.z1.scf	AAATAATTTGATTTCAATTGGCTTGGGACGTGAAGCAGCGTTTTCAGCTGCTGTTCTGGG
CUST_1177_PI425515147	xtzaca0_001587.z1.scf	ATGGTGTATCTAGAGAAACTGCCCAACATAAGATCATATATGTTCAAGGCTTTGGCTCCA
CUST_11770_PI425515147	xtzcca0_002310.z1.scf	ATGTTATATGGAATTCAGTTCTACAACGATTTGCTCATGCAAGCCGGCCCTGCTGGTAAT
CUST_11771_PI425515147	xtzcca0_002314.z1.scf	TCAATACCTATGGTTTTCGCAAGGTTGCAAATAGCCGGTGGGAGTTCTGCATGACTGTTT
CUST_11772_PI425515147	xtzcca0_002315.z1.scf	ATGTTATTGGTGTCCGAATTGACCCTGGAGAGGTTAAATCGACGCCGTTTCAACCTTACT
CUST_11773_PI425515147	xtzcca0_002316.z1.scf	ACAATAGCAAACTTAATTGAACGGTTCTATGATCCTCTGAAGGGAAAGATCCTGCTAAAT
CUST_11774_PI425515147	xtzcca0_002317.z1.scf	GCAATTGATACCTCCATTCCTATTGAAGTCACGGTGGGGGAACTCAAGAAACTAGTTGAG
CUST_11775_PI425515147	xtzcca0_002318.z1.scf	GACTTGACAAAGAACGGTGCATTCTATGTTGTAGCAATCAAGCTGTGCAACTTATTGAAA
CUST_11776_PI425515147	xtzcca0_002320.z1.scf	ACTGAAATTAACCCAAAGGACAATCATATCTCTTTCCAGTGTGAGAGCGTGGGAGCAGTG
CUST_11777_PI425515147	xtzcca0_002321.z1.scf	AACAAAAAGCAGCAGCAAAGGATCATTGTCTTTGCTGGAAGTCCTATCAAACATGATAAG
CUST_11778_PI425515147	xtzcca0_002322.z1.scf	GTTTCTGGAGAGATCACCACTAAAGCCAATATAGACTACGAGAAGATTGTGCGCGACACT
CUST_11779_PI425515147	xtzcca0_002323.z1.scf	TTGTTTGGATTTTGCATCTCCTCTCAGAAAATCCCATTAGGCCCCTTTCGTTATCTTCTC
CUST_1178_PI425515147	xtzaca0_001588.z1.scf	ATTGCCAATTGAAACTAACCCTTCGGCAATGACTCTAAAGCCTGGTGCCATCAGGAAGTT
CUST_11780_PI425515147	xtzcca0_002324.z1.scf	AGGTGTTGATGTTCTGAAGTTTGATGATACAGTTTCGGTGCCTGAAGTGAAAGACGATCA
CUST_11781_PI425515147	xtzcca0_002325.z1.scf	AGAGAGAGCTCGCGAAAGCAAACTAGAAGGTGAAGTCAAAATTACTGTTACGATCAAAGA
CUST_11782_PI425515147	xtzcca0_002327.z1.scf	TCAAGGCATCAAAGTCCTTCTATCTATTGGCGGTGGTAGCGGTAGCTATTCTCTATCATC
CUST_11783_PI425515147	xtzcca0_002328.z1.scf	CTGGTCAACAGAACACAGAAAAAGAAGCTCATGAAAATCTTAGCTATTCATTTGATCATG
CUST_11784_PI425515147	xtzcca0_002329.z1.scf	TGTATGGGCTAGGGCAAATGAAAGAGTGGAGTAAGGGAAAGGCATTTCTTAATCATCATT
CUST_11785_PI425515147	xtzcca0_002330.z1.scf	GCGGGGATTATCTTGTTTTGGTCACAACTGATCGGCAAAGTGCTTTTGATAGAAATCTTG
CUST_11786_PI425515147	xtzcca0_002331.z1.scf	GTTCTCCTTTCTCTTGCAATGCAAGGAGTCTTTAGAGGATTTAAAGATACAAAAACTCCT
CUST_11787_PI425515147	xtzcca0_002333.z1.scf	GAAAAGACTTATTCTTGCCCTCTTTTGAGTCCAAGGCATGTGGCTGCTGTTAGATTTTCT
CUST_11788_PI425515147	xtzcca0_002334.z1.scf	TTACTCTTGGTGGTGGATATCTCTTTGGGTTGCCTGTGGGCTTTGTTGCTGATTCTATTG
CUST_11789_PI425515147	xtzcca0_002335.z1.scf	CAAATGGTATTCTGAATGAGATGCGCCAGAGGGTCGAGGATATGGTCGAAGAAACATCTA
CUST_1179_PI425515147	xtzaca0_001589.z1.scf	TATTTTCCAAGCCTTCTGGAACATTGGCACAATTTTGGAGGCTGCTCTTGCATGGATGAT
CUST_11790_PI425515147	xtzcca0_002337.z1.scf	CAAAATCTACTCTCAAACTTACCTTCTTCCACAAGGACAGTCCGAGCACTAGAGGAAGTG
CUST_11791_PI425515147	xtzcca0_002338.z1.scf	CTCTTCCTCTCGTGGATCTGCAGATGTCAAATCTGTGGAATTCAATGGGCACGCAAAAAA
CUST_11792_PI425515147	xtzcca0_002340.z1.scf	TCTACTGATTCGTGCATGGAAAAGATTCCTTGAACGCTATGAGAGGTATTCTTATGCAGA
CUST_11793_PI425515147	xtzcca0_002341.z1.scf	CAAGACACTTGCATTGATGGGTTTCAGGGCAGTAGTAGTATTCTTAAAAACATAGTAGCA
CUST_11794_PI425515147	xtzcca0_002342.z1.scf	TGGAAAACTCAAGCAGAACAGCAAATCTATTCCTCCAAGCTTCTAGAAGCTCTTCGGCGA
CUST_11795_PI425515147	xtzcca0_002343.z1.scf	TCTCACATCTAAGTTTCAGAGAGATGCAGCATGATGGACTTGCTGTTAGAGATGGATAGG
CUST_11796_PI425515147	xtzcca0_002344.z1.scf	TACTTGAAGATGAAGGGAGATTATCATAGGTACTTGGCGGAGTTCAAGTTGGGGATGAGA
[truncated: 39,653 more rows]
