# Supplementary material for: Analysis of the transcriptional responses in inflorescence buds of Jatropha curcas exposed to cytokinin treatment
Source: BMC Plant Biol. 2014 Nov 30;14:318. doi: 10.1186/s12870-014-0318-z (PMC4272566; doi:10.1186/s12870-014-0318-z)
Supplement: Additional file 6: — Oligonucleotides primers used for qRT-PCR validation of selected transcripts from microarrays and for expressional analysis of LFY, SOC1 and TFL1b. [file 12870_2014_318_MOESM6_ESM.xls]

## Sheet: Sheet1
Additional file 3 Oligonucleotides primers used for qRT-PCR validation of selected transcripts from microarrays and for expressional analysis of LFY, SOC1, and TFL1b.
Name	Forward	Reverse	Target ID	probe name
Auxin-repressed protein	AACTCCAGGGACACCTTCCACTC	TCATAAACGGTGGGGGAATTAGG	GT970466	CUST_32452_PI425515147
Brassinosteroid resistant 1/2	TGCCAGTCCAACATCCTCTTCATT	GGGAAGAAAGCGGTGGAGTTACAG	xtzcca0_005560.z1.scf	CUST_13846_PI425515147
Cation efflux protein	CCCGTGCTTTCATCACAAGAAGT	GGAGGCTTCCTCATGTTCCATCT	xtzcca0_002138.z1.scf	CUST_11629_PI425515147
Catalytic	ACGGAACAACATTGGCTGGTCTGAGG	ACTTTGCGGGCAGGTATGCTGTGTAA	xtzaca0_001161.z1.scf	CUST_841_PI425515147
Conserved hypothetical protein	TTGATCGTTCTTCGTGTGGTTCA	CAGAGACCTCCTTCCACGAATCA	xtzaca0_000928	CUST_650_PI425515147
Histidine kinase/response regulator	GTTGCGGTTGTTTCTGCTGTTGTG	AAGATGTTTAGAGGAAGGAGCAGAGG	xtzdca0_005511	CUST_36758_PI425515147
Light-harvesting complex I protein	CTTCTTCTACTCCTCCTGTTA	ATGAATCCTCCTGTTCCTT	xtzcca0_002075	CUST_11579_PI425515147
MAPKKK5	CATTGCACATAATGCCCCAGTTT	TCCCTCAAGTTATTGCCAAAGCA	GT971771	CUST_35966_PI425515147
Myb domain protein 12	TGAAGCTAATGGGGAAGGGTCAT	GCAAGTGGCTGGCTATCAAAGAC	xtzcca0_004504	CUST_13129_PI425515147
Oleosin 2	CGGTTCTTGTTCCTGCGGTTATCA	GCTCTGTCCTTCATCTCTCTTGCC	rjcaeb0_001767	CUST_21228_PI425515147
Zinc finger protein	AGAAGGGAATCTGCGGTATCTGC	GTGGATCGAGAGGATTGCATTTG	GT971131	CUST_32158_PI425515147
Histidine kinase	AACAGAATTAGCCAGAAGGAACAGT	CGAACAAGAAGTATGGGATAGGGA	xtzcca0_005491	CUST_36745_PI425515147
JcActin	GCTGCTAAGGCTGTTGGGAA	GACATAGCCCAATATTCCCTTCAG
JcGHPDA	TGAAGGACTGGAGAGGTGGAAGAGC	ATCAACAGTTGGAACACGGAAAGCC
LFY	TGGTATCAAGGCAGCGGTTAGAG	AGAGCATCAAGAGCAATAGTGGTATC
SOC1	ATTACTGGGTGAAGGTCTGGGTTT	TCTTGTAGTCGCTCAATCTGTTCTT
TFL	ACCAGTAGACCCTCTTATTGTTGAGA	TCATATCATCTCCTTCCACAGCAACT
